# Supplementary material for: Climate change drives mountain butterflies towards the summits
Source: Sci Rep. 2021 Jul 13;11:14382. doi: 10.1038/s41598-021-93826-0 (PMC8277792; doi:10.1038/s41598-021-93826-0)
Supplement: Supplementary file 2 — Supplementary Information 2. [file 41598_2021_93826_MOESM2_ESM.csv]

Species	x	y	PC1	PC2	PC3	radPC1	radPC2	radPC3
Agriades_orbitulus	372833.2846	366366.9817	0.127625182	-2.647724867	0.877294481	0.216162041	-0.120928846	-1.044308543
Agriades_orbitulus	362833.2456	353760.0252	-4.566469193	-1.387167335	1.061457276	-0.190731958	1.352085233	-3.744418144
Agriades_orbitulus	348514.1281	363465.1969	-4.508405685	0.337486058	-0.405839443	2.818569183	1.807837129	-0.738617361
Agriades_orbitulus	319685.1034	361739.9216	-1.170272708	-1.895662904	-0.674230278	-1.322490096	4.020373344	-0.774463236
Agriades_orbitulus	321262.16	366719.0364	0.261282533	-1.871326566	-0.311655998	-4.357578278	2.840461254	-1.457898736
Agriades_orbitulus	337401.3598	385176.7885	-1.002476215	0.175647244	0.229225323	-1.958765745	-2.453870773	-3.215988874
Agriades_orbitulus	378927.1966	360620.2865	-3.58834672	0.241664171	0.417504549	-4.700347424	-0.399040192	1.228310227
Agriades_orbitulus	348246.8999	364893.5611	-3.831228495	1.782666683	1.142415881	-1.475044608	-0.487490386	-2.076828241
Agriades_orbitulus	378927.1966	360620.2865	-2.553972483	-2.573086262	-0.199814543	-4.700347424	-0.399040192	1.228310227
Agriades_orbitulus	348514.1281	363465.1969	-3.7887218	-1.597328067	0.317496628	2.818569183	1.807837129	-0.738617361
Agriades_orbitulus	348246.8999	364893.5611	-2.622823715	-1.444508433	0.494640082	-1.475044608	-0.487490386	-2.076828241
Agriades_orbitulus	412115.2829	355898.4914	1.575391769	-1.781655192	0.763183057	-1.100737691	-1.172297597	0.736409307
Agriades_orbitulus	318856.1672	366019.7187	0.457783371	-0.953260481	1.522579312	-6.322824955	0.592703223	-1.738631845
Agriades_orbitulus	412115.2829	355898.4914	2.807549	-1.751015663	0.02110655	-1.100737691	-1.172297597	0.736409307
Agriades_orbitulus	378927.1966	360620.2865	-2.245170116	0.506205559	0.132440805	-4.700347424	-0.399040192	1.228310227
Agriades_orbitulus	403414.0955	360907.1427	0.019141873	-0.928662419	0.103619315	0.023864927	0.078697227	-1.749243021
Agriades_orbitulus	351298.8512	367741.6486	-5.441761017	3.28504467	0.841198027	4.780641079	1.019375801	-1.35446465
Agriades_orbitulus	394398.285	395706.2511	1.891726732	2.146036625	1.348956823	-0.14134334	-0.9881953	-1.858190179
Agriades_orbitulus	346328.4987	359608.4929	-5.022567272	1.99235332	4.11127615	0.763841987	-0.982373655	-0.069821462
Agriades_orbitulus	378927.1966	360620.2865	-2.094510317	-0.855643153	0.427816004	-4.700347424	-0.399040192	1.228310227
Agriades_orbitulus	378927.1966	360620.2865	-3.252114296	-0.453726709	0.312366933	-4.700347424	-0.399040192	1.228310227
Agriades_orbitulus	351298.8512	367741.6486	-5.842442036	1.537447214	1.622784853	4.780641079	1.019375801	-1.35446465
Agriades_orbitulus	378927.1966	360620.2865	-4.806367397	0.560529172	-0.221429855	-4.700347424	-0.399040192	1.228310227
Agriades_orbitulus	405787.9629	355424.8216	-0.74093008	-1.639989734	0.132939696	-6.503606319	-0.586350024	1.420029283
Agriades_orbitulus	403414.0955	360907.1427	-0.88006562	-1.744081974	-0.039184541	0.023864927	0.078697227	-1.749243021
Agriades_orbitulus	313104.3631	363933.2664	-1.529632568	0.379361421	0.010980836	-1.983332992	3.426020861	-0.295060247
Agriades_orbitulus	362312.724	355489.0937	-3.319479227	-1.638419271	-0.755437493	-0.89402473	-0.640404403	0.535690606
Agriades_orbitulus	412115.2829	355898.4914	0.781131268	-1.574441314	-0.228256047	-1.100737691	-1.172297597	0.736409307
Agriades_orbitulus	403414.0955	360907.1427	-1.699282169	-0.985414326	-0.130648166	0.023864927	0.078697227	-1.749243021
Agriades_orbitulus	359569.9027	361396.8359	-0.136879936	-0.495383352	0.555822968	-2.665831089	0.665846109	0.704949915
Agriades_orbitulus	398992.294	365865.4816	-0.927685022	-1.378839016	-0.562344253	-0.225825071	1.753210306	-0.546052396
Agriades_orbitulus	378927.1966	360620.2865	-1.841831565	-0.074153498	-2.51727438	-4.700347424	-0.399040192	1.228310227
Agriades_orbitulus	353163.8151	362075.9319	-1.77121377	-0.121158689	-1.379268169	-2.4399786	1.868772984	-1.383555651
Agriades_orbitulus	348514.1281	363465.1969	-2.436838865	0.029010512	-1.489045143	2.818569183	1.807837129	-0.738617361
Agriades_orbitulus	362833.2456	353760.0252	-2.368214607	-3.329449177	-0.808898151	-0.190731958	1.352085233	-3.744418144
Agriades_orbitulus	361437.1947	357818.9333	-1.726405382	-2.97610569	-0.409825861	1.348169804	-0.384814352	-0.49849993
Agriades_orbitulus	319685.1034	361739.9216	-0.172981858	-1.087773204	-0.338269234	-1.322490096	4.020373344	-0.774463236
Agriades_orbitulus	352577.1194	363839.7473	-1.489536405	-0.300868064	0.966723323	-3.80805397	-0.204812497	-2.375035286
Agriades_orbitulus	348514.1281	363465.1969	-4.499033928	0.143288344	0.176892743	2.818569183	1.807837129	-0.738617361
Agriades_orbitulus	361930.4122	356947.6594	-2.847454309	-2.28951931	-1.837257504	0.67925173	-0.651072323	-1.377682924
Agriades_orbitulus	360778.9092	360573.229	-0.52992481	-1.838466167	-1.262913942	-1.372649431	1.222139716	-3.354200602
Agriades_orbitulus	352577.1194	363839.7473	-2.695195675	0.390690804	-0.67082721	-3.80805397	-0.204812497	-2.375035286
Agriades_orbitulus	361209.1052	358285.5658	-2.202041149	-2.201499224	-0.902319133	3.269805908	2.043373585	-0.253363997
Agriades_orbitulus	361209.1052	358285.5658	-2.088376999	-1.066672087	-0.426073492	3.269805908	2.043373585	-0.253363997
Agriades_orbitulus	362312.724	355489.0937	-3.247001648	-1.724801898	-0.512183428	-0.89402473	-0.640404403	0.535690606
Agriades_orbitulus	361209.1052	358285.5658	-3.16289854	-1.863086939	-0.186765328	3.269805908	2.043373585	-0.253363997
Agriades_orbitulus	362312.724	355489.0937	-2.486474991	-2.511124611	-0.104534276	-0.89402473	-0.640404403	0.535690606
Agriades_orbitulus	361209.1052	358285.5658	-2.308456421	-2.764114618	-0.023341106	3.269805908	2.043373585	-0.253363997
Agriades_orbitulus	361209.1052	358285.5658	-2.784824133	-2.398259163	-0.086156815	3.269805908	2.043373585	-0.253363997
Agriades_orbitulus	379978.7724	388801.8703	-1.390872955	1.623040318	-0.368934274	3.709646702	1.436469436	0.519920111
Agriades_orbitulus	353163.8151	362075.9319	-1.995098233	0.290420413	0.626750946	-2.4399786	1.868772984	-1.383555651
Agriades_orbitulus	337401.3598	385176.7885	0.720260918	1.567748189	-0.797500312	-1.958765745	-2.453870773	-3.215988874
Agriades_orbitulus	362312.724	355489.0937	-2.555633307	-1.516535401	0.243494436	-0.89402473	-0.640404403	0.535690606
Agriades_orbitulus	361209.1052	358285.5658	-2.403880119	-1.729838848	0.397037864	3.269805908	2.043373585	-0.253363997
Agriades_orbitulus	416892.9647	372080.8575	-1.264216185	0.030423723	1.049931049	2.148427725	-1.143917322	-1.532383323
Agriades_orbitulus	380355.332	412140.8207	-3.617058516	0.997685373	1.877514362	5.054970741	0.444227874	-1.622822165
Agriades_orbitulus	362312.724	355489.0937	-1.993379235	-1.195200205	-0.62697947	-0.89402473	-0.640404403	0.535690606
Agriades_orbitulus	361209.1052	358285.5658	-1.754192352	-1.839997411	-0.252922654	3.269805908	2.043373585	-0.253363997
Agriades_orbitulus	360014.3988	358805.3018	-0.077262923	-1.703200936	0.085298754	-0.242616802	2.118777514	-0.413192123
Agriades_orbitulus	361209.1052	358285.5658	-1.837510705	-2.180022955	1.243953228	3.269805908	2.043373585	-0.253363997
Agriades_orbitulus	387751.3371	375963.2972	-1.410504222	0.164332092	1.328643918	-4.433749199	-0.270560443	-0.246218055
Agriades_orbitulus	366056.399	400972.018	-5.004076481	3.689557791	-1.919660926	3.996994257	-0.833316028	0.253939331
Agriades_orbitulus	362312.724	355489.0937	-3.564449787	0.265125871	-1.764148355	-0.89402473	-0.640404403	0.535690606
Agriades_orbitulus	361209.1052	358285.5658	-3.16135335	-0.312337279	-1.690522671	3.269805908	2.043373585	-0.253363997
Agriades_orbitulus	348246.8999	364893.5611	-3.132771254	1.96004355	-0.461504608	-1.475044608	-0.487490386	-2.076828241
Agriades_orbitulus	398684.394	366182.6555	-1.117034197	-0.334230125	0.784838915	0.538446009	0.517703116	-0.100675575
Agriades_orbitulus	361209.1052	358285.5658	-1.392489195	-3.165908337	0.683027446	3.269805908	2.043373585	-0.253363997
Agriades_orbitulus	418314.5462	372596.5411	-0.218909174	-2.570636272	0.441225588	0.910794437	5.029358864	0.966278136
Agriades_orbitulus	397869.6211	427247.3541	0.524373829	1.505032182	-1.555844188	-1.62787509	0.765036047	0.985336483
Agriades_orbitulus	361845.0594	357213.7491	-3.692116976	-1.561231017	-0.729608417	3.527876616	0.622693062	-1.523758054
Agriades_orbitulus	361209.1052	358285.5658	-3.419639587	-1.765318632	-0.627743542	3.269805908	2.043373585	-0.253363997
Agriades_orbitulus	360895.2848	358562.8615	-2.96446228	-1.836207628	-0.595459104	3.424799681	5.783993244	1.710626721
Agriades_orbitulus	316501.6063	355736.4387	-0.565775931	-1.55819118	-0.16373238	0.761871159	0.759609699	-3.722703695
Agriades_orbitulus	361224.2903	357975.9217	-1.681184053	-2.065407991	-0.095241316	-4.438352108	-1.190153837	-1.099240065
Agriades_orbitulus	361209.1052	358285.5658	-1.646579146	-2.05566287	-0.138886631	3.269805908	2.043373585	-0.253363997
Agriades_orbitulus	360778.9092	360573.229	0.198373497	-1.474117637	0.079365306	-1.372649431	1.222139716	-3.354200602
Agriades_orbitulus	373485.7399	352119.9789	-0.447197437	1.925611734	0.472225904	-2.278168917	0.492003322	-3.121965647
Agriades_orbitulus	362293.9394	358486.0835	-2.786732912	-0.849164426	0.731356502	1.715075612	-1.872440577	0.155047372
Agriades_orbitulus	319976.3453	360104.4123	-1.264932275	0.623992145	0.995363355	-1.854613423	1.190092087	-0.416439593
Agriades_orbitulus	360778.9092	360573.229	0.529249728	-0.281679422	1.134556055	-1.372649431	1.222139716	-3.354200602
Agriades_orbitulus	322981.9389	363856.5526	-0.838810861	1.079241276	1.064411402	-3.380036831	3.125798702	-1.762270927
Agriades_orbitulus	322482.8462	364678.647	-0.002382474	0.748356462	1.219702005	-5.215184212	2.321768045	-0.715116322
Agriades_orbitulus	374298.7921	351155.108	-2.300388813	1.003439188	-0.627402008	-5.457773685	-1.280470252	-1.516649008
Agriades_orbitulus	361813.9137	357648.6805	-3.088376999	-0.878215551	0.322162837	3.999032974	1.268115163	-0.051618572
Agriades_orbitulus	376249.4932	360081.1275	-2.603149891	-1.032697558	-0.115384042	6.910018921	1.755886197	0.29209888
Agriades_orbitulus	405959.3896	357024.1827	-1.474494338	-2.143982887	-0.264167488	1.575065732	2.651317596	0.077007726
Agriades_orbitulus	361224.2903	357975.9217	-2.94697094	-1.247242451	-1.642440677	-4.438352108	-1.190153837	-1.099240065
Agriades_orbitulus	403429.743	361054.9653	-1.311504722	-0.760089636	-0.572810888	3.571282148	2.643114567	-0.229563504
Agriades_orbitulus	403626.4621	361394.0616	-1.861320615	-1.118817091	-0.60043478	-3.823204041	-2.608888149	0.193660423
Agriades_orbitulus	401240.5713	401246.7482	-1.867904902	1.504897714	0.230473116	3.23629117	5.781652927	2.090772629
Agriades_orbitulus	361896.2532	358310.6547	-3.895544767	-0.739241481	-2.489378214	5.575168133	0.0098956	0.184539557
Agriades_orbitulus	361224.2903	357975.9217	-2.214120865	0.376690477	-1.816902995	-4.438352108	-1.190153837	-1.099240065
Agriades_orbitulus	323244.8837	363148.9955	0.103907712	-0.321541101	0.386118919	-2.176790237	4.897530079	-0.992592752
Agriades_orbitulus	321318.9335	366628.5872	2.740078926	-0.535854697	0.599397123	-4.0262146	2.965868473	-2.158724546
Agriades_orbitulus	361209.1052	358285.5658	-1.421716928	-1.280646324	0.496830046	3.269805908	2.043373585	-0.253363997
Agriades_orbitulus	320251.4881	359514.3086	-2.647591352	1.654448628	-0.004102535	-2.218925238	1.653550267	-1.293866277
Boloria_napaea	377583.5537	351227.5575	-2.418640375	-1.767758608	0.452746749	-3.349762917	0.211291328	-2.869676113
Boloria_napaea	348514.1281	363465.1969	-3.407919884	-1.773140192	0.755545616	2.818569183	1.807837129	-0.738617361
Boloria_napaea	348246.8999	364893.5611	-3.831228495	1.782666683	1.142415881	-1.475044608	-0.487490386	-2.076828241
Boloria_napaea	348514.1281	363465.1969	-3.7887218	-1.597328067	0.317496628	2.818569183	1.807837129	-0.738617361
Boloria_napaea	348246.8999	364893.5611	-2.622823715	-1.444508433	0.494640082	-1.475044608	-0.487490386	-2.076828241
Boloria_napaea	398992.294	365865.4816	-1.296499729	-2.844308138	-0.693111837	-0.225825071	1.753210306	-0.546052396
Boloria_napaea	416892.9647	372080.8575	-2.596218109	-0.394240141	1.340033412	2.148427725	-1.143917322	-1.532383323
Boloria_napaea	405221.9741	354397.3573	-0.752345383	-2.697993517	-0.17902793	-14.83577919	3.834210873	4.645448685
Boloria_napaea	405787.9629	355424.8216	-0.300236046	-2.820701838	-0.131514937	-6.503606319	-0.586350024	1.420029283
Boloria_napaea	405787.9629	355424.8216	0.418434113	-2.005349874	-0.559478521	-6.503606319	-0.586350024	1.420029283
Boloria_napaea	416892.9647	372080.8575	-0.55634737	-0.797206402	0.448139042	2.148427725	-1.143917322	-1.532383323
Boloria_napaea	405207.239	354049.6882	-1.994864583	-2.021502256	-0.930819988	-2.958190203	0.478974521	-3.13675046
Boloria_napaea	405787.9629	355424.8216	-0.894486129	-2.068502903	-0.670735717	-6.503606319	-0.586350024	1.420029283
Boloria_napaea	403414.0955	360907.1427	-0.873999059	-2.296675205	-0.93167305	0.023864927	0.078697227	-1.749243021
Boloria_napaea	416892.9647	372080.8575	-1.578127384	-1.304120898	0.594412386	2.148427725	-1.143917322	-1.532383323
Boloria_napaea	416892.9647	372080.8575	-3.124616623	0.078840137	0.59218359	2.148427725	-1.143917322	-1.532383323
Boloria_napaea	403414.0955	360907.1427	-0.88006562	-1.744081974	-0.039184541	0.023864927	0.078697227	-1.749243021
Boloria_napaea	405221.9741	354397.3573	-2.097704411	-0.584251881	-0.591294348	-14.83577919	3.834210873	4.645448685
Boloria_napaea	412537.3673	355345.7516	1.039249301	-1.393968701	-0.154646233	-0.880911708	-1.167594194	-1.919440985
Boloria_napaea	403414.0955	360907.1427	-1.699282169	-0.985414326	-0.130648166	0.023864927	0.078697227	-1.749243021
Boloria_napaea	416892.9647	372080.8575	-2.25167346	-0.007732537	0.381456286	2.148427725	-1.143917322	-1.532383323
Boloria_napaea	401531.049	359696.1853	-0.759775043	-1.914036393	-0.891726792	-2.819349289	-0.801386297	0.12360274
Boloria_napaea	405221.9741	354397.3573	-0.440528393	-1.047134638	-1.708830833	-14.83577919	3.834210873	4.645448685
Boloria_napaea	378927.1966	360620.2865	-1.841831565	-0.074153498	-2.51727438	-4.700347424	-0.399040192	1.228310227
Boloria_napaea	403414.0955	360907.1427	-0.080997653	-1.069201469	-1.653381586	0.023864927	0.078697227	-1.749243021
Boloria_napaea	380304.7837	351168.5494	-1.460527778	-1.73249507	-0.415172696	-1.500596762	-0.380878508	0.103930533
Boloria_napaea	416892.9647	372080.8575	-0.164330959	-1.663257241	0.283974707	2.148427725	-1.143917322	-1.532383323
Boloria_napaea	361209.1052	358285.5658	-2.202041149	-2.201499224	-0.902319133	3.269805908	2.043373585	-0.253363997
Boloria_napaea	361209.1052	358285.5658	-3.16289854	-1.863086939	-0.186765328	3.269805908	2.043373585	-0.253363997
Boloria_napaea	362312.724	355489.0937	-2.486474991	-2.511124611	-0.104534276	-0.89402473	-0.640404403	0.535690606
Boloria_napaea	361209.1052	358285.5658	-2.308456421	-2.764114618	-0.023341106	3.269805908	2.043373585	-0.253363997
Boloria_napaea	361209.1052	358285.5658	-2.784824133	-2.398259163	-0.086156815	3.269805908	2.043373585	-0.253363997
Boloria_napaea	355040.2708	381229.7092	-0.882186294	-0.562003732	-0.761433244	5.705001354	2.205132961	-0.208144873
Boloria_napaea	362312.724	355489.0937	-2.555633307	-1.516535401	0.243494436	-0.89402473	-0.640404403	0.535690606
Boloria_napaea	361209.1052	358285.5658	-2.403880119	-1.729838848	0.397037864	3.269805908	2.043373585	-0.253363997
Boloria_napaea	362312.724	355489.0937	-3.760426283	-2.61179471	-0.081533596	-0.89402473	-0.640404403	0.535690606
Boloria_napaea	361209.1052	358285.5658	-3.478862762	-3.230695963	-0.128095224	3.269805908	2.043373585	-0.253363997
Boloria_napaea	362312.724	355489.0937	-1.993379235	-1.195200205	-0.62697947	-0.89402473	-0.640404403	0.535690606
Boloria_napaea	361209.1052	358285.5658	-1.754192352	-1.839997411	-0.252922654	3.269805908	2.043373585	-0.253363997
Boloria_napaea	418402.4586	370839.2836	0.367501676	-1.61377275	1.487267613	-1.330516219	3.432775974	1.427108288
Boloria_napaea	362312.724	355489.0937	-1.905782342	-2.003974199	1.137438536	-0.89402473	-0.640404403	0.535690606
Boloria_napaea	361209.1052	358285.5658	-1.837510705	-2.180022955	1.243953228	3.269805908	2.043373585	-0.253363997
Boloria_napaea	365021.1829	401847.5528	-3.540378094	3.912990808	-1.883707523	1.298796535	-0.426648647	-0.36791563
Boloria_napaea	361209.1052	358285.5658	-3.16135335	-0.312337279	-1.690522671	3.269805908	2.043373585	-0.253363997
Boloria_napaea	360014.3988	358805.3018	-1.377206683	-0.675266027	-1.340588212	-0.242616802	2.118777514	-0.413192123
Boloria_napaea	348856.6581	370006.6993	-1.649683595	1.794816613	-0.522619128	-4.32536459	2.831012726	-1.29023695
Boloria_napaea	361209.1052	358285.5658	-2.284109592	-1.446998	-0.763244987	3.269805908	2.043373585	-0.253363997
Boloria_napaea	361845.0594	357213.7491	-3.692116976	-1.561231017	-0.729608417	3.527876616	0.622693062	-1.523758054
Boloria_napaea	307520.8193	366217.2423	-2.736196518	1.70529592	0.237497926	-1.632747173	4.450047016	-1.140031934
Boloria_napaea	361209.1052	358285.5658	-1.646579146	-2.05566287	-0.138886631	3.269805908	2.043373585	-0.253363997
Boloria_napaea	331562.2435	365110.6221	-0.172356009	0.085340388	0.144802645	-6.126293182	2.931263685	-0.702794194
Boloria_napaea	362293.9394	358486.0835	-2.786732912	-0.849164426	0.731356502	1.715075612	-1.872440577	0.155047372
Boloria_napaea	360778.9092	360573.229	0.529249728	-0.281679422	1.134556055	-1.372649431	1.222139716	-3.354200602
Boloria_napaea	317783.3342	365559.0751	-1.409382701	1.1114676	1.093138337	-6.434988976	0.669719279	-0.51433301
Boloria_napaea	415771.254	374060.6088	-2.192340136	-1.354258299	0.952369988	-0.123661444	-0.073657237	0.561346948
Boloria_napaea	361209.1052	358285.5658	-1.171353936	-2.386752605	0.712465525	3.269805908	2.043373585	-0.253363997
Boloria_napaea	403488.3011	364332.5189	-0.866294503	-0.030970179	-1.485809565	-6.363036156	-1.141708016	1.315847754
Boloria_napaea	415460.2854	365714.8151	-0.881201446	-1.818261027	-1.545946002	0.669304252	-0.513112485	-3.259175777
Boloria_napaea	362833.2456	353760.0252	-2.231504202	-1.704802036	-0.191358507	-0.190731958	1.352085233	-3.744418144
Boloria_napaea	361209.1052	358285.5658	-1.421716928	-1.280646324	0.496830046	3.269805908	2.043373585	-0.253363997
Boloria_pales	347171.6311	392681.5423	-2.318876982	0.432600021	-0.304057449	4.540845871	2.169403553	0.383982301
Boloria_pales	404606.049	415896.4911	-2.674401522	3.081308842	-2.133198023	-3.400985718	0.440805435	1.676824689
Boloria_pales	372833.2846	366366.9817	0.127625182	-2.647724867	0.877294481	0.216162041	-0.120928846	-1.044308543
Boloria_pales	416817.6627	372140.2434	-2.291032791	-2.665372372	0.816498697	2.576021194	-0.619820297	-1.937221885
Boloria_pales	346302.812	359629.226	-9.034967422	7.51450634	8.234564781	-0.098885782	-0.591519713	-0.049698137
Boloria_pales	347210.6113	362298.0056	-6.391334534	5.140153408	6.502312183	-6.59172821	0.550257504	1.462115049
Boloria_pales	346302.812	359629.226	-5.393058777	1.281593561	1.743947506	-0.098885782	-0.591519713	-0.049698137
Boloria_pales	348514.1281	363465.1969	-4.508405685	0.337486058	-0.405839443	2.818569183	1.807837129	-0.738617361
Boloria_pales	434795.2106	345650.7735	-1.167279243	-3.409522533	-0.100324474	2.224612951	2.219364882	-1.449049234
Boloria_pales	348514.1281	363465.1969	-3.407919884	-1.773140192	0.755545616	2.818569183	1.807837129	-0.738617361
Boloria_pales	347936.0124	392792.1097	-2.468861341	-0.903808534	-0.14991343	-1.259988189	-1.945648074	0.458832741
Boloria_pales	375324.4189	424296.7872	-2.797292948	0.05658235	-0.788735747	1.887770057	-3.680426836	0.646284282
Boloria_pales	378927.1966	360620.2865	-3.58834672	0.241664171	0.417504549	-4.700347424	-0.399040192	1.228310227
Boloria_pales	400285.7517	362282.2618	-2.238913059	-0.30117026	0.560913444	-1.778952599	0.968921959	-3.651467323
Boloria_pales	348246.8999	364893.5611	-3.831228495	1.782666683	1.142415881	-1.475044608	-0.487490386	-2.076828241
Boloria_pales	378927.1966	360620.2865	-2.553972483	-2.573086262	-0.199814543	-4.700347424	-0.399040192	1.228310227
Boloria_pales	348514.1281	363465.1969	-3.7887218	-1.597328067	0.317496628	2.818569183	1.807837129	-0.738617361
Boloria_pales	348246.8999	364893.5611	-2.622823715	-1.444508433	0.494640082	-1.475044608	-0.487490386	-2.076828241
Boloria_pales	337401.3598	385176.7885	-0.253077984	-1.072478175	0.588531196	-1.958765745	-2.453870773	-3.215988874
Boloria_pales	375324.4189	424296.7872	-2.848134518	-0.516562939	0.658413172	1.887770057	-3.680426836	0.646284282
Boloria_pales	416817.6627	372140.2434	-1.515796661	-0.277348429	2.643682718	2.576021194	-0.619820297	-1.937221885
Boloria_pales	379293.2822	350887.5252	-1.138938189	-1.549944162	-1.100202441	1.123745918	3.589112759	-1.629072189
Boloria_pales	373476.0785	352029.2388	-1.730884314	-0.539124668	-1.786996126	-2.626704454	0.259713054	-3.427666664
Boloria_pales	386697.7478	362387.4844	-3.392491102	-2.584484577	-1.251414895	0.732489169	-2.657149315	0.538564682
Boloria_pales	416817.6627	372140.2434	-2.561129093	-0.38749519	1.316537738	2.576021194	-0.619820297	-1.937221885
Boloria_pales	346328.4987	359608.4929	-4.415835857	2.751172304	-0.352841258	0.763841987	-0.982373655	-0.069821462
Boloria_pales	378927.1966	360620.2865	-2.245170116	0.506205559	0.132440805	-4.700347424	-0.399040192	1.228310227
Boloria_pales	403414.0955	360907.1427	0.019141873	-0.928662419	0.103619315	0.023864927	0.078697227	-1.749243021
Boloria_pales	351298.8512	367741.6486	-5.441761017	3.28504467	0.841198027	4.780641079	1.019375801	-1.35446465
Boloria_pales	416817.6627	372140.2434	-0.329195887	-0.060362045	-0.087402917	2.576021194	-0.619820297	-1.937221885
Boloria_pales	382258.9422	356894.4895	-2.500009298	-1.220363021	0.424299628	6.313298225	0.684114575	0.109446622
Boloria_pales	346328.4987	359608.4929	-5.022567272	1.99235332	4.11127615	0.763841987	-0.982373655	-0.069821462
Boloria_pales	378927.1966	360620.2865	-2.094510317	-0.855643153	0.427816004	-4.700347424	-0.399040192	1.228310227
Boloria_pales	398992.294	365865.4816	-0.852320433	-2.447342396	0.449778676	-0.225825071	1.753210306	-0.546052396
Boloria_pales	346328.4987	359608.4929	-4.239820957	2.029851437	1.353964925	0.763841987	-0.982373655	-0.069821462
Boloria_pales	378927.1966	360620.2865	-1.564308763	-0.648966432	-1.050607562	-4.700347424	-0.399040192	1.228310227
Boloria_pales	416892.9647	372080.8575	-0.55634737	-0.797206402	0.448139042	2.148427725	-1.143917322	-1.532383323
Boloria_pales	405787.9629	355424.8216	-0.894486129	-2.068502903	-0.670735717	-6.503606319	-0.586350024	1.420029283
Boloria_pales	378927.1966	360620.2865	-3.252114296	-0.453726709	0.312366933	-4.700347424	-0.399040192	1.228310227
Boloria_pales	351298.8512	367741.6486	-5.842442036	1.537447214	1.622784853	4.780641079	1.019375801	-1.35446465
Boloria_pales	319685.1034	361739.9216	-3.396535635	1.089184284	0.176700011	-1.322490096	4.020373344	-0.774463236
Boloria_pales	351298.8512	367741.6486	-8.353187561	3.685351372	1.211025715	4.780641079	1.019375801	-1.35446465
Boloria_pales	416892.9647	372080.8575	-3.124616623	0.078840137	0.59218359	2.148427725	-1.143917322	-1.532383323
Boloria_pales	362540.6894	354525.0582	-3.717544079	-1.924651742	-0.990233779	1.853975058	0.396627486	-1.89991796
Boloria_pales	362312.724	355489.0937	-3.319479227	-1.638419271	-0.755437493	-0.89402473	-0.640404403	0.535690606
Boloria_pales	347210.6113	362298.0056	-3.84021306	0.875338912	0.733571112	-6.59172821	0.550257504	1.462115049
Boloria_pales	348514.1281	363465.1969	-4.622281075	0.995161116	0.64269799	2.818569183	1.807837129	-0.738617361
Boloria_pales	416892.9647	372080.8575	-2.25167346	-0.007732537	0.381456286	2.148427725	-1.143917322	-1.532383323
Boloria_pales	407528.0086	430728.2739	-3.343166351	3.405555725	-1.749493361	-9.798231125	2.307294846	0.367412776
Boloria_pales	395556.3359	415680.0256	-2.53720212	1.645112395	-0.481730729	6.088458538	-0.106750287	0.621998906
Boloria_pales	433590.6829	342227.9234	0.678217709	-2.720745564	-0.312317371	0.905710459	0.710731447	0.739421964
Boloria_pales	348514.1281	363465.1969	-2.436838865	0.029010512	-1.489045143	2.818569183	1.807837129	-0.738617361
Boloria_pales	348246.8999	364893.5611	-1.596828699	0.622810841	-1.433489442	-1.475044608	-0.487490386	-2.076828241
Boloria_pales	398992.294	365865.4816	-0.48264873	-0.526675999	-1.538166642	-0.225825071	1.753210306	-0.546052396
Boloria_pales	416892.9647	372080.8575	-0.511017263	-0.396360904	-0.731324673	2.148427725	-1.143917322	-1.532383323
Boloria_pales	380304.7837	351168.5494	-1.460527778	-1.73249507	-0.415172696	-1.500596762	-0.380878508	0.103930533
Boloria_pales	361437.1947	357818.9333	-1.726405382	-2.97610569	-0.409825861	1.348169804	-0.384814352	-0.49849993
Boloria_pales	373150.905	356253.5704	-1.877485156	-0.026673995	-0.600781024	0.843941629	3.865569115	0.184005082
Boloria_pales	360778.9092	360573.229	-0.52992481	-1.838466167	-1.262913942	-1.372649431	1.222139716	-3.354200602
Boloria_pales	398992.294	365865.4816	-1.483959198	-0.969480336	-2.553273916	-0.225825071	1.753210306	-0.546052396
Boloria_pales	405787.9629	355424.8216	-2.241746664	-0.609634876	-2.011086226	-6.503606319	-0.586350024	1.420029283
Boloria_pales	395556.3359	415680.0256	-4.161504269	2.356186152	-2.091697454	6.088458538	-0.106750287	0.621998906
Boloria_pales	361437.1947	357818.9333	-2.500101566	-2.197850227	-0.977040529	1.348169804	-0.384814352	-0.49849993
Boloria_pales	362833.2456	353760.0252	-2.36094594	-2.452862978	0.066879511	-0.190731958	1.352085233	-3.744418144
Boloria_pales	361209.1052	358285.5658	-1.57752192	-2.060458422	0.160416886	3.269805908	2.043373585	-0.253363997
Boloria_pales	361209.1052	358285.5658	-2.088376999	-1.066672087	-0.426073492	3.269805908	2.043373585	-0.253363997
Boloria_pales	378138.6976	408351.1594	-1.807848334	1.788626194	-0.322667867	2.902664185	-0.682983518	0.336900294
Boloria_pales	362833.2456	353760.0252	-3.89652729	-2.484281778	-0.801091671	-0.190731958	1.352085233	-3.744418144
Boloria_pales	362312.724	355489.0937	-3.247001648	-1.724801898	-0.512183428	-0.89402473	-0.640404403	0.535690606
Boloria_pales	361209.1052	358285.5658	-3.16289854	-1.863086939	-0.186765328	3.269805908	2.043373585	-0.253363997
Boloria_pales	361209.1052	358285.5658	-2.308456421	-2.764114618	-0.023341106	3.269805908	2.043373585	-0.253363997
Boloria_pales	378138.6976	408351.1594	-2.373230457	0.953425586	1.374917984	2.902664185	-0.682983518	0.336900294
Boloria_pales	361209.1052	358285.5658	-2.784824133	-2.398259163	-0.086156815	3.269805908	2.043373585	-0.253363997
Boloria_pales	362833.2456	353760.0252	-2.589933634	-2.28789854	-0.990501344	-0.190731958	1.352085233	-3.744418144
Boloria_pales	362312.724	355489.0937	-1.771379709	-1.585980535	-0.811970234	-0.89402473	-0.640404403	0.535690606
Boloria_pales	353163.8151	362075.9319	-1.995098233	0.290420413	0.626750946	-2.4399786	1.868772984	-1.383555651
Boloria_pales	355040.2708	381229.7092	-0.882186294	-0.562003732	-0.761433244	5.705001354	2.205132961	-0.208144873
Boloria_pales	337401.3598	385176.7885	0.720260918	1.567748189	-0.797500312	-1.958765745	-2.453870773	-3.215988874
Boloria_pales	395005.1161	415052.4507	-0.128316492	1.979189038	-1.572610617	1.481152058	1.601272702	0.703404427
Boloria_pales	362833.2456	353760.0252	-3.231807947	-2.284493446	-0.106695279	-0.190731958	1.352085233	-3.744418144
Boloria_pales	362312.724	355489.0937	-2.555633307	-1.516535401	0.243494436	-0.89402473	-0.640404403	0.535690606
Boloria_pales	361209.1052	358285.5658	-2.403880119	-1.729838848	0.397037864	3.269805908	2.043373585	-0.253363997
Boloria_pales	416892.9647	372080.8575	-1.264216185	0.030423723	1.049931049	2.148427725	-1.143917322	-1.532383323
Boloria_pales	362833.2456	353760.0252	-4.507169724	-3.073423147	-0.267720491	-0.190731958	1.352085233	-3.744418144
Boloria_pales	362312.724	355489.0937	-3.760426283	-2.61179471	-0.081533596	-0.89402473	-0.640404403	0.535690606
Boloria_pales	361209.1052	358285.5658	-3.478862762	-3.230695963	-0.128095224	3.269805908	2.043373585	-0.253363997
Boloria_pales	382449.1908	389737.3404	-0.816534519	-1.282376409	0.866607428	1.30689621	1.476701736	-0.019860186
Boloria_pales	379548.9493	391101.2712	-5.448191166	-1.736690998	0.687739372	-4.517138481	3.542382717	2.624863863
Boloria_pales	362312.724	355489.0937	-1.993379235	-1.195200205	-0.62697947	-0.89402473	-0.640404403	0.535690606
Boloria_pales	361209.1052	358285.5658	-1.754192352	-1.839997411	-0.252922654	3.269805908	2.043373585	-0.253363997
Boloria_pales	360014.3988	358805.3018	-0.077262923	-1.703200936	0.085298754	-0.242616802	2.118777514	-0.413192123
Boloria_pales	418402.4586	370839.2836	0.367501676	-1.61377275	1.487267613	-1.330516219	3.432775974	1.427108288
Boloria_pales	397233.4113	398757.506	-1.406402946	0.412495911	2.332595825	-4.018066883	-1.755856276	0.847616911
Boloria_pales	362312.724	355489.0937	-1.905782342	-2.003974199	1.137438536	-0.89402473	-0.640404403	0.535690606
Boloria_pales	361209.1052	358285.5658	-1.837510705	-2.180022955	1.243953228	3.269805908	2.043373585	-0.253363997
Boloria_pales	361209.1052	358285.5658	-2.845436096	-0.925005317	-0.586144447	3.269805908	2.043373585	-0.253363997
Boloria_pales	365021.1829	401847.5528	-3.540378094	3.912990808	-1.883707523	1.298796535	-0.426648647	-0.36791563
Boloria_pales	362312.724	355489.0937	-3.564449787	0.265125871	-1.764148355	-0.89402473	-0.640404403	0.535690606
Boloria_pales	361209.1052	358285.5658	-3.16135335	-0.312337279	-1.690522671	3.269805908	2.043373585	-0.253363997
Boloria_pales	398684.394	366182.6555	-1.117034197	-0.334230125	0.784838915	0.538446009	0.517703116	-0.100675575
Boloria_pales	361209.1052	358285.5658	-1.392489195	-3.165908337	0.683027446	3.269805908	2.043373585	-0.253363997
Boloria_pales	418314.5462	372596.5411	-0.218909174	-2.570636272	0.441225588	0.910794437	5.029358864	0.966278136
Boloria_pales	361209.1052	358285.5658	-2.284109592	-1.446998	-0.763244987	3.269805908	2.043373585	-0.253363997
Boloria_pales	307586.0449	363410.0519	-3.02922368	0.50625968	0.393503129	-2.880863905	0.865109026	-0.573527157
Boloria_pales	368190.3212	365574.3651	-1.507775426	-0.798438728	0.031659544	0.346937299	1.963833928	0.639862835
Boloria_pales	398992.294	365865.4816	-1.264867663	-0.200925827	0.297343403	-0.225825071	1.753210306	-0.546052396
Boloria_pales	418314.5462	372596.5411	-1.095144272	-1.274340153	0.379050791	0.910794437	5.029358864	0.966278136
Boloria_pales	392949.3344	355960.6795	-3.154833555	0.937804401	-0.253360122	-1.195810795	-1.222216845	-4.783311367
Boloria_pales	361845.0594	357213.7491	-3.692116976	-1.561231017	-0.729608417	3.527876616	0.622693062	-1.523758054
Boloria_pales	361209.1052	358285.5658	-3.419639587	-1.765318632	-0.627743542	3.269805908	2.043373585	-0.253363997
Boloria_pales	360040.3591	358481.2128	-1.506757736	-1.799271703	-0.2838386	1.272355676	3.83763957	-1.02955091
Boloria_pales	362293.9394	358486.0835	-4.490111828	-1.508652329	-0.858093798	1.715075612	-1.872440577	0.155047372
Boloria_pales	360895.2848	358562.8615	-2.96446228	-1.836207628	-0.595459104	3.424799681	5.783993244	1.710626721
Boloria_pales	360559.4043	363384.5634	-0.191638917	0.713505387	0.165061772	-2.537801981	3.111106157	0.449505329
Boloria_pales	316501.6063	355736.4387	-0.565775931	-1.55819118	-0.16373238	0.761871159	0.759609699	-3.722703695
Boloria_pales	361224.2903	357975.9217	-1.681184053	-2.065407991	-0.095241316	-4.438352108	-1.190153837	-1.099240065
Boloria_pales	361209.1052	358285.5658	-1.646579146	-2.05566287	-0.138886631	3.269805908	2.043373585	-0.253363997
Boloria_pales	360778.9092	360573.229	0.198373497	-1.474117637	0.079365306	-1.372649431	1.222139716	-3.354200602
Boloria_pales	434335.3854	342941.8777	-0.020695629	-1.834634066	0.539886832	-2.364443779	-2.685218096	0.117234752
Boloria_pales	373485.7399	352119.9789	-0.447197437	1.925611734	0.472225904	-2.278168917	0.492003322	-3.121965647
Boloria_pales	320731.4698	358719.3577	-1.757858276	0.522422016	1.14172554	-3.004690886	1.117500186	-2.847433805
Boloria_pales	362293.9394	358486.0835	-2.786732912	-0.849164426	0.731356502	1.715075612	-1.872440577	0.155047372
Boloria_pales	319976.3453	360104.4123	-1.264932275	0.623992145	0.995363355	-1.854613423	1.190092087	-0.416439593
Boloria_pales	319273.1574	360566.1065	-1.567975283	0.584347308	0.939548314	-2.084807873	0.450796306	-0.203670248
Boloria_pales	360778.9092	360573.229	0.529249728	-0.281679422	1.134556055	-1.372649431	1.222139716	-3.354200602
Boloria_pales	323438.6087	362636.4662	-1.801841974	0.725993633	1.049465895	-4.29217577	-0.15176405	-0.035833713
Boloria_pales	323167.8626	363164.9547	-1.307367444	1.014129639	1.056292295	-3.589309216	2.802758455	-1.751463056
Boloria_pales	322981.9389	363856.5526	-0.838810861	1.079241276	1.064411402	-3.380036831	3.125798702	-1.762270927
Boloria_pales	322482.8462	364678.647	-0.002382474	0.748356462	1.219702005	-5.215184212	2.321768045	-0.715116322
Boloria_pales	317042.5096	365521.3771	-2.082293272	1.280928969	1.074900746	0.259374708	-1.203960538	-3.659602165
Boloria_pales	418402.4586	370839.2836	-0.640206635	1.526633859	1.97794652	-1.330516219	3.432775974	1.427108288
Boloria_pales	418314.5462	372596.5411	-1.443226337	0.833370566	1.398365855	0.910794437	5.029358864	0.966278136
Boloria_pales	378273.4281	388523.7054	0.539707005	1.488873601	0.551725984	4.870453835	2.28715229	0.712538183
Boloria_pales	373492.9489	350656.2455	-3.266219139	1.189802766	-0.617165208	1.499825597	2.572874784	-1.79432857
Boloria_pales	374298.7921	351155.108	-2.300388813	1.003439188	-0.627402008	-5.457773685	-1.280470252	-1.516649008
Boloria_pales	373709.9961	351402.1342	-1.906238079	1.19784236	-0.550788879	-3.49737978	-1.3606143	-1.844083548
Boloria_pales	379303.2936	354916.9706	-2.689378023	0.123199806	-0.271505147	2.420944214	0.546515048	-2.138379335
Boloria_pales	372478.0182	355351.1726	-2.112643003	0.580443799	-0.726146162	-6.471560955	0.461604893	1.675541043
Boloria_pales	372560.2503	355428.6577	-1.965279937	0.542958319	-0.678025782	-4.73230505	0.795821846	1.435620189
Boloria_pales	361813.9137	357648.6805	-3.088376999	-0.878215551	0.322162837	3.999032974	1.268115163	-0.051618572
Boloria_pales	377352.8559	362248.5582	-2.767343044	-0.54995352	-0.065733925	-2.910968304	3.835141182	1.621411443
Boloria_pales	305663.066	363405.8705	-5.025238991	1.361078143	0.794958234	2.633527994	5.180323601	0.161968321
Boloria_pales	305370.3014	363861.8608	-5.50382185	0.967513204	0.702003658	5.855985641	4.974401951	1.184376717
Boloria_pales	429703.0022	374600.0974	-1.211541414	-1.252373695	0.445248872	-1.619644642	-0.183782324	-0.505905151
Boloria_pales	403094.9372	356710.8453	-1.944469094	-0.641541481	-0.908941627	-2.59798789	0.202909768	-3.261417866
Boloria_pales	361930.4122	356947.6594	-3.239947319	-0.926517129	-1.875572324	0.67925173	-0.651072323	-1.377682924
Boloria_pales	405959.3896	357024.1827	-1.474494338	-2.143982887	-0.264167488	1.575065732	2.651317596	0.077007726
Boloria_pales	405566.7858	357619.8628	-1.350914717	-1.95808363	-0.392562509	-6.38058424	-1.644989729	0.939375281
Boloria_pales	400748.0913	359662.747	-2.671727419	-0.94003129	-0.853027642	4.046385288	2.518516779	-0.806162357
Boloria_pales	403934.7083	360663.703	-0.956789494	-0.711047351	-0.592111349	-0.594373643	0.97389853	-2.054454088
Boloria_pales	403626.4621	361394.0616	-1.861320615	-1.118817091	-0.60043478	-3.823204041	-2.608888149	0.193660423
Boloria_pales	415771.254	374060.6088	-2.192340136	-1.354258299	0.952369988	-0.123661444	-0.073657237	0.561346948
Boloria_pales	401331.9748	401055.2281	-1.441851497	1.589789271	0.297515422	-5.799424648	-1.461468101	1.412881255
Boloria_pales	401240.5713	401246.7482	-1.867904902	1.504897714	0.230473116	3.23629117	5.781652927	2.090772629
Boloria_pales	402665.3728	401807.5361	-2.46331954	1.295413375	0.104615904	4.323991776	4.567501545	1.199274659
Boloria_pales	415460.2854	365714.8151	-0.415213227	-2.35501194	1.356581211	0.669304252	-0.513112485	-3.259175777
Boloria_pales	331538.9541	365569.6046	-0.910391927	1.60631156	0.030109687	-4.090542316	4.364679337	-0.439069331
Boloria_pales	433590.6829	342227.9234	0.763777554	-2.334051847	-1.312704563	0.905710459	0.710731447	0.739421964
Boloria_pales	361896.2532	358310.6547	-3.895544767	-0.739241481	-2.489378214	5.575168133	0.0098956	0.184539557
Boloria_pales	327755.475	364537.9145	-2.629320145	0.323081642	-1.045027971	-2.574739456	-1.907289863	0.179113373
Boloria_pales	418402.4586	370839.2836	0.281616718	-0.737747967	-0.763721943	-1.330516219	3.432775974	1.427108288
Boloria_pales	417405.1654	396227.1748	-2.418335915	3.196863651	0.175608873	-6.839202404	-1.380940437	1.104004502
Boloria_pales	413952.4496	398023.8765	-0.979514062	2.331968307	0.883743286	-2.657676458	-2.172973394	0.778697312
Boloria_pales	323789.7516	362093.0224	-0.923820496	-0.621128321	0.435174704	-0.881661534	1.681687236	-1.914025307
Boloria_pales	323244.8837	363148.9955	0.103907712	-0.321541101	0.386118919	-2.176790237	4.897530079	-0.992592752
Boloria_pales	423673.9166	358973.8943	-1.056738615	-0.721142709	1.265649438	2.173974514	-1.961256623	0.553637862
Boloria_pales	386560.1136	354518.9789	-2.486052275	0.957672238	-0.031648364	-2.105252028	-1.68815887	-3.318506479
Boloria_pales	320607.1367	359388.7209	-2.768055916	1.361000061	-0.053497013	-0.348287255	3.282685995	-1.839463711
Boloria_pales	423673.9166	358973.8943	-1.652330637	-0.937858522	0.514035642	2.173974514	-1.961256623	0.553637862
Boloria_pales	317176.6191	362148.0983	-4.368033409	0.207706854	0.278767347	1.018775463	0.615684927	-1.989910603
Boloria_pales	318323.1439	362382.2155	-3.800324678	-0.167499438	0.237149611	-6.006205082	0.01052409	-1.39735198
Boloria_pales	340360.9041	388601.8371	-2.607136488	-0.457724839	-0.173625514	6.172324181	0.69050169	0.514845431
Boloria_pales	340670.1551	388896.7948	-2.483102322	-0.480526119	-0.127418265	4.954352379	-1.50368607	0.640227735
Boloria_pales	341575.7572	388963.1699	-2.27127552	-0.708493769	-0.154758155	4.294115543	-1.861070991	0.579474032
Boloria_pales	341006.5639	389028.8881	-2.530972004	-0.598867476	-0.174893424	1.131587386	-0.903108001	0.24563615
Boloria_thore	379214.3201	388024.3194	-1.375331402	0.742603362	-1.431471944	3.088998795	0.328698575	0.034327012
Boloria_thore	384233.0709	407994.2172	1.007263899	2.606342554	-2.412875891	-1.906378746	-2.705048561	-3.263414145
Boloria_thore	356870.549	393345.2882	0.164989203	2.906968355	0.705091894	3.605926514	-1.166583419	-0.141137198
Boloria_thore	344555.3071	367574.61	0.902228415	-1.171729088	0.664973676	-0.420147896	3.258635998	-0.567479908
Boloria_thore	379922.8408	408030.3637	-3.427518606	5.64238596	-0.301543921	-1.903308272	-3.440600395	-2.419228792
Boloria_thore	387644.3299	355342.4418	-2.96745801	-3.229200363	-0.361703098	-5.022716522	0.000944871	-3.175349474
Boloria_thore	348246.8999	364893.5611	-2.622823715	-1.444508433	0.494640082	-1.475044608	-0.487490386	-2.076828241
Boloria_thore	344555.3071	367574.61	1.399919271	-1.741961479	0.653686523	-0.420147896	3.258635998	-0.567479908
Boloria_thore	348246.8999	364893.5611	-2.230774164	-0.090883866	2.626613379	-1.475044608	-0.487490386	-2.076828241
Boloria_thore	399806.3589	370657.6612	1.699258924	-1.648636222	1.417072535	-0.814672291	0.982403994	-1.200231791
Boloria_thore	348164.8139	375914.1945	2.566231728	-0.934120655	1.631289005	2.928199053	-1.690471888	-0.581380665
Boloria_thore	373476.0785	352029.2388	-1.730884314	-0.539124668	-1.786996126	-2.626704454	0.259713054	-3.427666664
Boloria_thore	344555.3071	367574.61	0.342573345	-0.836832523	-0.29369235	-0.420147896	3.258635998	-0.567479908
Boloria_thore	356436.0662	402506.8473	1.919041276	3.983090162	1.512123108	-1.927396774	0.992884338	-1.249837637
Boloria_thore	365544.6025	358765.2155	-0.439256847	-1.37267673	0.551853895	-0.346508682	3.319395781	-0.606644273
Boloria_thore	405787.9629	355424.8216	-0.300236046	-2.820701838	-0.131514937	-6.503606319	-0.586350024	1.420029283
Boloria_thore	399806.3589	370657.6612	1.509206295	-1.624104261	0.327947587	-0.814672291	0.982403994	-1.200231791
Boloria_thore	356436.0662	402506.8473	2.09328413	0.501202703	0.992225468	-1.927396774	0.992884338	-1.249837637
Boloria_thore	399806.3589	370657.6612	1.257446289	0.365142226	-0.789243817	-0.814672291	0.982403994	-1.200231791
Boloria_thore	399806.3589	370657.6612	-0.03148853	-0.379552662	0.752028465	-0.814672291	0.982403994	-1.200231791
Boloria_thore	356436.0662	402506.8473	0.641876221	1.894159913	0.930041194	-1.927396774	0.992884338	-1.249837637
Boloria_thore	373298.5619	390259.337	1.100550413	-0.227890223	-1.32781446	2.66869092	1.219696403	0.355304211
Boloria_thore	400996.8743	370862.7579	-0.367186457	-0.585659325	0.219657287	-0.698434353	0.760385871	-1.983937263
Boloria_thore	399806.3589	370657.6612	1.309081197	-0.708540499	-0.333477527	-0.814672291	0.982403994	-1.200231791
Boloria_thore	348246.8999	364893.5611	-1.596828699	0.622810841	-1.433489442	-1.475044608	-0.487490386	-2.076828241
Boloria_thore	373298.5619	390259.337	-0.392957926	1.206038594	-0.442737401	2.66869092	1.219696403	0.355304211
Boloria_thore	372010.123	390597.2082	-0.575321853	1.310804605	-0.48160091	-2.259786367	1.082530022	0.838078618
Boloria_thore	359060.6385	401964.0571	-1.067693353	1.336886764	-0.415550053	3.109624147	2.569154501	0.253368467
Boloria_thore	384040.3562	407650.2303	1.146050215	4.774149895	0.469098896	-6.927060604	0.423237234	-1.660103321
Boloria_thore	398992.294	365865.4816	0.123792209	-1.128296137	-0.283001602	-0.225825071	1.753210306	-0.546052396
Boloria_thore	347171.6311	392681.5423	-3.538434744	-1.191938162	1.304966092	4.540845871	2.169403553	0.383982301
Boloria_thore	384040.3562	407650.2303	0.877901912	1.454709411	2.027570486	-6.927060604	0.423237234	-1.660103321
Boloria_thore	420307.3114	365615.3495	1.740363359	-1.924631834	1.008118272	-0.228381351	0.975789428	-0.998342276
Boloria_thore	384040.3562	407650.2303	2.121097326	2.773869038	1.456663132	-6.927060604	0.423237234	-1.660103321
Boloria_thore	360032.4878	399818.0198	1.20819819	2.133188725	-0.211484835	-1.474102139	0.270306408	-2.129465818
Boloria_thore	361684.3502	401328.9673	-1.66403985	2.671612024	-0.562541425	-0.741798103	-2.101789713	-3.219296217
Boloria_thore	405787.9629	355424.8216	-0.472047895	-0.526155353	1.110205054	-6.503606319	-0.586350024	1.420029283
Boloria_thore	399716.3	367102.5764	0.715442181	0.368466645	1.013644814	-5.944417953	2.439128399	-2.716716051
Boloria_thore	409458.9509	411308.3328	-0.883553386	5.909815788	0.033802073	-0.593433201	1.394844413	-0.18091014
Boloria_thore	366533.5958	361655.5328	1.484549642	-1.212501764	0.685628653	-3.256732464	2.894471884	-0.247412905
Boloria_thore	379978.7724	388801.8703	0.042818122	0.480420083	0.127123758	3.709646702	1.436469436	0.519920111
Boloria_thore	353834.1281	367823.9194	0.174937397	1.387563825	1.237098217	-11.25084686	1.884020925	2.867407084
Boloria_thore	353801.647	368325.5386	0.543819249	1.389273167	1.258921862	-9.829041481	1.906563044	1.753436327
Boloria_thore	368162.0528	363136.5867	-0.242199823	1.205902219	-0.639647245	-6.759731293	0.701749921	-2.073262691
Boloria_thore	368710.574	363730.0179	-0.097094014	1.15860641	-0.538360536	-4.095870018	1.283867002	-2.524943113
Boloria_thore	369745.8727	390209.9011	0.365908533	1.684983134	0.129873976	3.317949772	0.779689789	0.065050319
Boloria_thore	319146.8114	366534.1872	0.124682128	0.197104588	-0.271340311	-2.035895586	2.622945309	-0.714442015
Boloria_thore	332669.8337	378229.8282	1.183724403	-0.538609684	0.137161762	3.446292162	-0.618121982	0.590769172
Boloria_thore	384040.3562	407650.2303	1.420580626	3.617605686	-0.250908136	-6.927060604	0.423237234	-1.660103321
Boloria_thore	318424.686	365257.2378	-0.296135843	1.004016042	1.216918945	-2.825536251	1.263590574	-0.109457828
Boloria_thore	344993.6062	417197.2633	-0.211689427	4.637037754	1.421837807	4.133479595	-1.736792564	0.177139506
Boloria_thore	344434.6122	417456.2116	-0.073271319	4.389046192	1.464641094	4.386282444	-1.03783989	0.669952214
Boloria_thore	347930.2587	417854.7253	0.128920138	4.891931057	1.42197907	1.671430469	-3.097748041	0.650596738
Boloria_thore	307714.3205	364442.0371	-2.265615463	1.859699965	1.453197122	-3.51079011	2.775267839	-1.735658526
Boloria_thore	307488.7118	366046.9874	-1.470574856	1.322195053	1.529486537	-2.340774059	4.032818794	-1.352693081
Boloria_thore	425913.1625	354088.2495	2.517228603	-2.049035549	0.144841641	2.846889257	-1.640862107	-0.990902126
Boloria_thore	404303.9761	358661.8614	-0.55100286	-0.72694546	-0.59596473	-2.952183723	1.967123747	-2.562241077
Boloria_thore	381551.5797	374542.3359	3.188837767	-2.113641024	0.413126469	1.877963185	2.705705166	-0.726524115
Boloria_thore	381434.0064	374906.7785	3.315120697	-2.037525415	0.425361007	-1.36613524	0.273474663	0.475716949
Boloria_thore	381664.4306	375003.1912	2.993445396	-2.126195669	0.357206851	-3.072094202	1.0962677	1.231288195
Boloria_thore	411274.6935	399941.6583	1.437060356	0.455381125	0.762713671	-1.771565795	-1.108233809	-0.740056098
Boloria_thore	367986.7309	375273.907	0.476516694	1.104818225	0.816839218	0.398908406	-2.888207436	-1.181778431
Boloria_thore	371895.8166	378771.8113	0.101737857	1.308834672	0.796781778	2.797513723	6.075479507	1.894706488
Boloria_thore	400107.3837	416208.0411	-0.983581662	5.786985874	-1.63783884	-0.784722447	3.365594625	-1.191468
Boloria_thore	442902.5056	352337.1164	3.553689003	-1.573532224	-0.383003891	-1.178648829	-1.277502775	0.806836545
Boloria_thore	418402.4586	370839.2836	0.281616718	-0.737747967	-0.763721943	-1.330516219	3.432775974	1.427108288
Boloria_thore	395779.6263	397752.0721	1.08832407	2.227768421	0.240883857	1.724108815	1.661127806	-0.349025697
Boloria_thore	409441.4757	356744.9282	2.032054186	0.635705233	-1.160476327	-5.967050552	0.07336051	-2.364775419
Boloria_thore	351993.5602	401463.9656	1.877016783	2.937001467	1.571352482	-1.512426615	0.769350469	-3.309074879
Boloria_thore	357347.3758	403148.9546	2.703524113	2.366662502	1.375373363	-1.37783587	1.008451819	-0.461016506
Boloria_thore	360330.9183	404059.7327	1.622117996	2.313297987	1.308916688	1.636400819	-0.116945513	-1.641353369
Boloria_thore	358425.4173	404245.2444	1.989991426	2.418806553	1.417326212	-0.58033663	-1.861113667	-0.673632681
Boloria_thore	359406.3155	404414.3344	1.705197334	2.289716721	1.27816236	0.815572143	-0.738049746	-1.858057857
Boloria_thore	356253.0093	406649.9468	2.448004484	2.619338751	1.42256844	-0.721128285	0.702324688	-1.759780169
Boloria_thore	355411.0025	411480.9077	2.262250423	2.227082014	1.322154403	-2.133707285	-0.871126175	-0.344883084
Boloria_thore	426474.0543	353783.6742	4.08355093	-1.299760103	1.162176013	2.6074121	-1.273459315	-1.08549118
Boloria_thore	374914.4719	390295.6816	0.084584191	1.879955053	-1.562568188	1.13401866	0.269299716	0.667273819
Boloria_thore	418819.8176	394275.6242	-0.544564724	3.657761097	-1.202593923	1.860204458	1.957998157	-0.267456084
Boloria_thore	418759.0995	394990.4078	-1.37166059	4.200465679	-1.564707398	-0.282676011	1.129703522	0.415002078
Boloria_thore	398726.4084	420120.8721	-1.638033867	6.170945644	-3.575768471	0.157704666	0.601786613	-1.779253125
Boloria_titania	387567.0581	410744.6616	2.103427172	1.098960757	-2.175523043	3.691952467	0.448057473	-0.021648455
Boloria_titania	404606.049	415896.4911	-2.674401522	3.081308842	-2.133198023	-3.400985718	0.440805435	1.676824689
Boloria_titania	377583.5537	351227.5575	-2.022541046	-0.730195701	1.518027425	-3.349762917	0.211291328	-2.869676113
Boloria_titania	355183.8456	393866.8267	0.770533442	-0.448824257	0.578220665	2.803934574	-0.594765186	0.294810772
Boloria_titania	373476.0785	352029.2388	-1.901932478	0.555169165	0.656051695	-2.626704454	0.259713054	-3.427666664
Boloria_titania	346407.3803	363651.9035	-1.957304358	1.121485591	2.57647109	-3.234537363	1.9232409	-2.048820734
Boloria_titania	346404.2353	364873.8466	-0.905498445	0.616526604	1.949866772	-4.04802227	4.342978477	-1.250607252
Boloria_titania	344555.3071	367574.61	0.902228415	-1.171729088	0.664973676	-0.420147896	3.258635998	-0.567479908
Boloria_titania	348246.8999	364893.5611	-3.831228495	1.782666683	1.142415881	-1.475044608	-0.487490386	-2.076828241
Boloria_titania	344555.3071	367574.61	-0.133537009	0.911886811	1.581587791	-0.420147896	3.258635998	-0.567479908
Boloria_titania	384233.0709	407994.2172	-0.274195194	4.714785576	0.250054657	-1.906378746	-2.705048561	-3.263414145
Boloria_titania	348246.8999	364893.5611	-2.622823715	-1.444508433	0.494640082	-1.475044608	-0.487490386	-2.076828241
Boloria_titania	398992.294	365865.4816	-1.296499729	-2.844308138	-0.693111837	-0.225825071	1.753210306	-0.546052396
Boloria_titania	344555.3071	367574.61	1.399919271	-1.741961479	0.653686523	-0.420147896	3.258635998	-0.567479908
Boloria_titania	399806.3589	370657.6612	1.012190938	-1.82922399	-0.303853035	-0.814672291	0.982403994	-1.200231791
Boloria_titania	379214.3201	388024.3194	-0.361984134	-1.118847966	-0.1687399	3.088998795	0.328698575	0.034327012
Boloria_titania	379005.2867	388591.6043	-1.018535852	-1.38535428	-0.235964105	6.533718109	1.928113341	0.764924705
Boloria_titania	379978.7724	388801.8703	-0.918452859	-0.80508095	-0.149104699	3.709646702	1.436469436	0.519920111
Boloria_titania	382449.1908	389737.3404	-0.579346597	-0.339828998	-0.021944987	1.30689621	1.476701736	-0.019860186
Boloria_titania	412115.2829	355898.4914	1.575391769	-1.781655192	0.763183057	-1.100737691	-1.172297597	0.736409307
Boloria_titania	348246.8999	364893.5611	-2.230774164	-0.090883866	2.626613379	-1.475044608	-0.487490386	-2.076828241
Boloria_titania	379214.3201	388024.3194	-1.197047353	0.111716338	-1.638581395	3.088998795	0.328698575	0.034327012
Boloria_titania	431598.7537	352539.2268	3.817717552	-2.079027891	-0.280889601	1.012627006	0.525960326	-1.250456214
Boloria_titania	379214.3201	388024.3194	-0.275725484	2.574350119	0.447046876	3.088998795	0.328698575	0.034327012
Boloria_titania	394398.285	395706.2511	1.891726732	2.146036625	1.348956823	-0.14134334	-0.9881953	-1.858190179
Boloria_titania	356436.0662	402506.8473	1.919041276	3.983090162	1.512123108	-1.927396774	0.992884338	-1.249837637
Boloria_titania	365544.6025	358765.2155	-0.439256847	-1.37267673	0.551853895	-0.346508682	3.319395781	-0.606644273
Boloria_titania	399018.61	375194.943	1.315987706	-0.317210287	0.391079068	1.266970515	1.141945481	-1.02953732
Boloria_titania	379214.3201	388024.3194	-0.034775484	-0.07994137	0.203364089	3.088998795	0.328698575	0.034327012
Boloria_titania	379005.2867	388591.6043	-0.604904175	-0.264571846	0.178858817	6.533718109	1.928113341	0.764924705
Boloria_titania	431598.7537	352539.2268	2.802896738	-3.134861708	-0.441212505	1.012627006	0.525960326	-1.250456214
Boloria_titania	405787.9629	355424.8216	-0.300236046	-2.820701838	-0.131514937	-6.503606319	-0.586350024	1.420029283
Boloria_titania	399806.3589	370657.6612	1.509206295	-1.624104261	0.327947587	-0.814672291	0.982403994	-1.200231791
Boloria_titania	356436.0662	402506.8473	2.09328413	0.501202703	0.992225468	-1.927396774	0.992884338	-1.249837637
Boloria_titania	356436.0662	402506.8473	1.69564414	2.336794138	-0.34857133	-1.927396774	0.992884338	-1.249837637
Boloria_titania	358614.6792	401928.6428	0.004815029	-0.652675509	1.160215378	-8.681418419	1.353165627	2.790807486
Boloria_titania	356436.0662	402506.8473	0.783528388	2.503813505	-0.794872165	-1.927396774	0.992884338	-1.249837637
Boloria_titania	405221.9741	354397.3573	-2.097704411	-0.584251881	-0.591294348	-14.83577919	3.834210873	4.645448685
Boloria_titania	412537.3673	355345.7516	1.039249301	-1.393968701	-0.154646233	-0.880911708	-1.167594194	-1.919440985
Boloria_titania	400996.8743	370862.7579	-0.367186457	-0.585659325	0.219657287	-0.698434353	0.760385871	-1.983937263
Boloria_titania	395623.5515	414188.333	-1.024745703	2.578062057	0.052481093	2.845091105	-1.11881876	-0.366185457
Boloria_titania	399806.3589	370657.6612	1.309081197	-0.708540499	-0.333477527	-0.814672291	0.982403994	-1.200231791
Boloria_titania	405221.9741	354397.3573	-0.440528393	-1.047134638	-1.708830833	-14.83577919	3.834210873	4.645448685
Boloria_titania	348246.8999	364893.5611	-1.596828699	0.622810841	-1.433489442	-1.475044608	-0.487490386	-2.076828241
Boloria_titania	373999.5255	356235.9104	1.578875184	-1.03904736	-0.260711133	-0.701453745	2.287338972	-0.255393058
Boloria_titania	395623.5515	414188.333	0.951059699	1.172541261	0.080566294	2.845091105	-1.11881876	-0.366185457
Boloria_titania	394874.136	414510.3631	-2.420665741	4.273178577	0.031359773	2.033943892	0.025828315	1.000640154
Boloria_titania	395623.5515	414188.333	-0.233096659	1.450370908	-1.065225601	2.845091105	-1.11881876	-0.366185457
Boloria_titania	395779.6263	397752.0721	-0.652329266	1.172385454	-1.82521832	1.724108815	1.661127806	-0.349025697
Boloria_titania	395623.5515	414188.333	-0.590168893	2.085203648	0.532414317	2.845091105	-1.11881876	-0.366185457
Boloria_titania	379214.3201	388024.3194	-0.267493427	0.053481624	0.405572891	3.088998795	0.328698575	0.034327012
Boloria_titania	347171.6311	392681.5423	-4.215188026	2.429983377	0.528100669	4.540845871	2.169403553	0.383982301
Boloria_titania	395623.5515	414188.333	-1.258649468	4.020637989	0.167233869	2.845091105	-1.11881876	-0.366185457
Boloria_titania	398992.294	365865.4816	0.123792209	-1.128296137	-0.283001602	-0.225825071	1.753210306	-0.546052396
Boloria_titania	379978.7724	388801.8703	0.597195864	0.791488051	-1.140489101	3.709646702	1.436469436	0.519920111
Boloria_titania	384233.0709	407994.2172	3.511710167	2.863102674	-0.927379668	-1.906378746	-2.705048561	-3.263414145
Boloria_titania	394874.136	414510.3631	1.225563765	2.2781744	-1.458023906	2.033943892	0.025828315	1.000640154
Boloria_titania	395005.1161	415052.4507	-0.128316492	1.979189038	-1.572610617	1.481152058	1.601272702	0.703404427
Boloria_titania	418402.4586	370839.2836	-1.364164829	-2.283066511	1.209487319	-1.330516219	3.432775974	1.427108288
Boloria_titania	416892.9647	372080.8575	-2.074980736	-2.354596853	1.325160742	2.148427725	-1.143917322	-1.532383323
Boloria_titania	413462.4317	372508.5198	-0.868864715	-2.619713068	0.766335726	1.485174775	-0.636318803	-2.09725666
Boloria_titania	395005.1161	415052.4507	-1.939676642	-0.039893135	1.536605597	1.481152058	1.601272702	0.703404427
Boloria_titania	390919.4546	418944.7816	-0.742138863	0.022059105	1.674976826	4.128038883	0.985982895	0.756687105
Boloria_titania	420307.3114	365615.3495	1.740363359	-1.924631834	1.008118272	-0.228381351	0.975789428	-0.998342276
Boloria_titania	418402.4586	370839.2836	0.367501676	-1.61377275	1.487267613	-1.330516219	3.432775974	1.427108288
Boloria_titania	379978.7724	388801.8703	-0.363295376	0.477294862	1.785852075	3.709646702	1.436469436	0.519920111
Boloria_titania	396780.9082	396414.2049	0.466988236	-0.033654504	2.256320477	-2.383375883	3.494050026	1.057479143
Boloria_titania	390919.4546	418944.7816	-0.228371143	2.424486637	2.840132236	4.128038883	0.985982895	0.756687105
Boloria_titania	383501.3673	430681.0345	1.472879529	2.249151945	3.068391323	-1.947691798	0.403456986	1.626313806
Boloria_titania	379978.7724	388801.8703	-0.405728817	0.862855554	1.025811911	3.709646702	1.436469436	0.519920111
Boloria_titania	380371.3773	407716.9025	-0.851672947	3.098572731	1.398552418	-1.334373713	-1.250052214	-3.504225492
Boloria_titania	380371.3773	407716.9025	-1.4231776	4.935465813	-2.224278688	-1.334373713	-1.250052214	-3.504225492
Boloria_titania	391763.5683	413634.935	1.178590059	3.099644423	-2.205069542	2.388292074	-0.003751731	0.617469966
Boloria_titania	395623.5515	414188.333	-0.129607797	3.829227209	-2.178369045	2.845091105	-1.11881876	-0.366185457
Boloria_titania	358570.7325	358600.9898	0.252556533	-0.325303644	-0.557307959	-3.597153664	0.565227807	-2.100497484
Boloria_titania	359601.9045	360871.7885	0.073615067	0.102924615	-0.835019469	-2.078207731	0.848113477	-0.149962381
Boloria_titania	411999.0854	409152.1867	-1.117100716	3.169911623	-1.024486423	4.555718422	-0.600362599	0.156201541
Boloria_titania	394874.136	414510.3631	-0.933008611	3.13970089	-1.378196955	2.033943892	0.025828315	1.000640154
Boloria_titania	392956.0115	418013.8227	0.405375004	3.420013905	-1.071064949	-5.182526588	-2.232774496	0.804680705
Boloria_titania	330910.83	378674.044	0.494345874	0.122109294	-0.888239861	3.347563505	0.010915858	0.668956935
Boloria_titania	406478.2101	356519.8179	0.494648486	-0.547320306	1.149802446	-8.038137436	-0.507083297	1.141058207
Boloria_titania	379978.7724	388801.8703	-0.838214397	2.022952318	0.551191509	3.709646702	1.436469436	0.519920111
Boloria_titania	350153.7864	417475.3661	-0.623827219	4.926568985	0.124782175	2.94047308	-1.516212702	-0.084347129
Boloria_titania	350138.4781	418191.0481	-0.829114079	5.108675003	-0.045314092	2.360623121	3.287981033	0.52354455
Boloria_titania	407637.3636	357002.8621	2.263705015	-2.507654667	0.014825079	-1.986220717	-0.309731752	-3.074277639
Boloria_titania	400959.3573	380659.9442	-0.720339	-1.029890418	-0.061017692	1.643021107	-2.590040684	0.284418613
Boloria_titania	362371.188	396707.9353	3.144225359	0.547072947	-0.420649052	-3.927840948	0.473409504	-2.223971844
Boloria_titania	353961.6066	410806.3914	2.627358913	1.011826277	-0.840641916	1.137717247	1.434207916	-0.272061348
Boloria_titania	394874.136	414510.3631	0.871316135	1.753528833	-1.086180925	2.033943892	0.025828315	1.000640154
Boloria_titania	398522.7814	427003.9615	1.086300135	1.670896173	-1.432648897	4.558241844	2.498467207	-0.045735728
Boloria_titania	370872.192	427902.2258	3.975629091	0.803627193	-0.790117741	3.767729282	-2.444305658	0.550661385
Boloria_titania	398992.294	365865.4816	-1.264867663	-0.200925827	0.297343403	-0.225825071	1.753210306	-0.546052396
Boloria_titania	348104.0487	395340.6085	0.504262745	2.103516579	0.395340502	1.831552505	-1.453794241	-0.920562983
Boloria_titania	347992.0165	395770.581	0.512072265	2.115288258	0.37324509	3.120334387	-0.747372389	0.177096456
Boloria_titania	389341.1918	357136.8616	-0.296834946	1.102778554	0.324639648	-3.386817932	0.584961355	-2.301395178
Boloria_titania	360799.0205	361422.6444	-1.056654572	-0.549881041	-0.180309206	-3.865621805	0.186095163	0.291070253
Boloria_titania	360559.4043	363384.5634	-0.191638917	0.713505387	0.165061772	-2.537801981	3.111106157	0.449505329
Boloria_titania	417204.7656	389364.2966	0.87293601	1.497460485	-0.139813185	1.642894387	-0.974536419	-1.128166437
Boloria_titania	388969.5306	409326.0486	1.922219038	2.303946257	0.326964289	1.282413125	1.49925828	-0.979147077
Boloria_titania	388556.468	357824.9082	1.452022195	-0.330550015	0.017019404	-3.580036879	0.446213633	-2.106358767
Boloria_titania	319153.2644	363989.433	-0.569672763	0.300198793	-0.465673953	-1.393009186	4.640812397	-0.503096938
Boloria_titania	319146.8114	366534.1872	0.124682128	0.197104588	-0.271340311	-2.035895586	2.622945309	-0.714442015
Boloria_titania	418402.4586	370839.2836	-0.052326322	-1.185287833	0.476704329	-1.330516219	3.432775974	1.427108288
Boloria_titania	329276.7196	379299.2954	-0.09346696	0.277376086	0.052221719	-0.266122818	1.290588617	-1.116773248
Boloria_titania	378273.4281	388523.7054	0.056214236	0.123437539	0.02046454	4.870453835	2.28715229	0.712538183
Boloria_titania	388969.5306	409326.0486	2.539330482	1.685589314	-0.260167271	1.282413125	1.49925828	-0.979147077
Boloria_titania	434335.3854	342941.8777	-0.020695629	-1.834634066	0.539886832	-2.364443779	-2.685218096	0.117234752
Boloria_titania	322981.9389	363856.5526	-0.838810861	1.079241276	1.064411402	-3.380036831	3.125798702	-1.762270927
Boloria_titania	318424.686	365257.2378	-0.296135843	1.004016042	1.216918945	-2.825536251	1.263590574	-0.109457828
Boloria_titania	322030.5077	365580.6066	0.526434362	0.95561856	1.214466333	-3.644857168	2.76489234	-1.598344088
Boloria_titania	321517.5588	366320.8014	1.12044096	0.681969106	1.28090167	-4.215368748	2.779374123	-1.753645539
Boloria_titania	378273.4281	388523.7054	0.539707005	1.488873601	0.551725984	4.870453835	2.28715229	0.712538183
Boloria_titania	379978.7724	388801.8703	0.312212527	1.710608125	0.437032104	3.709646702	1.436469436	0.519920111
Boloria_titania	344993.6062	417197.2633	-0.211689427	4.637037754	1.421837807	4.133479595	-1.736792564	0.177139506
Boloria_titania	345437.1942	417294.7316	-0.338040978	4.836442471	1.397910476	4.060046196	-1.745642424	0.022971595
Boloria_titania	344434.6122	417456.2116	-0.073271319	4.389046192	1.464641094	4.386282444	-1.03783989	0.669952214
Boloria_titania	347930.2587	417854.7253	0.128920138	4.891931057	1.42197907	1.671430469	-3.097748041	0.650596738
Boloria_titania	373136.1202	355784.3853	-0.796287239	0.317403197	-0.441116989	-5.463468075	1.654171109	1.76445961
Boloria_titania	307461.3223	365165.983	-1.853237391	1.45883286	1.538951039	-7.417742252	1.881182194	1.620177388
Boloria_titania	307526.128	365364.9837	-1.764957547	1.413951874	1.569673061	-4.160545826	3.930991888	-0.006622692
Boloria_titania	306289.0848	366662.2198	-2.780457735	0.950508773	1.163265944	-3.73821187	-3.216590881	-0.682665467
Boloria_titania	306949.153	367878.438	-0.435613126	1.249028087	1.541150808	-7.386190891	0.2985349	1.221097469
Boloria_titania	379978.7724	388801.8703	-0.194868714	1.176359415	-0.249999836	3.709646702	1.436469436	0.519920111
Boloria_titania	353153.825	414020.1368	2.102273703	2.652523518	0.161418647	0.207562119	-2.704911709	0.789516449
Boloria_titania	352361.9827	414610.9255	1.284584165	2.712095976	0.115640819	3.857562065	-0.662225306	0.851794064
Boloria_titania	405787.9629	355424.8216	-0.720449984	-1.320161104	-0.039513275	-6.503606319	-0.586350024	1.420029283
Boloria_titania	405707.2138	358086.3468	-1.034384489	-1.787641525	-0.427350581	2.136231661	1.736352921	-2.500793457
Boloria_titania	404299.4499	360002.2339	-0.602479577	-0.752440572	-0.53992933	-0.451611906	4.57255125	-0.175692603
Boloria_titania	403663.6428	360921.6383	-1.035139203	-0.660148501	-0.583200872	1.576455832	2.621617556	-1.508030176
Boloria_titania	403429.743	361054.9653	-1.311504722	-0.760089636	-0.572810888	3.571282148	2.643114567	-0.229563504
Boloria_titania	417625.4174	373286.2012	-1.697206259	-0.376440734	0.670178056	2.343751669	1.883840799	-0.045716476
Boloria_titania	379978.7724	388801.8703	-0.939285874	1.160962582	-0.016324271	3.709646702	1.436469436	0.519920111
Boloria_titania	371452.1304	358570.9447	0.14259094	-0.276335835	-0.447905451	-3.808842897	-0.983075202	-3.319928169
Boloria_titania	404357.8822	401371.9182	-1.092229366	1.543332338	0.183512256	-2.252146959	-0.373009175	1.176310658
Boloria_titania	406478.2101	356519.8179	1.553220034	-1.764197826	1.188816071	-8.038137436	-0.507083297	1.141058207
Boloria_titania	381260.0137	374770.401	3.519670725	-1.914720416	0.495118737	-0.409733683	2.103149891	0.596962512
Boloria_titania	381434.0064	374906.7785	3.315120697	-2.037525415	0.425361007	-1.36613524	0.273474663	0.475716949
Boloria_titania	381941.8817	375052.5707	2.503950596	-2.240771532	0.290800273	-0.741286039	2.690129995	1.029502511
Boloria_titania	377844.4264	388988.5	0.96695751	-0.998690903	0.894390464	2.066324472	-1.298756242	0.982154727
Boloria_titania	407637.3636	357002.8621	0.327288419	0.118129984	0.786992371	-1.986220717	-0.309731752	-3.074277639
Boloria_titania	399794.921	416507.6072	-1.127588272	5.788989067	-1.590013027	-1.600499392	2.01345849	-0.437914491
Boloria_titania	417405.1654	396227.1748	-2.418335915	3.196863651	0.175608873	-6.839202404	-1.380940437	1.104004502
Boloria_titania	378527.9707	359437.7529	-0.104592487	1.977631688	-0.682239115	-0.8061198	0.044828456	-0.787658393
Boloria_titania	331671.7006	364096.8729	-0.613154173	2.06835556	-0.531330526	-9.433382034	1.002245069	0.869925618
Boloria_titania	331798.0458	364171.2205	-0.632074773	1.922125816	-0.503810763	-4.406318665	3.853585243	-2.065941811
Boloria_titania	355918.1343	406602.9998	2.665614605	2.525822878	1.462035418	0.225026563	-1.064274549	-0.701013982
Boloria_titania	355467.5876	406738.1827	2.478428364	2.3093431	1.434751272	1.922250152	0.530405879	0.131925389
Boloria_titania	323244.8837	363148.9955	0.103907712	-0.321541101	0.386118919	-2.176790237	4.897530079	-0.992592752
Boloria_titania	322287.5624	364988.375	1.38950491	-0.485990763	0.48038435	-4.322324753	2.526408672	-1.077437639
Boloria_titania	321714.2794	366188.6264	2.277863026	-0.467682362	0.509222865	-3.173347235	2.846310616	-1.616771698
Boloria_titania	321420.8994	366372.2622	2.493485928	-0.597364485	0.621206045	-5.21918869	2.780919552	-1.361206412
Boloria_titania	357073.3337	382561.5255	-0.810974181	1.353028297	-1.604407072	4.089006901	1.471469283	0.558611751
Boloria_titania	379978.7724	388801.8703	-1.269072533	3.191452026	-1.669989824	3.709646702	1.436469436	0.519920111
Boloria_titania	374914.4719	390295.6816	0.084584191	1.879955053	-1.562568188	1.13401866	0.269299716	0.667273819
Boloria_titania	418375.2167	377378.1847	0.63801688	-1.997394919	-0.501060665	-1.866551876	0.197281271	-0.478830993
Coenonympha_gardetta	378927.1966	360620.2865	-2.317846537	0.153061301	-1.651218772	-4.700347424	-0.399040192	1.228310227
Coenonympha_gardetta	379087.39	350237.1221	-2.163024187	-2.281008482	0.395212442	-0.624947548	1.781092405	-1.38368547
Coenonympha_gardetta	373476.0785	352029.2388	-2.329168081	-0.415486068	1.543278575	-2.626704454	0.259713054	-3.427666664
Coenonympha_gardetta	347936.0124	392792.1097	-2.468861341	-0.903808534	-0.14991343	-1.259988189	-1.945648074	0.458832741
Coenonympha_gardetta	348246.8999	364893.5611	-3.831228495	1.782666683	1.142415881	-1.475044608	-0.487490386	-2.076828241
Coenonympha_gardetta	344555.3071	367574.61	-0.133537009	0.911886811	1.581587791	-0.420147896	3.258635998	-0.567479908
Coenonympha_gardetta	378927.1966	360620.2865	-2.553972483	-2.573086262	-0.199814543	-4.700347424	-0.399040192	1.228310227
Coenonympha_gardetta	348514.1281	363465.1969	-3.7887218	-1.597328067	0.317496628	2.818569183	1.807837129	-0.738617361
Coenonympha_gardetta	348246.8999	364893.5611	-2.622823715	-1.444508433	0.494640082	-1.475044608	-0.487490386	-2.076828241
Coenonympha_gardetta	344555.3071	367574.61	1.399919271	-1.741961479	0.653686523	-0.420147896	3.258635998	-0.567479908
Coenonympha_gardetta	384510.2114	389954.5102	-1.272795081	-0.642613947	-0.158946529	2.314854383	-1.05095613	-0.00415873
Coenonympha_gardetta	357501.5207	413202.4786	0.20219931	0.151198164	1.045228243	-8.694885254	-1.481961727	1.702703118
Coenonympha_gardetta	412537.3673	355345.7516	1.785507917	-1.649632096	0.789720774	-0.880911708	-1.167594194	-1.919440985
Coenonympha_gardetta	403414.0955	360907.1427	-0.439291507	-1.962259412	0.699528396	0.023864927	0.078697227	-1.749243021
Coenonympha_gardetta	348246.8999	364893.5611	-2.230774164	-0.090883866	2.626613379	-1.475044608	-0.487490386	-2.076828241
Coenonympha_gardetta	344555.3071	367574.61	1.746196508	-0.961194038	1.971513033	-0.420147896	3.258635998	-0.567479908
Coenonympha_gardetta	416817.6627	372140.2434	-1.515796661	-0.277348429	2.643682718	2.576021194	-0.619820297	-1.937221885
Coenonympha_gardetta	379087.39	350237.1221	-1.304286838	-1.536968946	-1.145543933	-0.624947548	1.781092405	-1.38368547
Coenonympha_gardetta	379293.2822	350887.5252	-1.138938189	-1.549944162	-1.100202441	1.123745918	3.589112759	-1.629072189
Coenonympha_gardetta	412537.3673	355345.7516	0.70723474	-2.220285177	-0.211568534	-0.880911708	-1.167594194	-1.919440985
Coenonympha_gardetta	412115.2829	355898.4914	2.807549	-1.751015663	0.02110655	-1.100737691	-1.172297597	0.736409307
Coenonympha_gardetta	378927.1966	360620.2865	-2.245170116	0.506205559	0.132440805	-4.700347424	-0.399040192	1.228310227
Coenonympha_gardetta	392873.8439	363516.298	2.360599518	0.15382424	0.928029776	-0.915928245	0.705346882	-3.810471296
Coenonympha_gardetta	392428.9772	363836.7589	2.432016373	0.256691545	0.953817844	0.503900111	1.397909403	-2.978101492
Coenonympha_gardetta	351298.8512	367741.6486	-5.441761017	3.28504467	0.841198027	4.780641079	1.019375801	-1.35446465
Coenonympha_gardetta	416817.6627	372140.2434	-0.329195887	-0.060362045	-0.087402917	2.576021194	-0.619820297	-1.937221885
Coenonympha_gardetta	412537.3673	355345.7516	1.822997928	-1.964731097	0.508342147	-0.880911708	-1.167594194	-1.919440985
Coenonympha_gardetta	365544.6025	358765.2155	-0.439256847	-1.37267673	0.551853895	-0.346508682	3.319395781	-0.606644273
Coenonympha_gardetta	366658.2402	361899.9303	0.722489238	-1.104405046	0.556042433	-3.487022877	3.218315125	-0.149970055
Coenonympha_gardetta	405787.9629	355424.8216	0.418434113	-2.005349874	-0.559478521	-6.503606319	-0.586350024	1.420029283
Coenonympha_gardetta	416892.9647	372080.8575	-0.55634737	-0.797206402	0.448139042	2.148427725	-1.143917322	-1.532383323
Coenonympha_gardetta	356436.0662	402506.8473	1.69564414	2.336794138	-0.34857133	-1.927396774	0.992884338	-1.249837637
Coenonympha_gardetta	405787.9629	355424.8216	-0.894486129	-2.068502903	-0.670735717	-6.503606319	-0.586350024	1.420029283
Coenonympha_gardetta	320256.0626	359915.1074	-4.677134991	1.611351013	-0.842750132	-2.76129055	1.137347341	-0.305528849
Coenonympha_gardetta	318998.1818	364167.876	-2.873775482	1.0315727	0.829756439	-2.681005239	3.512346745	-0.693102658
Coenonympha_gardetta	318856.1672	366019.7187	-2.095815182	0.752217472	1.262839437	-6.322824955	0.592703223	-1.738631845
Coenonympha_gardetta	405787.9629	355424.8216	-0.74093008	-1.639989734	0.132939696	-6.503606319	-0.586350024	1.420029283
Coenonympha_gardetta	403414.0955	360907.1427	-0.88006562	-1.744081974	-0.039184541	0.023864927	0.078697227	-1.749243021
Coenonympha_gardetta	405221.9741	354397.3573	-2.097704411	-0.584251881	-0.591294348	-14.83577919	3.834210873	4.645448685
Coenonympha_gardetta	403414.0955	360907.1427	-1.699282169	-0.985414326	-0.130648166	0.023864927	0.078697227	-1.749243021
Coenonympha_gardetta	416892.9647	372080.8575	-2.25167346	-0.007732537	0.381456286	2.148427725	-1.143917322	-1.532383323
Coenonympha_gardetta	355865.5525	395923.9048	-1.938727617	4.481154919	0.939356446	0.484870434	3.529321432	0.052464083
Coenonympha_gardetta	355865.5525	395923.9048	0.298337549	1.747681975	-0.232203126	0.484870434	3.529321432	0.052464083
Coenonympha_gardetta	433590.6829	342227.9234	0.678217709	-2.720745564	-0.312317371	0.905710459	0.710731447	0.739421964
Coenonympha_gardetta	412115.2829	355898.4914	2.427889347	-1.897524476	-1.13278687	-1.100737691	-1.172297597	0.736409307
Coenonympha_gardetta	348514.1281	363465.1969	-2.436838865	0.029010512	-1.489045143	2.818569183	1.807837129	-0.738617361
Coenonympha_gardetta	348246.8999	364893.5611	-1.596828699	0.622810841	-1.433489442	-1.475044608	-0.487490386	-2.076828241
Coenonympha_gardetta	398992.294	365865.4816	-0.48264873	-0.526675999	-1.538166642	-0.225825071	1.753210306	-0.546052396
Coenonympha_gardetta	380304.7837	351168.5494	-1.460527778	-1.73249507	-0.415172696	-1.500596762	-0.380878508	0.103930533
Coenonympha_gardetta	373476.0785	352029.2388	-2.247126341	0.403850704	-1.322272539	-2.626704454	0.259713054	-3.427666664
Coenonympha_gardetta	373302.6666	356252.8813	-1.474205494	0.09162382	-0.516244054	-7.200668335	-1.281440854	1.134047866
Coenonympha_gardetta	351903.8665	409789.8434	-0.467500597	3.772227764	0.727858186	2.552088976	-1.066049695	-0.400877982
Coenonympha_gardetta	412115.2829	355898.4914	1.237669349	-2.048606634	-1.104530215	-1.100737691	-1.172297597	0.736409307
Coenonympha_gardetta	360778.9092	360573.229	-0.52992481	-1.838466167	-1.262913942	-1.372649431	1.222139716	-3.354200602
Coenonympha_gardetta	405207.239	354049.6882	-3.686576366	-0.571438909	-2.313933849	-2.958190203	0.478974521	-3.13675046
Coenonympha_gardetta	405787.9629	355424.8216	-2.241746664	-0.609634876	-2.011086226	-6.503606319	-0.586350024	1.420029283
Coenonympha_gardetta	396762.7945	398221.5244	-2.116331816	1.077636003	-2.039396524	2.13769269	3.260822058	0.901798248
Coenonympha_gardetta	381715.7397	408208.1139	-2.313187122	3.779515028	-1.86823225	0.335169196	-2.690313101	-0.486985058
Coenonympha_gardetta	375497.1704	424521.8179	-5.457331657	4.327147007	-1.844356418	5.568628311	-0.071875997	0.588986933
Coenonympha_gardetta	361209.1052	358285.5658	-2.202041149	-2.201499224	-0.902319133	3.269805908	2.043373585	-0.253363997
Coenonympha_gardetta	361209.1052	358285.5658	-1.57752192	-2.060458422	0.160416886	3.269805908	2.043373585	-0.253363997
Coenonympha_gardetta	412537.3673	355345.7516	1.73306179	-0.695628822	0.28580603	-0.880911708	-1.167594194	-1.919440985
Coenonympha_gardetta	405787.9629	355424.8216	-0.77237165	-0.194292903	0.240475014	-6.503606319	-0.586350024	1.420029283
Coenonympha_gardetta	361209.1052	358285.5658	-2.088376999	-1.066672087	-0.426073492	3.269805908	2.043373585	-0.253363997
Coenonympha_gardetta	378927.1966	360620.2865	-2.483497381	0.770333588	-0.456046253	-4.700347424	-0.399040192	1.228310227
Coenonympha_gardetta	359065.4613	402747.6196	-2.234638214	0.977173328	0.656846881	5.825986862	2.030477047	0.481266022
Coenonympha_gardetta	378138.6976	408351.1594	-1.807848334	1.788626194	-0.322667867	2.902664185	-0.682983518	0.336900294
Coenonympha_gardetta	361209.1052	358285.5658	-3.16289854	-1.863086939	-0.186765328	3.269805908	2.043373585	-0.253363997
Coenonympha_gardetta	361209.1052	358285.5658	-2.308456421	-2.764114618	-0.023341106	3.269805908	2.043373585	-0.253363997
Coenonympha_gardetta	394842.1423	398542.0335	0.784732819	0.200610384	0.772794962	-1.067118168	1.139938593	0.664533198
Coenonympha_gardetta	361209.1052	358285.5658	-2.784824133	-2.398259163	-0.086156815	3.269805908	2.043373585	-0.253363997
Coenonympha_gardetta	379978.7724	388801.8703	-1.390872955	1.623040318	-0.368934274	3.709646702	1.436469436	0.519920111
Coenonympha_gardetta	362312.724	355489.0937	-1.771379709	-1.585980535	-0.811970234	-0.89402473	-0.640404403	0.535690606
Coenonympha_gardetta	353163.8151	362075.9319	-1.995098233	0.290420413	0.626750946	-2.4399786	1.868772984	-1.383555651
Coenonympha_gardetta	398992.294	365865.4816	0.123792209	-1.128296137	-0.283001602	-0.225825071	1.753210306	-0.546052396
Coenonympha_gardetta	355040.2708	381229.7092	-0.882186294	-0.562003732	-0.761433244	5.705001354	2.205132961	-0.208144873
Coenonympha_gardetta	337401.3598	385176.7885	0.720260918	1.567748189	-0.797500312	-1.958765745	-2.453870773	-3.215988874
Coenonympha_gardetta	379978.7724	388801.8703	0.597195864	0.791488051	-1.140489101	3.709646702	1.436469436	0.519920111
Coenonympha_gardetta	361209.1052	358285.5658	-2.403880119	-1.729838848	0.397037864	3.269805908	2.043373585	-0.253363997
Coenonympha_gardetta	416892.9647	372080.8575	-1.264216185	0.030423723	1.049931049	2.148427725	-1.143917322	-1.532383323
Coenonympha_gardetta	362312.724	355489.0937	-3.760426283	-2.61179471	-0.081533596	-0.89402473	-0.640404403	0.535690606
Coenonympha_gardetta	361209.1052	358285.5658	-3.478862762	-3.230695963	-0.128095224	3.269805908	2.043373585	-0.253363997
Coenonympha_gardetta	418402.4586	370839.2836	-1.364164829	-2.283066511	1.209487319	-1.330516219	3.432775974	1.427108288
Coenonympha_gardetta	416892.9647	372080.8575	-2.074980736	-2.354596853	1.325160742	2.148427725	-1.143917322	-1.532383323
Coenonympha_gardetta	382449.1908	389737.3404	-0.816534519	-1.282376409	0.866607428	1.30689621	1.476701736	-0.019860186
Coenonympha_gardetta	379548.9493	391101.2712	-5.448191166	-1.736690998	0.687739372	-4.517138481	3.542382717	2.624863863
Coenonympha_gardetta	381034.5932	413238.3456	-2.930484295	0.63535136	1.688382745	2.093347549	-0.914011359	0.540998578
Coenonympha_gardetta	362312.724	355489.0937	-1.993379235	-1.195200205	-0.62697947	-0.89402473	-0.640404403	0.535690606
Coenonympha_gardetta	410570.4251	356809.8505	2.090028524	-2.213935375	0.922472835	2.289877176	1.298718929	-0.960084975
Coenonympha_gardetta	361209.1052	358285.5658	-1.754192352	-1.839997411	-0.252922654	3.269805908	2.043373585	-0.253363997
Coenonympha_gardetta	360014.3988	358805.3018	-0.077262923	-1.703200936	0.085298754	-0.242616802	2.118777514	-0.413192123
Coenonympha_gardetta	418402.4586	370839.2836	0.367501676	-1.61377275	1.487267613	-1.330516219	3.432775974	1.427108288
Coenonympha_gardetta	397466.4011	397020.735	-0.255105525	-0.014250097	2.199321985	-5.22604847	0.762807608	0.037244298
Coenonympha_gardetta	397818.1202	397831.8346	-0.51471132	0.273696542	2.32442379	-4.639842987	-2.393074512	0.604813278
Coenonympha_gardetta	361209.1052	358285.5658	-1.837510705	-2.180022955	1.243953228	3.269805908	2.043373585	-0.253363997
Coenonympha_gardetta	381715.7397	408208.1139	-0.288966268	2.719596386	1.392729998	0.335169196	-2.690313101	-0.486985058
Coenonympha_gardetta	380371.3773	407716.9025	-1.4231776	4.935465813	-2.224278688	-1.334373713	-1.250052214	-3.504225492
Coenonympha_gardetta	362312.724	355489.0937	-3.564449787	0.265125871	-1.764148355	-0.89402473	-0.640404403	0.535690606
Coenonympha_gardetta	361209.1052	358285.5658	-3.16135335	-0.312337279	-1.690522671	3.269805908	2.043373585	-0.253363997
Coenonympha_gardetta	348404.6263	395858.0702	-0.460612416	3.289287567	-0.954995751	3.241693258	0.648970902	-0.101894893
Coenonympha_gardetta	379978.7724	388801.8703	-0.514666915	0.478960186	-1.066979885	3.709646702	1.436469436	0.519920111
Coenonympha_gardetta	348404.6263	395858.0702	-0.391244799	3.37829113	-0.105757669	3.241693258	0.648970902	-0.101894893
Coenonympha_gardetta	406478.2101	356519.8179	0.494648486	-0.547320306	1.149802446	-8.038137436	-0.507083297	1.141058207
Coenonympha_gardetta	398684.394	366182.6555	-1.117034197	-0.334230125	0.784838915	0.538446009	0.517703116	-0.100675575
Coenonympha_gardetta	399277.9425	366275.0766	-0.763244927	-0.173970535	0.857312739	-1.433437109	1.055700421	0.031496421
Coenonympha_gardetta	353091.4576	402805.7765	0.103158541	5.361255646	1.511177421	-2.449631929	1.380063891	-1.78040421
Coenonympha_gardetta	361209.1052	358285.5658	-1.392489195	-3.165908337	0.683027446	3.269805908	2.043373585	-0.253363997
Coenonympha_gardetta	379978.7724	388801.8703	0.042818122	0.480420083	0.127123758	3.709646702	1.436469436	0.519920111
Coenonympha_gardetta	361209.1052	358285.5658	-2.284109592	-1.446998	-0.763244987	3.269805908	2.043373585	-0.253363997
Coenonympha_gardetta	368190.3212	365574.3651	-1.507775426	-0.798438728	0.031659544	0.346937299	1.963833928	0.639862835
Coenonympha_gardetta	398992.294	365865.4816	-1.264867663	-0.200925827	0.297343403	-0.225825071	1.753210306	-0.546052396
Coenonympha_gardetta	342046.7544	388356.4468	-1.121452212	0.576149642	0.056856308	0.383926004	-0.08872886	0.873095274
Coenonympha_gardetta	349609.8915	394939.364	0.560678244	2.14747262	0.255981833	2.692756891	-1.120149851	-0.725264013
Coenonympha_gardetta	361209.1052	358285.5658	-3.419639587	-1.765318632	-0.627743542	3.269805908	2.043373585	-0.253363997
Coenonympha_gardetta	360895.2848	358562.8615	-2.96446228	-1.836207628	-0.595459104	3.424799681	5.783993244	1.710626721
Coenonympha_gardetta	360799.0205	361422.6444	-1.056654572	-0.549881041	-0.180309206	-3.865621805	0.186095163	0.291070253
Coenonympha_gardetta	360559.4043	363384.5634	-0.191638917	0.713505387	0.165061772	-2.537801981	3.111106157	0.449505329
Coenonympha_gardetta	376441.0588	386081.9209	-1.641985893	0.492660701	-0.967848003	1.746785283	0.307971478	-1.999796987
Coenonympha_gardetta	380713.7008	412701.4805	-2.841325283	3.722852945	0.369402736	4.429049492	0.631059945	-0.714424551
Coenonympha_gardetta	316501.6063	355736.4387	-0.565775931	-1.55819118	-0.16373238	0.761871159	0.759609699	-3.722703695
Coenonympha_gardetta	390220.6875	356538.5081	1.07371521	-0.343251169	-0.040538877	-4.074374199	-0.482348442	-2.959256887
Coenonympha_gardetta	388556.468	357824.9082	1.452022195	-0.330550015	0.017019404	-3.580036879	0.446213633	-2.106358767
Coenonympha_gardetta	313359.5339	358533.2989	-0.474526793	-0.421941131	-0.616373897	0.235280395	2.568696022	0.810435891
Coenonympha_gardetta	361209.1052	358285.5658	-1.646579146	-2.05566287	-0.138886631	3.269805908	2.043373585	-0.253363997
Coenonympha_gardetta	360778.9092	360573.229	0.198373497	-1.474117637	0.079365306	-1.372649431	1.222139716	-3.354200602
Coenonympha_gardetta	319425.0038	361474.9293	-0.717455149	-0.144169435	-0.270608693	-6.754797459	0.85481286	1.120597839
Coenonympha_gardetta	312999.2534	363574.6917	-0.690799773	0.47655642	-0.607373536	-2.45377636	2.460007906	-0.522136986
Coenonympha_gardetta	331562.2435	365110.6221	-0.172356009	0.085340388	0.144802645	-6.126293182	2.931263685	-0.702794194
Coenonympha_gardetta	319146.8114	366534.1872	0.124682128	0.197104588	-0.271340311	-2.035895586	2.622945309	-0.714442015
Coenonympha_gardetta	348404.6263	395858.0702	0.098299168	2.656131983	1.077906847	3.241693258	0.648970902	-0.101894893
Coenonympha_gardetta	434335.3854	342941.8777	-0.020695629	-1.834634066	0.539886832	-2.364443779	-2.685218096	0.117234752
Coenonympha_gardetta	362293.9394	358486.0835	-2.786732912	-0.849164426	0.731356502	1.715075612	-1.872440577	0.155047372
Coenonympha_gardetta	360778.9092	360573.229	0.529249728	-0.281679422	1.134556055	-1.372649431	1.222139716	-3.354200602
Coenonympha_gardetta	323167.8626	363164.9547	-1.307367444	1.014129639	1.056292295	-3.589309216	2.802758455	-1.751463056
Coenonympha_gardetta	322981.9389	363856.5526	-0.838810861	1.079241276	1.064411402	-3.380036831	3.125798702	-1.762270927
Coenonympha_gardetta	317783.3342	365559.0751	-1.409382701	1.1114676	1.093138337	-6.434988976	0.669719279	-0.51433301
Coenonympha_gardetta	321224.7847	366899.3733	1.44988215	0.704192758	1.289379835	-4.08546114	2.954481363	-1.282847166
Coenonympha_gardetta	418402.4586	370839.2836	-0.640206635	1.526633859	1.97794652	-1.330516219	3.432775974	1.427108288
Coenonympha_gardetta	416817.6627	372140.2434	-1.275510073	1.9354527	2.433750629	2.576021194	-0.619820297	-1.937221885
Coenonympha_gardetta	378273.4281	388523.7054	0.539707005	1.488873601	0.551725984	4.870453835	2.28715229	0.712538183
Coenonympha_gardetta	372478.0182	355351.1726	-2.112643003	0.580443799	-0.726146162	-6.471560955	0.461604893	1.675541043
Coenonympha_gardetta	372560.2503	355428.6577	-1.965279937	0.542958319	-0.678025782	-4.73230505	0.795821846	1.435620189
Coenonympha_gardetta	376007.3539	356734.9649	-1.288526058	-0.612456858	-0.236866638	-0.09564925	2.194647789	0.078120567
Coenonympha_gardetta	305370.3014	363861.8608	-5.50382185	0.967513204	0.702003658	5.855985641	4.974401951	1.184376717
Coenonympha_gardetta	307815.3062	363960.1119	-2.789130688	2.145715952	1.301646471	-3.428883314	2.533807278	-2.554146528
Coenonympha_gardetta	307815.2328	364133.3563	-2.561436415	2.079549551	1.331624985	-3.05048871	3.087324142	-2.283588171
Coenonympha_gardetta	307450.7711	364795.155	-2.017745018	1.578411937	1.570263028	-5.449920177	2.103484631	0.273180366
Coenonympha_gardetta	307526.128	365364.9837	-1.764957547	1.413951874	1.569673061	-4.160545826	3.930991888	-0.006622692
Coenonympha_gardetta	307377.0833	366048.7917	-1.533231974	1.344281197	1.524525523	-7.374285698	1.283237219	1.090504169
Coenonympha_gardetta	307330.918	366700.8381	-1.089895129	1.374403	1.547783136	-2.686379194	3.765889168	-1.230437994
Coenonympha_gardetta	405792.1643	355921.5511	-0.983769357	-1.607494116	-0.114372149	-5.480964184	2.919950962	2.184047937
Coenonympha_gardetta	361930.4122	356947.6594	-3.239947319	-0.926517129	-1.875572324	0.67925173	-0.651072323	-1.377682924
Coenonympha_gardetta	405959.3896	357024.1827	-1.474494338	-2.143982887	-0.264167488	1.575065732	2.651317596	0.077007726
Coenonympha_gardetta	405566.7858	357619.8628	-1.350914717	-1.95808363	-0.392562509	-6.38058424	-1.644989729	0.939375281
Coenonympha_gardetta	403663.6428	360921.6383	-1.035139203	-0.660148501	-0.583200872	1.576455832	2.621617556	-1.508030176
Coenonympha_gardetta	403429.743	361054.9653	-1.311504722	-0.760089636	-0.572810888	3.571282148	2.643114567	-0.229563504
Coenonympha_gardetta	403779.4868	361164.2734	-1.493801951	-0.934408247	-0.599427462	-1.19999361	-0.138627112	0.586040735
Coenonympha_gardetta	353163.8151	362075.9319	-3.415194511	1.160252094	-0.101159997	-2.4399786	1.868772984	-1.383555651
Coenonympha_gardetta	384510.2114	389954.5102	-1.347821712	1.518578291	-0.039806537	2.314854383	-1.05095613	-0.00415873
Coenonympha_gardetta	378290.1852	409177.0454	-5.060451031	3.574564695	1.216011286	5.140546322	3.057619095	0.882939219
Coenonympha_gardetta	361224.2903	357975.9217	-2.786169291	-2.153728008	-0.211516067	-4.438352108	-1.190153837	-1.099240065
Coenonympha_gardetta	415771.254	374060.6088	-2.192340136	-1.354258299	0.952369988	-0.123661444	-0.073657237	0.561346948
Coenonympha_gardetta	384876.418	390425.2482	-1.569138288	1.413112879	-0.000777112	-1.94882679	-1.722622991	1.019877911
Coenonympha_gardetta	385286.6463	390936.1039	-1.827758193	1.675255656	-0.084911644	-3.226345778	1.632471204	0.951243401
Coenonympha_gardetta	401769.4278	400581.8081	-0.058747504	1.896085382	0.456184864	-6.544075012	-2.794764042	1.363043427
Coenonympha_gardetta	401561.6466	400832.8137	-0.667768776	1.801228285	0.390218109	1.741191268	4.694163799	1.841025949
Coenonympha_gardetta	401331.9748	401055.2281	-1.441851497	1.589789271	0.297515422	-5.799424648	-1.461468101	1.412881255
Coenonympha_gardetta	401240.5713	401246.7482	-1.867904902	1.504897714	0.230473116	3.23629117	5.781652927	2.090772629
Coenonympha_gardetta	402665.3728	401807.5361	-2.46331954	1.295413375	0.104615904	4.323991776	4.567501545	1.199274659
Coenonympha_gardetta	401387.7427	400776.1571	1.097325444	-0.159596249	0.890058339	-1.241842866	0.250043005	1.057549
Coenonympha_gardetta	423673.9166	358973.8943	-1.838366747	-1.256442904	0.576922059	2.173974514	-1.961256623	0.553637862
Coenonympha_gardetta	331527.8911	365566.7657	-0.910391927	1.60631156	0.030109687	-4.090542316	4.364679337	-0.439069331
Coenonympha_gardetta	407386.3747	401714.8294	0.612738252	3.957090616	-1.060659051	0.280227691	1.297391772	0.35369879
Coenonympha_gardetta	433590.6829	342227.9234	0.763777554	-2.334051847	-1.312704563	0.905710459	0.710731447	0.739421964
Coenonympha_gardetta	361224.2903	357975.9217	-2.634548903	-0.465950459	-2.363774061	-4.438352108	-1.190153837	-1.099240065
Coenonympha_gardetta	361896.2532	358310.6547	-3.895544767	-0.739241481	-2.489378214	5.575168133	0.0098956	0.184539557
Coenonympha_gardetta	423673.9166	358973.8943	-0.312544852	-3.126399517	-1.150388479	2.173974514	-1.961256623	0.553637862
Coenonympha_gardetta	379592.2794	360819.1006	-1.508307934	1.00807178	-1.287270308	3.700649261	1.528146505	-1.435184717
Coenonympha_gardetta	378618.4317	359541.1196	-0.152699947	1.948692322	-0.690228283	-1.439846277	-2.156883955	0.264095366
Coenonympha_gardetta	377667.2734	359608.3933	-0.714559019	1.761686802	-0.755452394	2.658912659	1.531866074	-0.851222038
Coenonympha_gardetta	378098.2946	359646.5865	-0.463486314	1.888305306	-0.72089988	-0.073967747	1.308386445	-0.160325944
Coenonympha_gardetta	331527.8911	365566.7657	0.680846274	0.936508179	0.479379356	-4.090542316	4.364679337	-0.439069331
Coenonympha_gardetta	351298.8512	367741.6486	-4.454348087	2.630524635	0.220126778	4.780641079	1.019375801	-1.35446465
Coenonympha_gardetta	351161.718	402849.0705	1.468065262	3.453981638	1.608074069	-1.584761739	1.217894912	-0.901666105
Coenonympha_gardetta	323244.8837	363148.9955	0.103907712	-0.321541101	0.386118919	-2.176790237	4.897530079	-0.992592752
Coenonympha_gardetta	321318.9335	366628.5872	2.740078926	-0.535854697	0.599397123	-4.0262146	2.965868473	-2.158724546
Coenonympha_gardetta	389280.5637	400502.4609	3.47458601	-0.089234032	-0.49211818	-0.303732008	2.293832302	0.934177518
Coenonympha_gardetta	361209.1052	358285.5658	-1.421716928	-1.280646324	0.496830046	3.269805908	2.043373585	-0.253363997
Coenonympha_gardetta	423673.9166	358973.8943	-1.056738615	-0.721142709	1.265649438	2.173974514	-1.961256623	0.553637862
Coenonympha_gardetta	423673.9166	358973.8943	-1.652330637	-0.937858522	0.514035642	2.173974514	-1.961256623	0.553637862
Coenonympha_gardetta	356087.87	382506.1302	-1.363469601	1.143546104	-1.696563959	3.994510174	1.109401345	0.408329397
Coenonympha_gardetta	385017.5163	399720.1933	-1.996509075	4.609274864	-1.866573215	0.576796234	2.366927147	0.619973302
Coenonympha_gardetta	399250.5868	399752.5223	-1.287282705	4.691243172	-1.487007856	-1.440456867	-0.451395333	0.654831052
Coenonympha_gardetta	340360.9041	388601.8371	-2.607136488	-0.457724839	-0.173625514	6.172324181	0.69050169	0.514845431
Coenonympha_gardetta	340670.1551	388896.7948	-2.483102322	-0.480526119	-0.127418265	4.954352379	-1.50368607	0.640227735
Coenonympha_gardetta	341575.7572	388963.1699	-2.27127552	-0.708493769	-0.154758155	4.294115543	-1.861070991	0.579474032
Coenonympha_gardetta	341006.5639	389028.8881	-2.530972004	-0.598867476	-0.174893424	1.131587386	-0.903108001	0.24563615
Colias_phicomone	378927.1966	360620.2865	-2.317846537	0.153061301	-1.651218772	-4.700347424	-0.399040192	1.228310227
Colias_phicomone	353163.8151	362075.9319	-2.484658957	0.652967393	-1.129602194	-2.4399786	1.868772984	-1.383555651
Colias_phicomone	383490.9265	433941.6423	-0.162728474	1.543715	0.571254611	2.454864502	1.543284893	0.582105339
Colias_phicomone	356870.549	393345.2882	0.519969046	-2.209698915	0.457865864	3.605926514	-1.166583419	-0.141137198
Colias_phicomone	383799.6655	433308.9501	0.385115981	1.44789052	-1.57701385	1.148785114	-0.416493177	1.149665117
Colias_phicomone	383391.9201	433768.9551	-0.423053473	0.829137206	-1.594176888	5.39826107	-0.882529199	0.750788033
Colias_phicomone	383490.9265	433941.6423	-0.37801224	0.894361794	-1.616738677	2.454864502	1.543284893	0.582105339
Colias_phicomone	390281.8789	415877.1317	-0.227042288	1.77489984	0.889683843	2.61387825	-2.1874578	0.229725718
Colias_phicomone	337401.3598	385176.7885	-1.002476215	0.175647244	0.229225323	-1.958765745	-2.453870773	-3.215988874
Colias_phicomone	383799.6655	433308.9501	-1.121597528	3.11533165	-0.257243693	1.148785114	-0.416493177	1.149665117
Colias_phicomone	383391.9201	433768.9551	-1.801510215	2.497691631	-0.433038354	5.39826107	-0.882529199	0.750788033
Colias_phicomone	353163.8151	362075.9319	-3.074810028	-1.424684644	0.241779551	-2.4399786	1.868772984	-1.383555651
Colias_phicomone	348246.8999	364893.5611	-2.622823715	-1.444508433	0.494640082	-1.475044608	-0.487490386	-2.076828241
Colias_phicomone	382449.1908	389737.3404	-0.579346597	-0.339828998	-0.021944987	1.30689621	1.476701736	-0.019860186
Colias_phicomone	375324.4189	424296.7872	-2.848134518	-0.516562939	0.658413172	1.887770057	-3.680426836	0.646284282
Colias_phicomone	412115.2829	355898.4914	1.575391769	-1.781655192	0.763183057	-1.100737691	-1.172297597	0.736409307
Colias_phicomone	348514.1281	363465.1969	-3.467536926	0.111969858	2.594883204	2.818569183	1.807837129	-0.738617361
Colias_phicomone	348246.8999	364893.5611	-2.230774164	-0.090883866	2.626613379	-1.475044608	-0.487490386	-2.076828241
Colias_phicomone	377844.4264	388988.5	-1.37271297	-0.707841158	-1.469886899	2.066324472	-1.298756242	0.982154727
Colias_phicomone	378927.1966	360620.2865	-2.245170116	0.506205559	0.132440805	-4.700347424	-0.399040192	1.228310227
Colias_phicomone	392428.9772	363836.7589	2.432016373	0.256691545	0.953817844	0.503900111	1.397909403	-2.978101492
Colias_phicomone	390878.8338	365390.3891	2.623838663	0.333309859	1.007478476	-1.377477765	1.112029433	-1.076043487
Colias_phicomone	394398.285	395706.2511	1.891726732	2.146036625	1.348956823	-0.14134334	-0.9881953	-1.858190179
Colias_phicomone	412537.3673	355345.7516	1.822997928	-1.964731097	0.508342147	-0.880911708	-1.167594194	-1.919440985
Colias_phicomone	405787.9629	355424.8216	-0.300236046	-2.820701838	-0.131514937	-6.503606319	-0.586350024	1.420029283
Colias_phicomone	412115.2829	355898.4914	1.899662495	-2.99893713	-0.141640797	-1.100737691	-1.172297597	0.736409307
Colias_phicomone	357701.3822	357933.9673	0.503458261	-2.399188519	-0.129093438	-3.585130215	-0.284327209	-3.508063555
Colias_phicomone	389658.9957	423516.2325	1.776014328	0.960573256	0.818420768	1.428882957	1.246079922	-0.893930435
Colias_phicomone	392444.8662	425205.3125	-1.60535872	0.734375715	0.683894396	5.776591778	0.102587529	0.64725095
Colias_phicomone	359569.9027	361396.8359	1.256224513	-0.787494123	0.180410594	-2.665831089	0.665846109	0.704949915
Colias_phicomone	358216.0861	368979.9378	-1.579862237	1.341793299	-0.663603604	-0.616469085	-0.869738579	-1.877635241
Colias_phicomone	403414.0955	360907.1427	-0.88006562	-1.744081974	-0.039184541	0.023864927	0.078697227	-1.749243021
Colias_phicomone	359569.9027	361396.8359	0.527059615	-1.138074279	0.0600744	-2.665831089	0.665846109	0.704949915
Colias_phicomone	350207.7555	408950.0291	-0.007604839	4.379299164	-1.740309834	-1.808126211	-1.458894014	-3.834980726
Colias_phicomone	403414.0955	360907.1427	-1.699282169	-0.985414326	-0.130648166	0.023864927	0.078697227	-1.749243021
Colias_phicomone	394874.136	414510.3631	-1.07402575	2.458386421	0.001313761	2.033943892	0.025828315	1.000640154
Colias_phicomone	407528.0086	430728.2739	-3.343166351	3.405555725	-1.749493361	-9.798231125	2.307294846	0.367412776
Colias_phicomone	394874.136	414510.3631	-0.2380476	2.091152668	-0.298208714	2.033943892	0.025828315	1.000640154
Colias_phicomone	395556.3359	415680.0256	-2.53720212	1.645112395	-0.481730729	6.088458538	-0.106750287	0.621998906
Colias_phicomone	348514.1281	363465.1969	-2.436838865	0.029010512	-1.489045143	2.818569183	1.807837129	-0.738617361
Colias_phicomone	348246.8999	364893.5611	-1.596828699	0.622810841	-1.433489442	-1.475044608	-0.487490386	-2.076828241
Colias_phicomone	380304.7837	351168.5494	-1.460527778	-1.73249507	-0.415172696	-1.500596762	-0.380878508	0.103930533
Colias_phicomone	362833.2456	353760.0252	-2.368214607	-3.329449177	-0.808898151	-0.190731958	1.352085233	-3.744418144
Colias_phicomone	361209.1052	358285.5658	-1.491352916	-3.02940917	-0.339346439	3.269805908	2.043373585	-0.253363997
Colias_phicomone	319685.1034	361739.9216	-0.172981858	-1.087773204	-0.338269234	-1.322490096	4.020373344	-0.774463236
Colias_phicomone	416892.9647	372080.8575	-0.164330959	-1.663257241	0.283974707	2.148427725	-1.143917322	-1.532383323
Colias_phicomone	406478.2101	356519.8179	-1.40593183	0.13995342	0.454347402	-8.038137436	-0.507083297	1.141058207
Colias_phicomone	394874.136	414510.3631	-2.420665741	4.273178577	0.031359773	2.033943892	0.025828315	1.000640154
Colias_phicomone	412115.2829	355898.4914	1.237669349	-2.048606634	-1.104530215	-1.100737691	-1.172297597	0.736409307
Colias_phicomone	360778.9092	360573.229	-0.52992481	-1.838466167	-1.262913942	-1.372649431	1.222139716	-3.354200602
Colias_phicomone	359569.9027	361396.8359	0.360268027	-0.948212326	-0.823103487	-2.665831089	0.665846109	0.704949915
Colias_phicomone	405787.9629	355424.8216	-2.241746664	-0.609634876	-2.011086226	-6.503606319	-0.586350024	1.420029283
Colias_phicomone	407541.4559	430727.5144	-3.101261616	2.627864599	-2.370992661	-15.76265526	5.147109032	5.04152298
Colias_phicomone	394874.136	414510.3631	0.236495748	2.48074913	0.671649218	2.033943892	0.025828315	1.000640154
Colias_phicomone	407458.9362	430269.6166	-0.846908092	2.017576456	-1.074803472	0.465382785	2.471024275	1.214459658
Colias_phicomone	361209.1052	358285.5658	-2.088376999	-1.066672087	-0.426073492	3.269805908	2.043373585	-0.253363997
Colias_phicomone	377925.1131	372149.8126	-2.248228073	-0.529368162	-0.318334788	3.635969877	2.483240128	0.040550634
Colias_phicomone	378138.6976	408351.1594	-1.807848334	1.788626194	-0.322667867	2.902664185	-0.682983518	0.336900294
Colias_phicomone	361209.1052	358285.5658	-3.16289854	-1.863086939	-0.186765328	3.269805908	2.043373585	-0.253363997
Colias_phicomone	394874.136	414510.3631	-0.634674311	1.944005251	0.531315923	2.033943892	0.025828315	1.000640154
Colias_phicomone	362312.724	355489.0937	-2.486474991	-2.511124611	-0.104534276	-0.89402473	-0.640404403	0.535690606
Colias_phicomone	361209.1052	358285.5658	-2.308456421	-2.764114618	-0.023341106	3.269805908	2.043373585	-0.253363997
Colias_phicomone	378138.6976	408351.1594	-2.373230457	0.953425586	1.374917984	2.902664185	-0.682983518	0.336900294
Colias_phicomone	361209.1052	358285.5658	-2.784824133	-2.398259163	-0.086156815	3.269805908	2.043373585	-0.253363997
Colias_phicomone	379978.7724	388801.8703	-1.390872955	1.623040318	-0.368934274	3.709646702	1.436469436	0.519920111
Colias_phicomone	407541.4559	430727.5144	-2.367399454	3.201168537	0.017924381	-15.76265526	5.147109032	5.04152298
Colias_phicomone	362312.724	355489.0937	-1.771379709	-1.585980535	-0.811970234	-0.89402473	-0.640404403	0.535690606
Colias_phicomone	353163.8151	362075.9319	-1.995098233	0.290420413	0.626750946	-2.4399786	1.868772984	-1.383555651
Colias_phicomone	398992.294	365865.4816	0.123792209	-1.128296137	-0.283001602	-0.225825071	1.753210306	-0.546052396
Colias_phicomone	387290.9076	377075.7338	-0.889792681	-0.828985512	-0.815948546	-5.845069408	-0.524680376	-1.669433951
Colias_phicomone	337401.3598	385176.7885	0.720260918	1.567748189	-0.797500312	-1.958765745	-2.453870773	-3.215988874
Colias_phicomone	394874.136	414510.3631	1.225563765	2.2781744	-1.458023906	2.033943892	0.025828315	1.000640154
Colias_phicomone	395005.1161	415052.4507	-0.128316492	1.979189038	-1.572610617	1.481152058	1.601272702	0.703404427
Colias_phicomone	398094.8155	419028.9041	-1.026025653	3.989615202	-1.189904451	0.108910076	2.579817772	0.489895672
Colias_phicomone	362312.724	355489.0937	-2.555633307	-1.516535401	0.243494436	-0.89402473	-0.640404403	0.535690606
Colias_phicomone	369507.6324	357546.8268	-0.461894661	-0.253886044	0.208612427	-4.213097095	2.255681992	-1.377310991
Colias_phicomone	361209.1052	358285.5658	-2.403880119	-1.729838848	0.397037864	3.269805908	2.043373585	-0.253363997
Colias_phicomone	418402.4586	370839.2836	-1.364164829	-2.283066511	1.209487319	-1.330516219	3.432775974	1.427108288
Colias_phicomone	416892.9647	372080.8575	-2.074980736	-2.354596853	1.325160742	2.148427725	-1.143917322	-1.532383323
Colias_phicomone	413462.4317	372508.5198	-0.868864715	-2.619713068	0.766335726	1.485174775	-0.636318803	-2.09725666
Colias_phicomone	382449.1908	389737.3404	-0.816534519	-1.282376409	0.866607428	1.30689621	1.476701736	-0.019860186
Colias_phicomone	347171.6311	392681.5423	-3.538434744	-1.191938162	1.304966092	4.540845871	2.169403553	0.383982301
Colias_phicomone	394874.136	414510.3631	-0.998592615	0.278316468	1.633616924	2.033943892	0.025828315	1.000640154
Colias_phicomone	395005.1161	415052.4507	-1.939676642	-0.039893135	1.536605597	1.481152058	1.601272702	0.703404427
Colias_phicomone	362312.724	355489.0937	-1.993379235	-1.195200205	-0.62697947	-0.89402473	-0.640404403	0.535690606
Colias_phicomone	361209.1052	358285.5658	-1.754192352	-1.839997411	-0.252922654	3.269805908	2.043373585	-0.253363997
Colias_phicomone	379978.7724	388801.8703	-0.363295376	0.477294862	1.785852075	3.709646702	1.436469436	0.519920111
Colias_phicomone	377844.4264	388988.5	-0.183270216	-0.217789531	0.97981143	2.066324472	-1.298756242	0.982154727
Colias_phicomone	397233.4113	398757.506	-1.406402946	0.412495911	2.332595825	-4.018066883	-1.755856276	0.847616911
Colias_phicomone	362312.724	355489.0937	-1.905782342	-2.003974199	1.137438536	-0.89402473	-0.640404403	0.535690606
Colias_phicomone	361209.1052	358285.5658	-1.837510705	-2.180022955	1.243953228	3.269805908	2.043373585	-0.253363997
Colias_phicomone	418314.5462	372596.5411	-0.530358195	-1.987335205	1.215333223	0.910794437	5.029358864	0.966278136
Colias_phicomone	379978.7724	388801.8703	-0.405728817	0.862855554	1.025811911	3.709646702	1.436469436	0.519920111
Colias_phicomone	408395.3056	410716.1805	-1.175612092	2.373300552	0.916131735	4.495326996	3.270309925	0.060004704
Colias_phicomone	395556.3359	415680.0256	-2.212025881	1.979964375	0.955840588	6.088458538	-0.106750287	0.621998906
Colias_phicomone	361209.1052	358285.5658	-2.845436096	-0.925005317	-0.586144447	3.269805908	2.043373585	-0.253363997
Colias_phicomone	362312.724	355489.0937	-3.564449787	0.265125871	-1.764148355	-0.89402473	-0.640404403	0.535690606
Colias_phicomone	361209.1052	358285.5658	-3.16135335	-0.312337279	-1.690522671	3.269805908	2.043373585	-0.253363997
Colias_phicomone	358632.2302	359325.2485	0.044183433	0.09957242	-0.787336349	-3.331748962	0.06534069	-0.435320139
Colias_phicomone	359906.5136	360736.1747	0.15972729	0.158092633	-0.993210196	-1.611335635	2.735528946	-1.911476731
Colias_phicomone	359601.9045	360871.7885	0.073615067	0.102924615	-0.835019469	-2.078207731	0.848113477	-0.149962381
Colias_phicomone	394874.136	414510.3631	-0.933008611	3.13970089	-1.378196955	2.033943892	0.025828315	1.000640154
Colias_phicomone	348404.6263	395858.0702	-0.391244799	3.37829113	-0.105757669	3.241693258	0.648970902	-0.101894893
Colias_phicomone	410596.1836	412166.6329	-1.720478177	4.47936058	-1.643390059	2.476702452	1.710636139	0.829256773
Colias_phicomone	361032.9579	358418.7	-1.456788182	-1.906484723	0.885478377	-0.571682394	1.043488264	0.392708719
Colias_phicomone	410596.1836	412166.6329	-1.821524382	5.739588737	-0.185158461	2.476702452	1.710636139	0.829256773
Colias_phicomone	409603.8292	412654.1209	-2.126281023	5.940910816	-0.167062074	-2.663908243	2.081635952	0.37542221
Colias_phicomone	352585.6358	410437.9431	3.021228313	1.291027665	-0.770942092	2.047987461	-1.086866856	-0.471185386
Colias_phicomone	378535.4235	397983.4477	-1.096256256	3.005700111	0.573080897	-3.812913418	-4.478444099	-0.026988501
Colias_phicomone	361209.1052	358285.5658	-3.419639587	-1.765318632	-0.627743542	3.269805908	2.043373585	-0.253363997
Colias_phicomone	360559.4043	363384.5634	-0.191638917	0.713505387	0.165061772	-2.537801981	3.111106157	0.449505329
Colias_phicomone	316501.6063	355736.4387	-0.565775931	-1.55819118	-0.16373238	0.761871159	0.759609699	-3.722703695
Colias_phicomone	313359.5339	358533.2989	-0.474526793	-0.421941131	-0.616373897	0.235280395	2.568696022	0.810435891
Colias_phicomone	361209.1052	358285.5658	-1.646579146	-2.05566287	-0.138886631	3.269805908	2.043373585	-0.253363997
Colias_phicomone	378273.4281	388523.7054	0.056214236	0.123437539	0.02046454	4.870453835	2.28715229	0.712538183
Colias_phicomone	348104.0487	395340.6085	0.02953225	2.695336819	1.190229416	1.831552505	-1.453794241	-0.920562983
Colias_phicomone	348404.6263	395858.0702	0.098299168	2.656131983	1.077906847	3.241693258	0.648970902	-0.101894893
Colias_phicomone	434335.3854	342941.8777	-0.020695629	-1.834634066	0.539886832	-2.364443779	-2.685218096	0.117234752
Colias_phicomone	319976.3453	360104.4123	-1.264932275	0.623992145	0.995363355	-1.854613423	1.190092087	-0.416439593
Colias_phicomone	319600.9222	360843.0999	-0.719602585	0.659773171	1.004422903	-0.047845997	3.786700964	-1.454626083
Colias_phicomone	322981.9389	363856.5526	-0.838810861	1.079241276	1.064411402	-3.380036831	3.125798702	-1.762270927
Colias_phicomone	378273.4281	388523.7054	0.539707005	1.488873601	0.551725984	4.870453835	2.28715229	0.712538183
Colias_phicomone	306949.153	367878.438	-0.435613126	1.249028087	1.541150808	-7.386190891	0.2985349	1.221097469
Colias_phicomone	405959.3896	357024.1827	-1.474494338	-2.143982887	-0.264167488	1.575065732	2.651317596	0.077007726
Colias_phicomone	386521.0674	372819.5117	-2.308760166	-0.186147377	-0.942520022	6.636802673	0.979882896	0.490504533
Colias_phicomone	401561.6466	400832.8137	-0.667768776	1.801228285	0.390218109	1.741191268	4.694163799	1.841025949
Colias_phicomone	401240.5713	401246.7482	-1.867904902	1.504897714	0.230473116	3.23629117	5.781652927	2.090772629
Colias_phicomone	401387.7427	400776.1571	1.097325444	-0.159596249	0.890058339	-1.241842866	0.250043005	1.057549
Colias_phicomone	423673.9166	358973.8943	-1.838366747	-1.256442904	0.576922059	2.173974514	-1.961256623	0.553637862
Colias_phicomone	400107.3837	416208.0411	-0.983581662	5.786985874	-1.63783884	-0.784722447	3.365594625	-1.191468
Colias_phicomone	361896.2532	358310.6547	-3.895544767	-0.739241481	-2.489378214	5.575168133	0.0098956	0.184539557
Colias_phicomone	379592.2794	360819.1006	-1.508307934	1.00807178	-1.287270308	3.700649261	1.528146505	-1.435184717
Colias_phicomone	417405.1654	396227.1748	-2.418335915	3.196863651	0.175608873	-6.839202404	-1.380940437	1.104004502
Colias_phicomone	348404.6263	395858.0702	2.089068174	1.926883698	1.511129618	3.241693258	0.648970902	-0.101894893
Colias_phicomone	413952.4496	398023.8765	-0.979514062	2.331968307	0.883743286	-2.657676458	-2.172973394	0.778697312
Colias_phicomone	323789.7516	362093.0224	-0.923820496	-0.621128321	0.435174704	-0.881661534	1.681687236	-1.914025307
Colias_phicomone	406999.2514	416920.8257	-0.445214927	4.604794502	0.667887568	4.953683853	0.676367223	-0.328257442
Colias_phicomone	319695.6298	361695.909	-1.807392716	2.032945871	0.130007535	-1.27748847	4.161707401	-0.873603523
Colias_phicomone	398094.8155	419028.9041	-2.455763578	6.13816309	-3.705971479	0.108910076	2.579817772	0.489895672
Colias_phicomone	398862.7727	419206.1369	-2.174196243	6.183881283	-3.649455547	-0.169378057	-0.71514535	1.293046355
Colias_phicomone	398726.4084	420120.8721	-1.638033867	6.170945644	-3.575768471	0.157704666	0.601786613	-1.779253125
Erebia_cassioides	346328.4987	359608.4929	-9.099401474	7.508850574	8.245481491	0.763841987	-0.982373655	-0.069821462
Erebia_cassioides	346302.812	359629.226	-5.393058777	1.281593561	1.743947506	-0.098885782	-0.591519713	-0.049698137
Erebia_cassioides	348246.8999	364893.5611	-3.488943338	0.438794225	0.412333846	-1.475044608	-0.487490386	-2.076828241
Erebia_cassioides	348246.8999	364893.5611	-2.57507515	-1.148836136	0.696436703	-1.475044608	-0.487490386	-2.076828241
Erebia_cassioides	348246.8999	364893.5611	-3.831228495	1.782666683	1.142415881	-1.475044608	-0.487490386	-2.076828241
Erebia_cassioides	348246.8999	364893.5611	-2.622823715	-1.444508433	0.494640082	-1.475044608	-0.487490386	-2.076828241
Erebia_cassioides	348246.8999	364893.5611	-2.230774164	-0.090883866	2.626613379	-1.475044608	-0.487490386	-2.076828241
Erebia_cassioides	351298.8512	367741.6486	-5.441761017	3.28504467	0.841198027	4.780641079	1.019375801	-1.35446465
Erebia_cassioides	403414.0955	360907.1427	-0.470768422	-2.833698511	0.068648599	0.023864927	0.078697227	-1.749243021
Erebia_cassioides	403414.0955	360907.1427	-0.873999059	-2.296675205	-0.93167305	0.023864927	0.078697227	-1.749243021
Erebia_cassioides	320256.0626	359915.1074	-4.677134991	1.611351013	-0.842750132	-2.76129055	1.137347341	-0.305528849
Erebia_cassioides	318998.1818	364167.876	-2.873775482	1.0315727	0.829756439	-2.681005239	3.512346745	-0.693102658
Erebia_cassioides	318856.1672	366019.7187	-2.095815182	0.752217472	1.262839437	-6.322824955	0.592703223	-1.738631845
Erebia_cassioides	373476.0785	352029.2388	-0.586763442	-0.660619378	-1.280731082	-2.626704454	0.259713054	-3.427666664
Erebia_cassioides	361032.9579	358418.7	-1.116632223	-2.975176811	-0.375279814	-0.571682394	1.043488264	0.392708719
Erebia_cassioides	352577.1194	363839.7473	-1.489536405	-0.300868064	0.966723323	-3.80805397	-0.204812497	-2.375035286
Erebia_cassioides	369058.5166	356772.3139	-2.194108963	-0.57769829	-0.976171315	-4.384437561	1.579967856	-0.832003713
Erebia_cassioides	361074.5924	356995.9179	-3.31045866	-1.38999629	-0.596537709	-3.256296635	-1.085712433	-1.115352035
Erebia_cassioides	361074.5924	356995.9179	-2.387805223	-2.227914572	-1.71888423	-3.256296635	-1.085712433	-1.115352035
Erebia_cassioides	366749.6633	362082.3285	0.042494077	-0.455436945	-1.085532784	-2.743202448	3.426423073	-0.595942795
Erebia_cassioides	352577.1194	363839.7473	-2.695195675	0.390690804	-0.67082721	-3.80805397	-0.204812497	-2.375035286
Erebia_cassioides	319685.1034	361739.9216	-1.224705219	0.873126745	0.314552933	-1.322490096	4.020373344	-0.774463236
Erebia_cassioides	318856.1672	366019.7187	-0.358268321	0.951877952	0.664580524	-6.322824955	0.592703223	-1.738631845
Erebia_cassioides	376795.0284	370982.2694	-0.195495918	-0.859657943	-0.185341358	1.308558702	0.818785846	0.518766165
Erebia_cassioides	387261.1926	376971.1791	-1.255843639	-0.993417978	-0.85571301	3.170520782	0.06414979	0.239305735
Erebia_cassioides	421520.3999	365970.2994	-0.168282688	-2.284890175	0.045881364	5.038240433	2.210443258	0.150589421
Erebia_cassioides	319685.1034	361739.9216	-0.223085269	0.628118157	1.051488996	-1.322490096	4.020373344	-0.774463236
Erebia_cassioides	308022.8698	363382.0322	-3.647871733	2.253252506	1.041915894	-9.949627876	1.980359674	0.062253769
Erebia_cassioides	307815.3062	363960.1119	-2.789130688	2.145715952	1.301646471	-3.428883314	2.533807278	-2.554146528
Erebia_cassioides	381941.8817	375052.5707	2.503950596	-2.240771532	0.290800273	-0.741286039	2.690129995	1.029502511
Erebia_cassioides	423673.9166	358973.8943	-1.838366747	-1.256442904	0.576922059	2.173974514	-1.961256623	0.553637862
Erebia_cassioides	423673.9166	358973.8943	-0.312544852	-3.126399517	-1.150388479	2.173974514	-1.961256623	0.553637862
Erebia_cassioides	322287.5624	364988.375	1.38950491	-0.485990763	0.48038435	-4.322324753	2.526408672	-1.077437639
Erebia_cassioides	361209.1052	358285.5658	-1.421716928	-1.280646324	0.496830046	3.269805908	2.043373585	-0.253363997
Erebia_cassioides	423673.9166	358973.8943	-1.056738615	-0.721142709	1.265649438	2.173974514	-1.961256623	0.553637862
Erebia_cassioides	423673.9166	358973.8943	-1.652330637	-0.937858522	0.514035642	2.173974514	-1.961256623	0.553637862
Erebia_claudina	418402.4586	370839.2836	-0.793624461	-0.522679031	2.259837151	-1.330516219	3.432775974	1.427108288
Erebia_claudina	418402.4586	370839.2836	-1.957808375	-0.633921921	1.035371304	-1.330516219	3.432775974	1.427108288
Erebia_claudina	416892.9647	372080.8575	-2.596218109	-0.394240141	1.340033412	2.148427725	-1.143917322	-1.532383323
Erebia_claudina	416817.6627	372140.2434	-2.561129093	-0.38749519	1.316537738	2.576021194	-0.619820297	-1.937221885
Erebia_claudina	421432.8336	351087.8867	1.336427569	-2.42848897	-0.195813596	3.031471968	1.242971182	-0.282443166
Erebia_claudina	418402.4586	370839.2836	-0.407618552	-1.155231595	1.143517256	-1.330516219	3.432775974	1.427108288
Erebia_claudina	416817.6627	372140.2434	-0.880851567	-1.180141568	1.430175424	2.576021194	-0.619820297	-1.937221885
Erebia_claudina	418402.4586	370839.2836	0.056748521	-0.944975734	0.214836478	-1.330516219	3.432775974	1.427108288
Erebia_claudina	418402.4586	370839.2836	-1.041283488	-1.474695921	0.414452106	-1.330516219	3.432775974	1.427108288
Erebia_claudina	418402.4586	370839.2836	-2.487141371	-0.184102714	0.372615844	-1.330516219	3.432775974	1.427108288
Erebia_claudina	405221.9741	354397.3573	-2.097704411	-0.584251881	-0.591294348	-14.83577919	3.834210873	4.645448685
Erebia_claudina	403414.0955	360907.1427	-1.699282169	-0.985414326	-0.130648166	0.023864927	0.078697227	-1.749243021
Erebia_claudina	418402.4586	370839.2836	-1.667002439	-0.209351256	0.270465851	-1.330516219	3.432775974	1.427108288
Erebia_claudina	416892.9647	372080.8575	-2.25167346	-0.007732537	0.381456286	2.148427725	-1.143917322	-1.532383323
Erebia_claudina	433590.6829	342227.9234	0.678217709	-2.720745564	-0.312317371	0.905710459	0.710731447	0.739421964
Erebia_claudina	405221.9741	354397.3573	-0.440528393	-1.047134638	-1.708830833	-14.83577919	3.834210873	4.645448685
Erebia_claudina	403414.0955	360907.1427	-0.080997653	-1.069201469	-1.653381586	0.023864927	0.078697227	-1.749243021
Erebia_claudina	416892.9647	372080.8575	-0.511017263	-0.396360904	-0.731324673	2.148427725	-1.143917322	-1.532383323
Erebia_claudina	418402.4586	370839.2836	0.478197694	-1.810156226	0.029986018	-1.330516219	3.432775974	1.427108288
Erebia_claudina	405787.9629	355424.8216	-2.27273798	-0.078528836	0.125421062	-6.503606319	-0.586350024	1.420029283
Erebia_claudina	405787.9629	355424.8216	-2.241746664	-0.609634876	-2.011086226	-6.503606319	-0.586350024	1.420029283
Erebia_claudina	418402.4586	370839.2836	-1.364164829	-2.283066511	1.209487319	-1.330516219	3.432775974	1.427108288
Erebia_claudina	418402.4586	370839.2836	0.367501676	-1.61377275	1.487267613	-1.330516219	3.432775974	1.427108288
Erebia_claudina	418402.4586	370839.2836	0.540139675	-2.040423632	1.197106004	-1.330516219	3.432775974	1.427108288
Erebia_claudina	399333.0803	359108.3952	-2.045003891	-0.861731887	-0.435325325	1.890039802	1.480535626	-2.633989096
Erebia_claudina	434335.3854	342941.8777	-0.020695629	-1.834634066	0.539886832	-2.364443779	-2.685218096	0.117234752
Erebia_claudina	418402.4586	370839.2836	-0.640206635	1.526633859	1.97794652	-1.330516219	3.432775974	1.427108288
Erebia_claudina	416817.6627	372140.2434	-1.275510073	1.9354527	2.433750629	2.576021194	-0.619820297	-1.937221885
Erebia_claudina	405959.3896	357024.1827	-1.474494338	-2.143982887	-0.264167488	1.575065732	2.651317596	0.077007726
Erebia_claudina	405566.7858	357619.8628	-1.350914717	-1.95808363	-0.392562509	-6.38058424	-1.644989729	0.939375281
Erebia_claudina	403663.6428	360921.6383	-1.035139203	-0.660148501	-0.583200872	1.576455832	2.621617556	-1.508030176
Erebia_claudina	403416.6807	360925.8865	-1.189158559	-0.683080852	-0.579527557	0.023864927	0.078697227	-1.749243021
Erebia_claudina	403429.743	361054.9653	-1.311504722	-0.760089636	-0.572810888	3.571282148	2.643114567	-0.229563504
Erebia_claudina	403779.4868	361164.2734	-1.493801951	-0.934408247	-0.599427462	-1.19999361	-0.138627112	0.586040735
Erebia_claudina	433590.6829	342227.9234	0.763777554	-2.334051847	-1.312704563	0.905710459	0.710731447	0.739421964
Erebia_epiphron	378927.1966	360620.2865	-2.317846537	0.153061301	-1.651218772	-4.700347424	-0.399040192	1.228310227
Erebia_epiphron	349813.7302	362063.5677	-7.751975536	1.281830192	-2.078663826	-2.256544828	2.481393337	-1.494124293
Erebia_epiphron	347210.6113	362298.0056	-6.391334534	5.140153408	6.502312183	-6.59172821	0.550257504	1.462115049
Erebia_epiphron	346302.812	359629.226	-5.393058777	1.281593561	1.743947506	-0.098885782	-0.591519713	-0.049698137
Erebia_epiphron	348514.1281	363465.1969	-4.508405685	0.337486058	-0.405839443	2.818569183	1.807837129	-0.738617361
Erebia_epiphron	403593.9046	365257.0868	-0.492391944	-2.330524206	0.193708763	-1.136572599	-0.750978947	-3.228757858
Erebia_epiphron	337401.3598	385176.7885	-1.002476215	0.175647244	0.229225323	-1.958765745	-2.453870773	-3.215988874
Erebia_epiphron	347171.6311	392681.5423	-2.808672905	-1.101102948	-0.22266829	4.540845871	2.169403553	0.383982301
Erebia_epiphron	378927.1966	360620.2865	-3.58834672	0.241664171	0.417504549	-4.700347424	-0.399040192	1.228310227
Erebia_epiphron	378927.1966	360620.2865	-2.553972483	-2.573086262	-0.199814543	-4.700347424	-0.399040192	1.228310227
Erebia_epiphron	348246.8999	364893.5611	-2.622823715	-1.444508433	0.494640082	-1.475044608	-0.487490386	-2.076828241
Erebia_epiphron	377844.4264	388988.5	-0.559169173	-2.199761868	-0.275757641	2.066324472	-1.298756242	0.982154727
Erebia_epiphron	412115.2829	355898.4914	1.575391769	-1.781655192	0.763183057	-1.100737691	-1.172297597	0.736409307
Erebia_epiphron	403414.0955	360907.1427	-0.439291507	-1.962259412	0.699528396	0.023864927	0.078697227	-1.749243021
Erebia_epiphron	348514.1281	363465.1969	-3.467536926	0.111969858	2.594883204	2.818569183	1.807837129	-0.738617361
Erebia_epiphron	318856.1672	366019.7187	0.457783371	-0.953260481	1.522579312	-6.322824955	0.592703223	-1.738631845
Erebia_epiphron	412115.2829	355898.4914	1.606281877	-2.074080467	0.506623745	-1.100737691	-1.172297597	0.736409307
Erebia_epiphron	401210.1612	359230.8144	-0.884089649	-2.020160437	0.781203151	-2.38701272	0.735049009	-1.340285778
Erebia_epiphron	366658.2402	361899.9303	0.722489238	-1.104405046	0.556042433	-3.487022877	3.218315125	-0.149970055
Erebia_epiphron	348514.1281	363465.1969	-2.614219189	-0.903161883	1.277748942	2.818569183	1.807837129	-0.738617361
Erebia_epiphron	418402.4586	370839.2836	-0.407618552	-1.155231595	1.143517256	-1.330516219	3.432775974	1.427108288
Erebia_epiphron	398992.294	365865.4816	-0.852320433	-2.447342396	0.449778676	-0.225825071	1.753210306	-0.546052396
Erebia_epiphron	418402.4586	370839.2836	0.056748521	-0.944975734	0.214836478	-1.330516219	3.432775974	1.427108288
Erebia_epiphron	348514.1281	363465.1969	-3.68068552	-0.456405789	0.709887445	2.818569183	1.807837129	-0.738617361
Erebia_epiphron	421429.6715	351100.3227	-0.566804528	-2.225065947	-0.317404956	3.031471968	1.242971182	-0.282443166
Erebia_epiphron	403414.0955	360907.1427	-0.474297374	-1.901167274	-0.958842397	0.023864927	0.078697227	-1.749243021
Erebia_epiphron	361018.4232	358428.2375	-1.090970874	-2.966188431	-0.391054124	1.15850997	3.565217733	0.538384378
Erebia_epiphron	348514.1281	363465.1969	-4.499033928	0.143288344	0.176892743	2.818569183	1.807837129	-0.738617361
Erebia_epiphron	362312.724	355489.0937	-4.442063332	-0.872503221	-2.746298313	-0.89402473	-0.640404403	0.535690606
Erebia_epiphron	361209.1052	358285.5658	-2.202041149	-2.201499224	-0.902319133	3.269805908	2.043373585	-0.253363997
Erebia_epiphron	361896.2532	358310.6547	-3.50291872	-2.44271493	-1.095261216	5.575168133	0.0098956	0.184539557
Erebia_epiphron	361209.1052	358285.5658	-2.088376999	-1.066672087	-0.426073492	3.269805908	2.043373585	-0.253363997
Erebia_epiphron	378138.6976	408351.1594	-1.807848334	1.788626194	-0.322667867	2.902664185	-0.682983518	0.336900294
Erebia_epiphron	361209.1052	358285.5658	-3.16289854	-1.863086939	-0.186765328	3.269805908	2.043373585	-0.253363997
Erebia_epiphron	361209.1052	358285.5658	-2.784824133	-2.398259163	-0.086156815	3.269805908	2.043373585	-0.253363997
Erebia_epiphron	422071.6018	350944.6635	1.206996202	-3.301837921	0.203741357	-2.752823591	-2.607075214	0.197903857
Erebia_epiphron	353163.8151	362075.9319	-1.995098233	0.290420413	0.626750946	-2.4399786	1.868772984	-1.383555651
Erebia_epiphron	398992.294	365865.4816	0.123792209	-1.128296137	-0.283001602	-0.225825071	1.753210306	-0.546052396
Erebia_epiphron	383799.9031	392227.0749	-2.406196833	1.891652346	-1.504791975	-1.778406143	-2.087713957	-1.885241866
Erebia_epiphron	434795.2106	345650.7735	-0.474508792	-2.465982437	0.730506957	2.224612951	2.219364882	-1.449049234
Erebia_epiphron	361209.1052	358285.5658	-2.403880119	-1.729838848	0.397037864	3.269805908	2.043373585	-0.253363997
Erebia_epiphron	362312.724	355489.0937	-3.760426283	-2.61179471	-0.081533596	-0.89402473	-0.640404403	0.535690606
Erebia_epiphron	361209.1052	358285.5658	-3.478862762	-3.230695963	-0.128095224	3.269805908	2.043373585	-0.253363997
Erebia_epiphron	418402.4586	370839.2836	-1.364164829	-2.283066511	1.209487319	-1.330516219	3.432775974	1.427108288
Erebia_epiphron	417527.82	372808.23	-2.365359545	-2.421783209	1.240368843	1.776295066	-0.076634452	0.284518212
Erebia_epiphron	379548.9493	391101.2712	-5.448191166	-1.736690998	0.687739372	-4.517138481	3.542382717	2.624863863
Erebia_epiphron	362312.724	355489.0937	-1.993379235	-1.195200205	-0.62697947	-0.89402473	-0.640404403	0.535690606
Erebia_epiphron	361209.1052	358285.5658	-1.754192352	-1.839997411	-0.252922654	3.269805908	2.043373585	-0.253363997
Erebia_epiphron	418402.4586	370839.2836	0.367501676	-1.61377275	1.487267613	-1.330516219	3.432775974	1.427108288
Erebia_epiphron	362312.724	355489.0937	-1.905782342	-2.003974199	1.137438536	-0.89402473	-0.640404403	0.535690606
Erebia_epiphron	361209.1052	358285.5658	-1.837510705	-2.180022955	1.243953228	3.269805908	2.043373585	-0.253363997
Erebia_epiphron	416892.9647	372080.8575	-1.154601574	-0.387752622	1.37056756	2.148427725	-1.143917322	-1.532383323
Erebia_epiphron	397038.376	399420.3584	-3.912986994	2.372965813	-1.657610893	-0.485301763	-2.387191772	0.322108507
Erebia_epiphron	366056.399	400972.018	-5.004076481	3.689557791	-1.919660926	3.996994257	-0.833316028	0.253939331
Erebia_epiphron	365021.1829	401847.5528	-3.540378094	3.912990808	-1.883707523	1.298796535	-0.426648647	-0.36791563
Erebia_epiphron	361209.1052	358285.5658	-3.16135335	-0.312337279	-1.690522671	3.269805908	2.043373585	-0.253363997
Erebia_epiphron	418314.5462	372596.5411	-0.218909174	-2.570636272	0.441225588	0.910794437	5.029358864	0.966278136
Erebia_epiphron	378535.4235	397983.4477	-1.096256256	3.005700111	0.573080897	-3.812913418	-4.478444099	-0.026988501
Erebia_epiphron	418402.4586	370839.2836	-2.149719238	1.0167135	-0.967295647	-1.330516219	3.432775974	1.427108288
Erebia_epiphron	361209.1052	358285.5658	-1.646579146	-2.05566287	-0.138886631	3.269805908	2.043373585	-0.253363997
Erebia_epiphron	378273.4281	388523.7054	0.056214236	0.123437539	0.02046454	4.870453835	2.28715229	0.712538183
Erebia_epiphron	434335.3854	342941.8777	-0.020695629	-1.834634066	0.539886832	-2.364443779	-2.685218096	0.117234752
Erebia_epiphron	319976.3453	360104.4123	-1.264932275	0.623992145	0.995363355	-1.854613423	1.190092087	-0.416439593
Erebia_epiphron	317042.5096	365521.3771	-2.082293272	1.280928969	1.074900746	0.259374708	-1.203960538	-3.659602165
Erebia_epiphron	317783.3342	365559.0751	-1.409382701	1.1114676	1.093138337	-6.434988976	0.669719279	-0.51433301
Erebia_epiphron	418402.4586	370839.2836	-0.640206635	1.526633859	1.97794652	-1.330516219	3.432775974	1.427108288
Erebia_epiphron	378273.4281	388523.7054	0.539707005	1.488873601	0.551725984	4.870453835	2.28715229	0.712538183
Erebia_epiphron	403429.743	361054.9653	-1.311504722	-0.760089636	-0.572810888	3.571282148	2.643114567	-0.229563504
Erebia_epiphron	417625.4174	373286.2012	-1.697206259	-0.376440734	0.670178056	2.343751669	1.883840799	-0.045716476
Erebia_epiphron	361209.1052	358285.5658	-1.171353936	-2.386752605	0.712465525	3.269805908	2.043373585	-0.253363997
Erebia_epiphron	423673.9166	358973.8943	-1.838366747	-1.256442904	0.576922059	2.173974514	-1.961256623	0.553637862
Erebia_epiphron	433590.6829	342227.9234	0.763777554	-2.334051847	-1.312704563	0.905710459	0.710731447	0.739421964
Erebia_epiphron	362312.724	355489.0937	-2.771850586	-0.138567626	-2.569341421	-0.89402473	-0.640404403	0.535690606
Erebia_epiphron	417405.1654	396227.1748	-2.418335915	3.196863651	0.175608873	-6.839202404	-1.380940437	1.104004502
Erebia_epiphron	414338.7394	399144.1424	-1.669002652	2.424803495	0.893030107	-1.350019455	2.494039059	1.070702314
Erebia_epiphron	321490.0791	366326.842	2.491887093	-0.609602094	0.604323924	-4.425447464	2.608451843	-1.390906572
Erebia_epiphron	412880.9943	398766.1676	-2.047244787	2.237749338	0.552191973	-4.575124741	-0.644425988	1.172063351
Erebia_epiphron	423673.9166	358973.8943	-1.652330637	-0.937858522	0.514035642	2.173974514	-1.961256623	0.553637862
Erebia_eriphyle	378927.1966	360620.2865	-2.317846537	0.153061301	-1.651218772	-4.700347424	-0.399040192	1.228310227
Erebia_eriphyle	382258.9422	356894.4895	-3.328652859	-1.201881766	-1.305370092	6.313298225	0.684114575	0.109446622
Erebia_eriphyle	434795.2106	345650.7735	-1.167279243	-3.409522533	-0.100324474	2.224612951	2.219364882	-1.449049234
Erebia_eriphyle	319685.1034	361739.9216	-1.170272708	-1.895662904	-0.674230278	-1.322490096	4.020373344	-0.774463236
Erebia_eriphyle	337401.3598	385176.7885	-1.002476215	0.175647244	0.229225323	-1.958765745	-2.453870773	-3.215988874
Erebia_eriphyle	378927.1966	360620.2865	-3.58834672	0.241664171	0.417504549	-4.700347424	-0.399040192	1.228310227
Erebia_eriphyle	378927.1966	360620.2865	-2.553972483	-2.573086262	-0.199814543	-4.700347424	-0.399040192	1.228310227
Erebia_eriphyle	348514.1281	363465.1969	-3.7887218	-1.597328067	0.317496628	2.818569183	1.807837129	-0.738617361
Erebia_eriphyle	348246.8999	364893.5611	-2.622823715	-1.444508433	0.494640082	-1.475044608	-0.487490386	-2.076828241
Erebia_eriphyle	403414.0955	360907.1427	-0.439291507	-1.962259412	0.699528396	0.023864927	0.078697227	-1.749243021
Erebia_eriphyle	348246.8999	364893.5611	-2.230774164	-0.090883866	2.626613379	-1.475044608	-0.487490386	-2.076828241
Erebia_eriphyle	412115.2829	355898.4914	2.807549	-1.751015663	0.02110655	-1.100737691	-1.172297597	0.736409307
Erebia_eriphyle	416817.6627	372140.2434	-0.329195887	-0.060362045	-0.087402917	2.576021194	-0.619820297	-1.937221885
Erebia_eriphyle	378138.6976	408351.1594	-2.639271259	4.20816946	-0.424879164	2.902664185	-0.682983518	0.336900294
Erebia_eriphyle	346328.4987	359608.4929	-5.022567272	1.99235332	4.11127615	0.763841987	-0.982373655	-0.069821462
Erebia_eriphyle	378927.1966	360620.2865	-2.094510317	-0.855643153	0.427816004	-4.700347424	-0.399040192	1.228310227
Erebia_eriphyle	366658.2402	361899.9303	0.722489238	-1.104405046	0.556042433	-3.487022877	3.218315125	-0.149970055
Erebia_eriphyle	405787.9629	355424.8216	-0.300236046	-2.820701838	-0.131514937	-6.503606319	-0.586350024	1.420029283
Erebia_eriphyle	398992.294	365865.4816	-0.852320433	-2.447342396	0.449778676	-0.225825071	1.753210306	-0.546052396
Erebia_eriphyle	405787.9629	355424.8216	0.418434113	-2.005349874	-0.559478521	-6.503606319	-0.586350024	1.420029283
Erebia_eriphyle	378927.1966	360620.2865	-1.564308763	-0.648966432	-1.050607562	-4.700347424	-0.399040192	1.228310227
Erebia_eriphyle	348514.1281	363465.1969	-2.988078833	0.631851435	0.59877491	2.818569183	1.807837129	-0.738617361
Erebia_eriphyle	358216.0861	368979.9378	-1.579862237	1.341793299	-0.663603604	-0.616469085	-0.869738579	-1.877635241
Erebia_eriphyle	405207.239	354049.6882	-1.994864583	-2.021502256	-0.930819988	-2.958190203	0.478974521	-3.13675046
Erebia_eriphyle	405787.9629	355424.8216	-0.894486129	-2.068502903	-0.670735717	-6.503606319	-0.586350024	1.420029283
Erebia_eriphyle	378927.1966	360620.2865	-3.252114296	-0.453726709	0.312366933	-4.700347424	-0.399040192	1.228310227
Erebia_eriphyle	403414.0955	360907.1427	-0.873999059	-2.296675205	-0.93167305	0.023864927	0.078697227	-1.749243021
Erebia_eriphyle	416892.9647	372080.8575	-1.578127384	-1.304120898	0.594412386	2.148427725	-1.143917322	-1.532383323
Erebia_eriphyle	319685.1034	361739.9216	-3.396535635	1.089184284	0.176700011	-1.322490096	4.020373344	-0.774463236
Erebia_eriphyle	318856.1672	366019.7187	-2.095815182	0.752217472	1.262839437	-6.322824955	0.592703223	-1.738631845
Erebia_eriphyle	416892.9647	372080.8575	-3.124616623	0.078840137	0.59218359	2.148427725	-1.143917322	-1.532383323
Erebia_eriphyle	405787.9629	355424.8216	-0.74093008	-1.639989734	0.132939696	-6.503606319	-0.586350024	1.420029283
Erebia_eriphyle	405221.9741	354397.3573	-2.097704411	-0.584251881	-0.591294348	-14.83577919	3.834210873	4.645448685
Erebia_eriphyle	412115.2829	355898.4914	0.781131268	-1.574441314	-0.228256047	-1.100737691	-1.172297597	0.736409307
Erebia_eriphyle	403414.0955	360907.1427	-1.699282169	-0.985414326	-0.130648166	0.023864927	0.078697227	-1.749243021
Erebia_eriphyle	416892.9647	372080.8575	-2.25167346	-0.007732537	0.381456286	2.148427725	-1.143917322	-1.532383323
Erebia_eriphyle	398992.294	365865.4816	-0.927685022	-1.378839016	-0.562344253	-0.225825071	1.753210306	-0.546052396
Erebia_eriphyle	433590.6829	342227.9234	0.678217709	-2.720745564	-0.312317371	0.905710459	0.710731447	0.739421964
Erebia_eriphyle	405787.9629	355424.8216	0.10994073	-1.276758313	-1.563357711	-6.503606319	-0.586350024	1.420029283
Erebia_eriphyle	378927.1966	360620.2865	-1.841831565	-0.074153498	-2.51727438	-4.700347424	-0.399040192	1.228310227
Erebia_eriphyle	353163.8151	362075.9319	-1.77121377	-0.121158689	-1.379268169	-2.4399786	1.868772984	-1.383555651
Erebia_eriphyle	398992.294	365865.4816	-0.48264873	-0.526675999	-1.538166642	-0.225825071	1.753210306	-0.546052396
Erebia_eriphyle	416892.9647	372080.8575	-0.511017263	-0.396360904	-0.731324673	2.148427725	-1.143917322	-1.532383323
Erebia_eriphyle	412115.2829	355898.4914	-0.070858985	-0.718543947	0.288153827	-1.100737691	-1.172297597	0.736409307
Erebia_eriphyle	352577.1194	363839.7473	-2.695195675	0.390690804	-0.67082721	-3.80805397	-0.204812497	-2.375035286
Erebia_eriphyle	416892.9647	372080.8575	-1.368604898	0.738388181	2.037808895	2.148427725	-1.143917322	-1.532383323
Erebia_eriphyle	380039.4915	362236.7561	-1.518164754	1.0422194	-0.440557808	-5.842975616	0.787397087	1.534955502
Erebia_eriphyle	318856.1672	366019.7187	-0.358268321	0.951877952	0.664580524	-6.322824955	0.592703223	-1.738631845
Erebia_eriphyle	422071.6018	350944.6635	1.206996202	-3.301837921	0.203741357	-2.752823591	-2.607075214	0.197903857
Erebia_eriphyle	353163.8151	362075.9319	-1.995098233	0.290420413	0.626750946	-2.4399786	1.868772984	-1.383555651
Erebia_eriphyle	398992.294	365865.4816	0.123792209	-1.128296137	-0.283001602	-0.225825071	1.753210306	-0.546052396
Erebia_eriphyle	355040.2708	381229.7092	-0.882186294	-0.562003732	-0.761433244	5.705001354	2.205132961	-0.208144873
Erebia_eriphyle	337401.3598	385176.7885	0.720260918	1.567748189	-0.797500312	-1.958765745	-2.453870773	-3.215988874
Erebia_eriphyle	379978.7724	388801.8703	0.597195864	0.791488051	-1.140489101	3.709646702	1.436469436	0.519920111
Erebia_eriphyle	385061.4746	390587.448	-0.17382817	1.014163733	-1.285156846	1.328018188	1.862790346	0.668563187
Erebia_eriphyle	383799.9031	392227.0749	-2.406196833	1.891652346	-1.504791975	-1.778406143	-2.087713957	-1.885241866
Erebia_eriphyle	434795.2106	345650.7735	-0.474508792	-2.465982437	0.730506957	2.224612951	2.219364882	-1.449049234
Erebia_eriphyle	416892.9647	372080.8575	-1.264216185	0.030423723	1.049931049	2.148427725	-1.143917322	-1.532383323
Erebia_eriphyle	361209.1052	358285.5658	-1.754192352	-1.839997411	-0.252922654	3.269805908	2.043373585	-0.253363997
Erebia_eriphyle	360014.3988	358805.3018	-0.077262923	-1.703200936	0.085298754	-0.242616802	2.118777514	-0.413192123
Erebia_eriphyle	418402.4586	370839.2836	0.367501676	-1.61377275	1.487267613	-1.330516219	3.432775974	1.427108288
Erebia_eriphyle	416892.9647	372080.8575	-1.154601574	-0.387752622	1.37056756	2.148427725	-1.143917322	-1.532383323
Erebia_eriphyle	313286.3338	360474.5022	-1.388899565	0.567454398	-1.316702127	-1.906511426	1.992748737	0.302956253
Erebia_eriphyle	405787.9629	355424.8216	-0.472047895	-0.526155353	1.110205054	-6.503606319	-0.586350024	1.420029283
Erebia_eriphyle	398684.394	366182.6555	-1.117034197	-0.334230125	0.784838915	0.538446009	0.517703116	-0.100675575
Erebia_eriphyle	418314.5462	372596.5411	-0.218909174	-2.570636272	0.441225588	0.910794437	5.029358864	0.966278136
Erebia_eriphyle	307586.0449	363410.0519	-3.02922368	0.50625968	0.393503129	-2.880863905	0.865109026	-0.573527157
Erebia_eriphyle	418314.5462	372596.5411	-1.095144272	-1.274340153	0.379050791	0.910794437	5.029358864	0.966278136
Erebia_eriphyle	392949.3344	355960.6795	-3.154833555	0.937804401	-0.253360122	-1.195810795	-1.222216845	-4.783311367
Erebia_eriphyle	359222.6044	357524.5569	-0.752415299	-1.56813693	-0.089735724	-5.445330143	-0.993431866	-1.806045294
Erebia_eriphyle	361209.1052	358285.5658	-3.419639587	-1.765318632	-0.627743542	3.269805908	2.043373585	-0.253363997
Erebia_eriphyle	360895.2848	358562.8615	-2.96446228	-1.836207628	-0.595459104	3.424799681	5.783993244	1.710626721
Erebia_eriphyle	360014.3988	358805.3018	-1.447181344	-1.743996382	-0.251054049	-0.242616802	2.118777514	-0.413192123
Erebia_eriphyle	418402.4586	370839.2836	-2.149719238	1.0167135	-0.967295647	-1.330516219	3.432775974	1.427108288
Erebia_eriphyle	391161.4878	355932.7189	0.694861293	-0.560149193	-0.311980724	-4.393961906	2.636749983	-0.691693008
Erebia_eriphyle	319425.0038	361474.9293	-0.717455149	-0.144169435	-0.270608693	-6.754797459	0.85481286	1.120597839
Erebia_eriphyle	434335.3854	342941.8777	-0.020695629	-1.834634066	0.539886832	-2.364443779	-2.685218096	0.117234752
Erebia_eriphyle	433270.7316	342997.7011	0.852383018	-1.596719146	0.587331235	0.517322421	1.037961602	-0.601426423
Erebia_eriphyle	373485.7399	352119.9789	-0.447197437	1.925611734	0.472225904	-2.278168917	0.492003322	-3.121965647
Erebia_eriphyle	323438.6087	362636.4662	-1.801841974	0.725993633	1.049465895	-4.29217577	-0.15176405	-0.035833713
Erebia_eriphyle	323167.8626	363164.9547	-1.307367444	1.014129639	1.056292295	-3.589309216	2.802758455	-1.751463056
Erebia_eriphyle	322981.9389	363856.5526	-0.838810861	1.079241276	1.064411402	-3.380036831	3.125798702	-1.762270927
Erebia_eriphyle	331653.7347	363841.8922	-1.465260029	1.465772271	1.328714609	-1.833441138	1.061427116	-1.876685977
Erebia_eriphyle	316603.006	365327.5937	-2.400305748	1.380326986	1.050612569	0.048553202	-0.47032842	-3.94448638
Erebia_eriphyle	317783.3342	365559.0751	-1.409382701	1.1114676	1.093138337	-6.434988976	0.669719279	-0.51433301
Erebia_eriphyle	418314.5462	372596.5411	-1.443226337	0.833370566	1.398365855	0.910794437	5.029358864	0.966278136
Erebia_eriphyle	374298.7921	351155.108	-2.300388813	1.003439188	-0.627402008	-5.457773685	-1.280470252	-1.516649008
Erebia_eriphyle	373709.9961	351402.1342	-1.906238079	1.19784236	-0.550788879	-3.49737978	-1.3606143	-1.844083548
Erebia_eriphyle	306949.153	367878.438	-0.435613126	1.249028087	1.541150808	-7.386190891	0.2985349	1.221097469
Erebia_eriphyle	403094.9372	356710.8453	-1.944469094	-0.641541481	-0.908941627	-2.59798789	0.202909768	-3.261417866
Erebia_eriphyle	361930.4122	356947.6594	-3.239947319	-0.926517129	-1.875572324	0.67925173	-0.651072323	-1.377682924
Erebia_eriphyle	405566.7858	357619.8628	-1.350914717	-1.95808363	-0.392562509	-6.38058424	-1.644989729	0.939375281
Erebia_eriphyle	404303.9761	358661.8614	-0.55100286	-0.72694546	-0.59596473	-2.952183723	1.967123747	-2.562241077
Erebia_eriphyle	405301.3439	358714.6155	-0.563598037	-1.258904219	-0.54861623	-0.933209181	0.335729182	-4.250219345
Erebia_eriphyle	401236.1722	359295.5643	-1.743115067	-0.531887949	-0.758953094	-3.085599184	0.138020888	-0.138692573
Erebia_eriphyle	400748.0913	359662.747	-2.671727419	-0.94003129	-0.853027642	4.046385288	2.518516779	-0.806162357
Erebia_eriphyle	404299.4499	360002.2339	-0.602479577	-0.752440572	-0.53992933	-0.451611906	4.57255125	-0.175692603
Erebia_eriphyle	402510.0357	360580.4039	-1.311388731	-0.536318898	-0.546902776	-2.4503479	-0.035448261	0.170016587
Erebia_eriphyle	331393.1107	363636.6382	-3.278745174	2.493883133	0.2601704	-3.282704115	-0.125173792	-1.419794798
Erebia_eriphyle	321318.9335	366628.5872	2.740078926	-0.535854697	0.599397123	-4.0262146	2.965868473	-2.158724546
Erebia_eriphyle	423673.9166	358973.8943	-1.652330637	-0.937858522	0.514035642	2.173974514	-1.961256623	0.553637862
Erebia_eriphyle	354149.763	381014.4018	-1.45593226	0.973942518	-1.61765635	2.782975197	-1.412445426	0.78690958
Erebia_euryale	378927.1966	360620.2865	-2.317846537	0.153061301	-1.651218772	-4.700347424	-0.399040192	1.228310227
Erebia_euryale	356870.549	393345.2882	1.797501326	1.021286368	-0.274533629	3.605926514	-1.166583419	-0.141137198
Erebia_euryale	384233.0709	407994.2172	0.267658353	-0.19071418	0.37907657	-1.906378746	-2.705048561	-3.263414145
Erebia_euryale	355183.8456	393866.8267	0.770533442	-0.448824257	0.578220665	2.803934574	-0.594765186	0.294810772
Erebia_euryale	346404.2353	364873.8466	-0.905498445	0.616526604	1.949866772	-4.04802227	4.342978477	-1.250607252
Erebia_euryale	346302.812	359629.226	-5.393058777	1.281593561	1.743947506	-0.098885782	-0.591519713	-0.049698137
Erebia_euryale	383799.6655	433308.9501	0.385115981	1.44789052	-1.57701385	1.148785114	-0.416493177	1.149665117
Erebia_euryale	348246.8999	364893.5611	-3.488943338	0.438794225	0.412333846	-1.475044608	-0.487490386	-2.076828241
Erebia_euryale	434795.2106	345650.7735	-1.167279243	-3.409522533	-0.100324474	2.224612951	2.219364882	-1.449049234
Erebia_euryale	348246.8999	364893.5611	-2.57507515	-1.148836136	0.696436703	-1.475044608	-0.487490386	-2.076828241
Erebia_euryale	344555.3071	367574.61	0.902228415	-1.171729088	0.664973676	-0.420147896	3.258635998	-0.567479908
Erebia_euryale	344555.3071	367574.61	-0.133537009	0.911886811	1.581587791	-0.420147896	3.258635998	-0.567479908
Erebia_euryale	387644.3299	355342.4418	-2.96745801	-3.229200363	-0.361703098	-5.022716522	0.000944871	-3.175349474
Erebia_euryale	378927.1966	360620.2865	-2.553972483	-2.573086262	-0.199814543	-4.700347424	-0.399040192	1.228310227
Erebia_euryale	348246.8999	364893.5611	-2.622823715	-1.444508433	0.494640082	-1.475044608	-0.487490386	-2.076828241
Erebia_euryale	344555.3071	367574.61	1.399919271	-1.741961479	0.653686523	-0.420147896	3.258635998	-0.567479908
Erebia_euryale	382449.1908	389737.3404	-0.579346597	-0.339828998	-0.021944987	1.30689621	1.476701736	-0.019860186
Erebia_euryale	384233.0709	407994.2172	2.093520164	0.820967376	0.189817116	-1.906378746	-2.705048561	-3.263414145
Erebia_euryale	379922.8408	408030.3637	-0.828009963	0.747666836	-0.050966226	-1.903308272	-3.440600395	-2.419228792
Erebia_euryale	375324.4189	424296.7872	-2.848134518	-0.516562939	0.658413172	1.887770057	-3.680426836	0.646284282
Erebia_euryale	412115.2829	355898.4914	1.575391769	-1.781655192	0.763183057	-1.100737691	-1.172297597	0.736409307
Erebia_euryale	439453.1086	366162.2296	-0.375032425	-1.754288673	0.883015394	2.733818531	-0.4488433	0.622864962
Erebia_euryale	344555.3071	367574.61	1.746196508	-0.961194038	1.971513033	-0.420147896	3.258635998	-0.567479908
Erebia_euryale	416817.6627	372140.2434	-1.515796661	-0.277348429	2.643682718	2.576021194	-0.619820297	-1.937221885
Erebia_euryale	379293.2822	350887.5252	-1.138938189	-1.549944162	-1.100202441	1.123745918	3.589112759	-1.629072189
Erebia_euryale	373476.0785	352029.2388	-1.730884314	-0.539124668	-1.786996126	-2.626704454	0.259713054	-3.427666664
Erebia_euryale	386697.7478	362387.4844	-3.392491102	-2.584484577	-1.251414895	0.732489169	-2.657149315	0.538564682
Erebia_euryale	327178.4597	364136.6189	-1.256707668	-2.182646751	-0.473961741	-6.123526096	1.890580893	-0.286229312
Erebia_euryale	390878.8338	365390.3891	1.064692497	-1.816580176	-0.854460001	-1.377477765	1.112029433	-1.076043487
Erebia_euryale	377909.6042	376978.2902	1.510245562	-1.79270196	-0.557989717	-1.170966744	-3.883721113	-1.064413309
Erebia_euryale	337401.3598	385176.7885	-1.262296438	0.461531699	-1.445673823	-1.958765745	-2.453870773	-3.215988874
Erebia_euryale	362371.188	396707.9353	1.035814047	0.008396874	-1.384325385	-3.927840948	0.473409504	-2.223971844
Erebia_euryale	389453.6313	401179.8115	-0.814475536	1.732447624	-0.060348995	2.639900446	5.601549625	1.678823709
Erebia_euryale	366658.2402	361899.9303	0.722489238	-1.104405046	0.556042433	-3.487022877	3.218315125	-0.149970055
Erebia_euryale	399806.3589	370657.6612	1.236321449	-0.871555865	0.400752127	-0.814672291	0.982403994	-1.200231791
Erebia_euryale	399018.61	375194.943	1.315987706	-0.317210287	0.391079068	1.266970515	1.141945481	-1.02953732
Erebia_euryale	372071.3401	377071.7095	2.637909889	-1.098751307	0.292528212	2.335141897	-1.263149977	0.375984967
Erebia_euryale	375240.1283	379063.294	2.185173988	-1.074562788	0.177161455	-2.487256527	-2.040824413	0.71076113
Erebia_euryale	399806.3589	370657.6612	1.509206295	-1.624104261	0.327947587	-0.814672291	0.982403994	-1.200231791
Erebia_euryale	405787.9629	355424.8216	0.418434113	-2.005349874	-0.559478521	-6.503606319	-0.586350024	1.420029283
Erebia_euryale	378927.1966	360620.2865	-1.564308763	-0.648966432	-1.050607562	-4.700347424	-0.399040192	1.228310227
Erebia_euryale	358216.0861	368979.9378	-1.579862237	1.341793299	-0.663603604	-0.616469085	-0.869738579	-1.877635241
Erebia_euryale	359918.6638	369131.4411	0.129521027	1.037251115	-0.665383637	-3.252143621	-0.387790412	-4.120160103
Erebia_euryale	416892.9647	372080.8575	-0.55634737	-0.797206402	0.448139042	2.148427725	-1.143917322	-1.532383323
Erebia_euryale	405787.9629	355424.8216	-0.894486129	-2.068502903	-0.670735717	-6.503606319	-0.586350024	1.420029283
Erebia_euryale	403414.0955	360907.1427	-0.873999059	-2.296675205	-0.93167305	0.023864927	0.078697227	-1.749243021
Erebia_euryale	319685.1034	361739.9216	-3.396535635	1.089184284	0.176700011	-1.322490096	4.020373344	-0.774463236
Erebia_euryale	318856.1672	366019.7187	-2.095815182	0.752217472	1.262839437	-6.322824955	0.592703223	-1.738631845
Erebia_euryale	416892.9647	372080.8575	-3.124616623	0.078840137	0.59218359	2.148427725	-1.143917322	-1.532383323
Erebia_euryale	364376.3183	393840.0092	0.564729929	-0.622593701	0.328933835	-7.330368042	-1.296151519	2.101083279
Erebia_euryale	405221.9741	354397.3573	-1.144028783	-1.398176789	0.060775056	-14.83577919	3.834210873	4.645448685
Erebia_euryale	313104.3631	363933.2664	-1.529632568	0.379361421	0.010980836	-1.983332992	3.426020861	-0.295060247
Erebia_euryale	356436.0662	402506.8473	0.783528388	2.503813505	-0.794872165	-1.927396774	0.992884338	-1.249837637
Erebia_euryale	421429.6715	351100.3227	-0.566804528	-2.225065947	-0.317404956	3.031471968	1.242971182	-0.282443166
Erebia_euryale	405221.9741	354397.3573	-2.097704411	-0.584251881	-0.591294348	-14.83577919	3.834210873	4.645448685
Erebia_euryale	412537.3673	355345.7516	1.039249301	-1.393968701	-0.154646233	-0.880911708	-1.167594194	-1.919440985
Erebia_euryale	412115.2829	355898.4914	0.781131268	-1.574441314	-0.228256047	-1.100737691	-1.172297597	0.736409307
Erebia_euryale	403414.0955	360907.1427	-1.699282169	-0.985414326	-0.130648166	0.023864927	0.078697227	-1.749243021
Erebia_euryale	359569.9027	361396.8359	-0.136879936	-0.495383352	0.555822968	-2.665831089	0.665846109	0.704949915
Erebia_euryale	401198.7522	370714.611	-0.519032776	-0.663680851	0.227341905	-1.053990602	0.028739654	-2.835920334
Erebia_euryale	416892.9647	372080.8575	-2.25167346	-0.007732537	0.381456286	2.148427725	-1.143917322	-1.532383323
Erebia_euryale	342677.3907	373438.3348	0.611820221	-0.24270764	0.506058037	-8.598331451	0.540511131	0.387401849
Erebia_euryale	342014.3618	374359.2175	1.482494116	-0.066785365	0.701545	-1.390429735	1.645566702	-0.776187003
Erebia_euryale	399806.3589	370657.6612	1.309081197	-0.708540499	-0.333477527	-0.814672291	0.982403994	-1.200231791
Erebia_euryale	433590.6829	342227.9234	0.678217709	-2.720745564	-0.312317371	0.905710459	0.710731447	0.739421964
Erebia_euryale	421429.6715	351100.3227	1.167935967	-2.723198652	-0.997100711	3.031471968	1.242971182	-0.282443166
Erebia_euryale	405221.9741	354397.3573	-0.440528393	-1.047134638	-1.708830833	-14.83577919	3.834210873	4.645448685
Erebia_euryale	423159.657	355434.9112	3.067973614	-2.099974155	-0.753465235	3.692419529	-0.069456697	0.434035867
Erebia_euryale	412115.2829	355898.4914	2.427889347	-1.897524476	-1.13278687	-1.100737691	-1.172297597	0.736409307
Erebia_euryale	378927.1966	360620.2865	-1.841831565	-0.074153498	-2.51727438	-4.700347424	-0.399040192	1.228310227
Erebia_euryale	348246.8999	364893.5611	-1.596828699	0.622810841	-1.433489442	-1.475044608	-0.487490386	-2.076828241
Erebia_euryale	416892.9647	372080.8575	-0.511017263	-0.396360904	-0.731324673	2.148427725	-1.143917322	-1.532383323
Erebia_euryale	421429.6715	351100.3227	1.042207122	-3.028270245	-0.24431318	3.031471968	1.242971182	-0.282443166
Erebia_euryale	380304.7837	351168.5494	-1.460527778	-1.73249507	-0.415172696	-1.500596762	-0.380878508	0.103930533
Erebia_euryale	412115.2829	355898.4914	2.518941164	-2.432120323	-0.24475266	-1.100737691	-1.172297597	0.736409307
Erebia_euryale	401210.1612	359230.8144	-0.376973301	-2.221349239	-0.304414392	-2.38701272	0.735049009	-1.340285778
Erebia_euryale	416892.9647	372080.8575	-0.164330959	-1.663257241	0.283974707	2.148427725	-1.143917322	-1.532383323
Erebia_euryale	373476.0785	352029.2388	-2.247126341	0.403850704	-1.322272539	-2.626704454	0.259713054	-3.427666664
Erebia_euryale	405787.9629	355424.8216	-2.27273798	-0.078528836	0.125421062	-6.503606319	-0.586350024	1.420029283
Erebia_euryale	412115.2829	355898.4914	-0.070858985	-0.718543947	0.288153827	-1.100737691	-1.172297597	0.736409307
Erebia_euryale	373999.5255	356235.9104	-0.68745625	0.044063259	-0.539583206	-0.701453745	2.287338972	-0.255393058
Erebia_euryale	373505.0157	356251.9685	-0.815008342	0.316049725	-0.376824915	-11.58691406	2.833606005	3.550318956
Erebia_euryale	348514.1281	363465.1969	-4.499033928	0.143288344	0.176892743	2.818569183	1.807837129	-0.738617361
Erebia_euryale	365652.0003	389078.0331	0.092914745	1.048960567	-0.480302274	-0.223614022	-1.336130857	-1.200701356
Erebia_euryale	365302.9077	389900.3773	0.568123519	1.062589407	-0.497569263	3.309954405	-0.820829809	0.335537851
Erebia_euryale	372010.123	390597.2082	-0.575321853	1.310804605	-0.48160091	-2.259786367	1.082530022	0.838078618
Erebia_euryale	367876.0018	393560.0562	-1.154562116	1.668960333	-0.398775548	2.787225962	4.768692493	1.245718479
Erebia_euryale	360032.4878	399818.0198	-0.502170384	3.555213928	0.485750675	-1.474102139	0.270306408	-2.129465818
Erebia_euryale	412115.2829	355898.4914	1.237669349	-2.048606634	-1.104530215	-1.100737691	-1.172297597	0.736409307
Erebia_euryale	360778.9092	360573.229	-0.52992481	-1.838466167	-1.262913942	-1.372649431	1.222139716	-3.354200602
Erebia_euryale	347981.2267	391890.4232	-2.114309549	1.980074048	-0.477714032	4.777276516	1.618674636	0.211907297
Erebia_euryale	405207.239	354049.6882	-3.686576366	-0.571438909	-2.313933849	-2.958190203	0.478974521	-3.13675046
Erebia_euryale	405787.9629	355424.8216	-2.241746664	-0.609634876	-2.011086226	-6.503606319	-0.586350024	1.420029283
Erebia_euryale	412115.2829	355898.4914	0.156921744	-1.339313626	-1.362817883	-1.100737691	-1.172297597	0.736409307
Erebia_euryale	361836.6447	396901.3772	-0.128533855	2.856058836	-1.614989638	0.004555588	0.418630391	-0.713083088
Erebia_euryale	395779.6263	397752.0721	-0.652329266	1.172385454	-1.82521832	1.724108815	1.661127806	-0.349025697
Erebia_euryale	396512.455	398052.7041	-1.700648069	1.080578327	-2.010497093	-0.906973958	0.684607506	0.797753513
Erebia_euryale	381715.7397	408208.1139	-2.313187122	3.779515028	-1.86823225	0.335169196	-2.690313101	-0.486985058
Erebia_euryale	383391.9201	433768.9551	-2.167164087	2.257069588	-1.423004746	5.39826107	-0.882529199	0.750788033
Erebia_euryale	382951.4711	433592.3326	1.354905963	1.869416952	-0.225214243	-5.795220852	-1.417324901	1.845072865
Erebia_euryale	319685.1034	361739.9216	-1.224705219	0.873126745	0.314552933	-1.322490096	4.020373344	-0.774463236
Erebia_euryale	356870.549	393345.2882	0.625029087	1.971921802	1.27538991	3.605926514	-1.166583419	-0.141137198
Erebia_euryale	382951.4711	433592.3326	0.262202114	1.266585946	1.226335168	-5.795220852	-1.417324901	1.845072865
Erebia_euryale	379978.7724	388801.8703	-1.390872955	1.623040318	-0.368934274	3.709646702	1.436469436	0.519920111
Erebia_euryale	381034.5932	413238.3456	-3.248601198	4.110702038	0.084758677	2.093347549	-0.914011359	0.540998578
Erebia_euryale	395623.5515	414188.333	-1.258649468	4.020637989	0.167233869	2.845091105	-1.11881876	-0.366185457
Erebia_euryale	353163.8151	362075.9319	-1.995098233	0.290420413	0.626750946	-2.4399786	1.868772984	-1.383555651
Erebia_euryale	398992.294	365865.4816	0.123792209	-1.128296137	-0.283001602	-0.225825071	1.753210306	-0.546052396
Erebia_euryale	355040.2708	381229.7092	-0.882186294	-0.562003732	-0.761433244	5.705001354	2.205132961	-0.208144873
Erebia_euryale	337401.3598	385176.7885	0.720260918	1.567748189	-0.797500312	-1.958765745	-2.453870773	-3.215988874
Erebia_euryale	379978.7724	388801.8703	0.597195864	0.791488051	-1.140489101	3.709646702	1.436469436	0.519920111
Erebia_euryale	418402.4586	370839.2836	-1.364164829	-2.283066511	1.209487319	-1.330516219	3.432775974	1.427108288
Erebia_euryale	416892.9647	372080.8575	-2.074980736	-2.354596853	1.325160742	2.148427725	-1.143917322	-1.532383323
Erebia_euryale	380355.332	412140.8207	-3.617058516	0.997685373	1.877514362	5.054970741	0.444227874	-1.622822165
Erebia_euryale	360014.3988	358805.3018	-0.077262923	-1.703200936	0.085298754	-0.242616802	2.118777514	-0.413192123
Erebia_euryale	422066.3272	364942.0129	1.889210582	-2.112621069	0.921446204	-1.80488801	-0.461264759	-0.276794493
Erebia_euryale	418402.4586	370839.2836	0.367501676	-1.61377275	1.487267613	-1.330516219	3.432775974	1.427108288
Erebia_euryale	416892.9647	372080.8575	-0.217824981	-1.619744539	1.532891512	2.148427725	-1.143917322	-1.532383323
Erebia_euryale	379978.7724	388801.8703	-0.363295376	0.477294862	1.785852075	3.709646702	1.436469436	0.519920111
Erebia_euryale	377844.4264	388988.5	-0.183270216	-0.217789531	0.97981143	2.066324472	-1.298756242	0.982154727
Erebia_euryale	396081.0592	395778.9638	1.468876243	0.214712009	2.30070281	1.284946799	4.088545322	0.284570187
Erebia_euryale	396780.9082	396414.2049	0.466988236	-0.033654504	2.256320477	-2.383375883	3.494050026	1.057479143
Erebia_euryale	397466.4011	397020.735	-0.255105525	-0.014250097	2.199321985	-5.22604847	0.762807608	0.037244298
Erebia_euryale	397818.1202	397831.8346	-0.51471132	0.273696542	2.32442379	-4.639842987	-2.393074512	0.604813278
Erebia_euryale	397233.4113	398757.506	-1.406402946	0.412495911	2.332595825	-4.018066883	-1.755856276	0.847616911
Erebia_euryale	408395.3056	410716.1805	-1.175612092	2.373300552	0.916131735	4.495326996	3.270309925	0.060004704
Erebia_euryale	416892.9647	372080.8575	-1.154601574	-0.387752622	1.37056756	2.148427725	-1.143917322	-1.532383323
Erebia_euryale	391763.5683	413634.935	1.178590059	3.099644423	-2.205069542	2.388292074	-0.003751731	0.617469966
Erebia_euryale	358570.7325	358600.9898	0.252556533	-0.325303644	-0.557307959	-3.597153664	0.565227807	-2.100497484
Erebia_euryale	359601.9045	360871.7885	0.073615067	0.102924615	-0.835019469	-2.078207731	0.848113477	-0.149962381
Erebia_euryale	330910.83	378674.044	0.494345874	0.122109294	-0.888239861	3.347563505	0.010915858	0.668956935
Erebia_euryale	409603.8292	412654.1209	-2.030040264	4.629508495	-1.662316322	-2.663908243	2.081635952	0.37542221
Erebia_euryale	405787.9629	355424.8216	-0.472047895	-0.526155353	1.110205054	-6.503606319	-0.586350024	1.420029283
Erebia_euryale	406478.2101	356519.8179	0.494648486	-0.547320306	1.149802446	-8.038137436	-0.507083297	1.141058207
Erebia_euryale	366533.5958	361655.5328	1.484549642	-1.212501764	0.685628653	-3.256732464	2.894471884	-0.247412905
Erebia_euryale	418314.5462	372596.5411	-0.218909174	-2.570636272	0.441225588	0.910794437	5.029358864	0.966278136
Erebia_euryale	400959.3573	380659.9442	-0.720339	-1.029890418	-0.061017692	1.643021107	-2.590040684	0.284418613
Erebia_euryale	362371.188	396707.9353	3.144225359	0.547072947	-0.420649052	-3.927840948	0.473409504	-2.223971844
Erebia_euryale	353961.6066	410806.3914	2.627358913	1.011826277	-0.840641916	1.137717247	1.434207916	-0.272061348
Erebia_euryale	421520.3999	365970.2994	-0.168282688	-2.284890175	0.045881364	5.038240433	2.210443258	0.150589421
Erebia_euryale	342623.1549	388279.1873	-0.952780485	0.569972157	0.09692388	2.862731934	1.125302672	-0.022729358
Erebia_euryale	392949.3344	355960.6795	-3.154833555	0.937804401	-0.253360122	-1.195810795	-1.222216845	-4.783311367
Erebia_euryale	391562.8432	356007.3456	-1.794272184	0.585463226	0.06143669	-0.473942339	1.141577959	-2.802097082
Erebia_euryale	390945.0086	356065.5202	-0.812808871	1.037086368	0.229140639	-3.352906466	1.366026521	-2.530913591
Erebia_euryale	392356.1484	356188.5486	-2.824288368	0.547226846	-0.117182076	0.159920096	-1.574016809	-3.07510519
Erebia_euryale	360014.3988	358805.3018	-1.447181344	-1.743996382	-0.251054049	-0.242616802	2.118777514	-0.413192123
Erebia_euryale	360799.0205	361422.6444	-1.056654572	-0.549881041	-0.180309206	-3.865621805	0.186095163	0.291070253
Erebia_euryale	360559.4043	363384.5634	-0.191638917	0.713505387	0.165061772	-2.537801981	3.111106157	0.449505329
Erebia_euryale	429020.2498	367050.8109	-0.903661788	0.360153824	-0.802921176	-1.698723078	4.209256172	0.22293663
Erebia_euryale	428756.0439	368360.8754	-1.647155881	0.963247776	-1.031053543	-2.589015484	3.556310177	0.15601407
Erebia_euryale	428370.3578	369390.9475	-2.058789253	1.270633578	-1.340135098	-2.037214518	2.83335042	-0.590643525
Erebia_euryale	418402.4586	370839.2836	-2.149719238	1.0167135	-0.967295647	-1.330516219	3.432775974	1.427108288
Erebia_euryale	411768.2118	387149.2235	0.953875124	1.177789688	0.039835352	1.062872171	-2.020345926	-2.356870413
Erebia_euryale	312999.2534	363574.6917	-0.690799773	0.47655642	-0.607373536	-2.45377636	2.460007906	-0.522136986
Erebia_euryale	319146.8114	366534.1872	0.124682128	0.197104588	-0.271340311	-2.035895586	2.622945309	-0.714442015
Erebia_euryale	418402.4586	370839.2836	-0.052326322	-1.185287833	0.476704329	-1.330516219	3.432775974	1.427108288
Erebia_euryale	329276.7196	379299.2954	-0.09346696	0.277376086	0.052221719	-0.266122818	1.290588617	-1.116773248
Erebia_euryale	434335.3854	342941.8777	-0.020695629	-1.834634066	0.539886832	-2.364443779	-2.685218096	0.117234752
Erebia_euryale	373485.7399	352119.9789	-0.447197437	1.925611734	0.472225904	-2.278168917	0.492003322	-3.121965647
Erebia_euryale	319600.9222	360843.0999	-0.719602585	0.659773171	1.004422903	-0.047845997	3.786700964	-1.454626083
Erebia_euryale	319685.1034	361739.9216	-0.223085269	0.628118157	1.051488996	-1.322490096	4.020373344	-0.774463236
Erebia_euryale	318625.1502	364727.2793	0.108630873	1.209721446	1.220210433	-4.97158289	1.843305469	0.376286387
Erebia_euryale	318424.686	365257.2378	-0.296135843	1.004016042	1.216918945	-2.825536251	1.263590574	-0.109457828
Erebia_euryale	317042.5096	365521.3771	-2.082293272	1.280928969	1.074900746	0.259374708	-1.203960538	-3.659602165
Erebia_euryale	317783.3342	365559.0751	-1.409382701	1.1114676	1.093138337	-6.434988976	0.669719279	-0.51433301
Erebia_euryale	321517.5588	366320.8014	1.12044096	0.681969106	1.28090167	-4.215368748	2.779374123	-1.753645539
Erebia_euryale	418402.4586	370839.2836	-0.640206635	1.526633859	1.97794652	-1.330516219	3.432775974	1.427108288
Erebia_euryale	416817.6627	372140.2434	-1.275510073	1.9354527	2.433750629	2.576021194	-0.619820297	-1.937221885
Erebia_euryale	378273.4281	388523.7054	0.539707005	1.488873601	0.551725984	4.870453835	2.28715229	0.712538183
Erebia_euryale	388969.5306	409326.0486	3.933026075	2.479548931	1.345827103	1.282413125	1.49925828	-0.979147077
Erebia_euryale	374329.966	351920.1796	-1.521021128	0.70478034	-0.611828089	-5.626006126	-1.192005277	0.378276139
Erebia_euryale	373136.1202	355784.3853	-0.796287239	0.317403197	-0.441116989	-5.463468075	1.654171109	1.76445961
Erebia_euryale	376007.3539	356734.9649	-1.288526058	-0.612456858	-0.236866638	-0.09564925	2.194647789	0.078120567
Erebia_euryale	375672.8256	356932.8655	-0.589675486	-0.586391866	-0.168707907	2.784777164	3.527041912	-0.535145283
Erebia_euryale	405787.9629	355424.8216	-0.720449984	-1.320161104	-0.039513275	-6.503606319	-0.586350024	1.420029283
Erebia_euryale	405792.1643	355921.5511	-0.983769357	-1.607494116	-0.114372149	-5.480964184	2.919950962	2.184047937
Erebia_euryale	405566.7858	357619.8628	-1.350914717	-1.95808363	-0.392562509	-6.38058424	-1.644989729	0.939375281
Erebia_euryale	404303.9761	358661.8614	-0.55100286	-0.72694546	-0.59596473	-2.952183723	1.967123747	-2.562241077
Erebia_euryale	405301.3439	358714.6155	-0.563598037	-1.258904219	-0.54861623	-0.933209181	0.335729182	-4.250219345
Erebia_euryale	401491.4664	359644.2205	-1.613926291	-0.466577768	-0.679458737	-2.291335344	-0.339232266	-0.595905006
Erebia_euryale	404299.4499	360002.2339	-0.602479577	-0.752440572	-0.53992933	-0.451611906	4.57255125	-0.175692603
Erebia_euryale	403663.6428	360921.6383	-1.035139203	-0.660148501	-0.583200872	1.576455832	2.621617556	-1.508030176
Erebia_euryale	403416.6807	360925.8865	-1.189158559	-0.683080852	-0.579527557	0.023864927	0.078697227	-1.749243021
Erebia_euryale	403429.743	361054.9653	-1.311504722	-0.760089636	-0.572810888	3.571282148	2.643114567	-0.229563504
Erebia_euryale	403779.4868	361164.2734	-1.493801951	-0.934408247	-0.599427462	-1.19999361	-0.138627112	0.586040735
Erebia_euryale	386394.5059	372192.6515	-1.681441307	-0.116068825	-0.827480316	5.740711212	0.336427331	0.004440584
Erebia_euryale	378290.1852	409177.0454	-5.060451031	3.574564695	1.216011286	5.140546322	3.057619095	0.882939219
Erebia_euryale	371452.1304	358570.9447	0.14259094	-0.276335835	-0.447905451	-3.808842897	-0.983075202	-3.319928169
Erebia_euryale	417675.0211	365435.2816	0.13348563	-2.397969246	1.211122632	0.573607206	0.458293378	-1.696190834
Erebia_euryale	415460.2854	365714.8151	-0.415213227	-2.35501194	1.356581211	0.669304252	-0.513112485	-3.259175777
Erebia_euryale	381260.0137	374770.401	3.519670725	-1.914720416	0.495118737	-0.409733683	2.103149891	0.596962512
Erebia_euryale	381941.8817	375052.5707	2.503950596	-2.240771532	0.290800273	-0.741286039	2.690129995	1.029502511
Erebia_euryale	401387.7427	400776.1571	1.097325444	-0.159596249	0.890058339	-1.241842866	0.250043005	1.057549
Erebia_euryale	401561.6466	400832.8137	1.340035915	-0.049929012	0.890620291	1.741191268	4.694163799	1.841025949
Erebia_euryale	348503.9093	411350.581	-0.649171114	2.326036692	1.348228812	3.868362427	0.66710031	-0.883340061
Erebia_euryale	330656.952	371563.8101	0.971597672	0.562390149	0.082429968	-4.86899662	0.065281808	0.841507137
Erebia_euryale	433590.6829	342227.9234	0.763777554	-2.334051847	-1.312704563	0.905710459	0.710731447	0.739421964
Erebia_euryale	379592.2794	360819.1006	-1.508307934	1.00807178	-1.287270308	3.700649261	1.528146505	-1.435184717
Erebia_euryale	415771.254	374060.6088	-1.788324952	-0.247871637	0.110109255	-0.123661444	-0.073657237	0.561346948
Erebia_euryale	318575.4789	377759.0661	-1.208503366	1.055389166	0.283126354	0.533165991	3.498020887	-0.863075674
Erebia_euryale	318532.574	378645.9329	-1.850702167	1.069299102	0.17632623	2.211986065	4.227489948	-0.218634665
Erebia_euryale	417405.1654	396227.1748	-2.418335915	3.196863651	0.175608873	-6.839202404	-1.380940437	1.104004502
Erebia_euryale	381230.1225	357602.5096	-0.347625643	1.628503561	-0.898865819	-2.750160933	-1.781213522	0.387828708
Erebia_euryale	377834.5945	359273.7667	-0.824292302	1.819475651	-0.838920474	1.526693225	1.051244617	-2.281751871
Erebia_euryale	378618.4317	359541.1196	-0.152699947	1.948692322	-0.690228283	-1.439846277	-2.156883955	0.264095366
Erebia_euryale	377667.2734	359608.3933	-0.714559019	1.761686802	-0.755452394	2.658912659	1.531866074	-0.851222038
Erebia_euryale	378098.2946	359646.5865	-0.463486314	1.888305306	-0.72089988	-0.073967747	1.308386445	-0.160325944
Erebia_euryale	331527.8911	365566.7657	0.680846274	0.936508179	0.479379356	-4.090542316	4.364679337	-0.439069331
Erebia_euryale	330639.2925	368130.5331	1.864872932	0.633606553	1.110407591	-1.977284908	3.398181677	-1.591568828
Erebia_euryale	413952.4496	398023.8765	-0.979514062	2.331968307	0.883743286	-2.657676458	-2.172973394	0.778697312
Erebia_euryale	434217.6804	340854.4736	1.113870502	-1.819140792	0.512002945	-0.891041517	0.681484759	-0.345918059
Erebia_euryale	407637.3636	357002.8621	2.734003782	-0.861888349	1.219443202	-1.986220717	-0.309731752	-3.074277639
Erebia_euryale	323244.8837	363148.9955	0.103907712	-0.321541101	0.386118919	-2.176790237	4.897530079	-0.992592752
Erebia_euryale	322287.5624	364988.375	1.38950491	-0.485990763	0.48038435	-4.322324753	2.526408672	-1.077437639
Erebia_euryale	321655.8009	366157.9117	2.39550066	-0.401104689	0.538354039	-3.081752777	3.356851339	-1.98694396
Erebia_euryale	321714.2794	366188.6264	2.277863026	-0.467682362	0.509222865	-3.173347235	2.846310616	-1.616771698
Erebia_euryale	321611.7281	366233.6346	2.404940605	-0.501693726	0.566115379	-3.687511683	3.103337765	-1.65961504
Erebia_euryale	321490.0791	366326.842	2.491887093	-0.609602094	0.604323924	-4.425447464	2.608451843	-1.390906572
Erebia_euryale	321420.8994	366372.2622	2.493485928	-0.597364485	0.621206045	-5.21918869	2.780919552	-1.361206412
Erebia_euryale	321206.7374	366826.2381	2.748671055	-0.53098309	0.600532353	-4.108459473	2.953580856	-1.502907753
Erebia_euryale	320782.1335	367053.3376	2.476854563	-0.666868329	0.5548805	-5.99377203	1.42546761	0.164002001
Erebia_euryale	326105.0564	372716.1153	2.371720076	-1.27722466	-0.010133454	1.150397658	0.806603491	-2.641641378
Erebia_euryale	423673.9166	358973.8943	-1.652330637	-0.937858522	0.514035642	2.173974514	-1.961256623	0.553637862
Erebia_euryale	318671.9591	365587.1931	-1.302983999	2.564705372	-0.076716103	-2.184113264	2.124890804	-0.511377156
Erebia_euryale	412776.2584	375492.3279	0.716665328	1.392758369	-0.223112062	-5.685418129	-0.166471839	0.762242734
Erebia_euryale	356721.0294	379297.0699	-0.280348957	0.736541092	-1.309450626	1.888897181	-2.346698761	0.777584493
Erebia_euryale	356024.3009	379666.5712	-0.85962075	0.637283504	-1.389373422	6.142174244	1.320053458	0.423443645
Erebia_euryale	354149.763	381014.4018	-1.45593226	0.973942518	-1.61765635	2.782975197	-1.412445426	0.78690958
Erebia_euryale	356087.87	382506.1302	-1.363469601	1.143546104	-1.696563959	3.994510174	1.109401345	0.408329397
Erebia_euryale	357073.3337	382561.5255	-0.810974181	1.353028297	-1.604407072	4.089006901	1.471469283	0.558611751
Erebia_euryale	368738.0124	385187.7682	-0.552350044	2.091227293	-1.648959994	-3.355870962	-1.722048044	-1.10725379
Erebia_euryale	377906.2474	389224.3838	-1.216314673	2.432578564	-1.568616748	1.633268952	1.780242085	0.077327326
Erebia_euryale	362371.188	396707.9353	1.950217009	2.500746012	-1.418482423	-3.927840948	0.473409504	-2.223971844
Erebia_euryale	362551.526	396780.9503	1.964260578	2.439204216	-1.421910167	-4.82277441	0.132019743	-2.147199631
Erebia_euryale	399080.5866	399139.1533	-1.233310461	4.400132179	-1.359452844	-1.21320498	-1.114149928	-3.089410305
Erebia_euryale	313406.4658	358923.7196	-1.485682487	-0.682801545	0.30921647	0.386588991	5.22822094	0.529348671
Erebia_gorge	378927.1966	360620.2865	-2.317846537	0.153061301	-1.651218772	-4.700347424	-0.399040192	1.228310227
Erebia_gorge	416693.1246	370535.3718	-1.532852292	-1.588430762	-1.681204081	-5.276071548	-1.309976578	-0.156725198
Erebia_gorge	372833.2846	366366.9817	0.127625182	-2.647724867	0.877294481	0.216162041	-0.120928846	-1.044308543
Erebia_gorge	346328.4987	359608.4929	-9.099401474	7.508850574	8.245481491	0.763841987	-0.982373655	-0.069821462
Erebia_gorge	346302.812	359629.226	-9.034967422	7.51450634	8.234564781	-0.098885782	-0.591519713	-0.049698137
Erebia_gorge	348514.1281	363465.1969	-4.508405685	0.337486058	-0.405839443	2.818569183	1.807837129	-0.738617361
Erebia_gorge	348246.8999	364893.5611	-2.57507515	-1.148836136	0.696436703	-1.475044608	-0.487490386	-2.076828241
Erebia_gorge	337401.3598	385176.7885	-1.002476215	0.175647244	0.229225323	-1.958765745	-2.453870773	-3.215988874
Erebia_gorge	347171.6311	392681.5423	-2.808672905	-1.101102948	-0.22266829	4.540845871	2.169403553	0.383982301
Erebia_gorge	378927.1966	360620.2865	-2.553972483	-2.573086262	-0.199814543	-4.700347424	-0.399040192	1.228310227
Erebia_gorge	348514.1281	363465.1969	-3.7887218	-1.597328067	0.317496628	2.818569183	1.807837129	-0.738617361
Erebia_gorge	348246.8999	364893.5611	-2.622823715	-1.444508433	0.494640082	-1.475044608	-0.487490386	-2.076828241
Erebia_gorge	403414.0955	360907.1427	-0.439291507	-1.962259412	0.699528396	0.023864927	0.078697227	-1.749243021
Erebia_gorge	319685.1034	361739.9216	-0.661386967	-1.086332321	1.194521785	-1.322490096	4.020373344	-0.774463236
Erebia_gorge	348514.1281	363465.1969	-3.467536926	0.111969858	2.594883204	2.818569183	1.807837129	-0.738617361
Erebia_gorge	373476.0785	352029.2388	-1.730884314	-0.539124668	-1.786996126	-2.626704454	0.259713054	-3.427666664
Erebia_gorge	390878.8338	365390.3891	1.064692497	-1.816580176	-0.854460001	-1.377477765	1.112029433	-1.076043487
Erebia_gorge	389706.1751	370253.2581	1.190720081	-1.651700497	-0.925041378	-1.224817038	1.896373987	-0.158492029
Erebia_gorge	351298.8512	367741.6486	-5.441761017	3.28504467	0.841198027	4.780641079	1.019375801	-1.35446465
Erebia_gorge	416817.6627	372140.2434	-0.329195887	-0.060362045	-0.087402917	2.576021194	-0.619820297	-1.937221885
Erebia_gorge	346328.4987	359608.4929	-5.022567272	1.99235332	4.11127615	0.763841987	-0.982373655	-0.069821462
Erebia_gorge	378927.1966	360620.2865	-2.094510317	-0.855643153	0.427816004	-4.700347424	-0.399040192	1.228310227
Erebia_gorge	348514.1281	363465.1969	-2.614219189	-0.903161883	1.277748942	2.818569183	1.807837129	-0.738617361
Erebia_gorge	346328.4987	359608.4929	-4.484259605	0.351778179	-0.408297747	0.763841987	-0.982373655	-0.069821462
Erebia_gorge	348514.1281	363465.1969	-3.36970973	-0.708019972	-0.422825396	2.818569183	1.807837129	-0.738617361
Erebia_gorge	378927.1966	360620.2865	-1.564308763	-0.648966432	-1.050607562	-4.700347424	-0.399040192	1.228310227
Erebia_gorge	398992.294	365865.4816	-0.521529675	-0.79992944	-1.132037044	-0.225825071	1.753210306	-0.546052396
Erebia_gorge	416699.5191	374487.1576	-1.263714194	-0.764839113	-0.544540882	-1.056175947	0.011739986	0.791384935
Erebia_gorge	378927.1966	360620.2865	-3.252114296	-0.453726709	0.312366933	-4.700347424	-0.399040192	1.228310227
Erebia_gorge	348514.1281	363465.1969	-3.68068552	-0.456405789	0.709887445	2.818569183	1.807837129	-0.738617361
Erebia_gorge	351298.8512	367741.6486	-5.842442036	1.537447214	1.622784853	4.780641079	1.019375801	-1.35446465
Erebia_gorge	416892.9647	372080.8575	-1.578127384	-1.304120898	0.594412386	2.148427725	-1.143917322	-1.532383323
Erebia_gorge	378927.1966	360620.2865	-4.806367397	0.560529172	-0.221429855	-4.700347424	-0.399040192	1.228310227
Erebia_gorge	313104.3631	363933.2664	-1.529632568	0.379361421	0.010980836	-1.983332992	3.426020861	-0.295060247
Erebia_gorge	307715.4588	364711.4223	-2.44090724	1.013747931	-0.056817692	-1.958093643	3.994389534	-1.332777143
Erebia_gorge	362312.724	355489.0937	-3.319479227	-1.638419271	-0.755437493	-0.89402473	-0.640404403	0.535690606
Erebia_gorge	348514.1281	363465.1969	-4.622281075	0.995161116	0.64269799	2.818569183	1.807837129	-0.738617361
Erebia_gorge	313432.4726	362729.3092	-0.916947663	-0.429364085	0.571970284	-1.03823483	3.282247543	-0.754505098
Erebia_gorge	378927.1966	360620.2865	-1.841831565	-0.074153498	-2.51727438	-4.700347424	-0.399040192	1.228310227
Erebia_gorge	361437.1947	357818.9333	-1.726405382	-2.97610569	-0.409825861	1.348169804	-0.384814352	-0.49849993
Erebia_gorge	378927.1966	360620.2865	-3.942290545	0.346392304	-0.040125318	-4.700347424	-0.399040192	1.228310227
Erebia_gorge	348514.1281	363465.1969	-4.499033928	0.143288344	0.176892743	2.818569183	1.807837129	-0.738617361
Erebia_gorge	378138.6976	408351.1594	-4.688091755	3.922376633	0.283840001	2.902664185	-0.682983518	0.336900294
Erebia_gorge	360778.9092	360573.229	-0.52992481	-1.838466167	-1.262913942	-1.372649431	1.222139716	-3.354200602
Erebia_gorge	362312.724	355489.0937	-4.442063332	-0.872503221	-2.746298313	-0.89402473	-0.640404403	0.535690606
Erebia_gorge	361930.4122	356947.6594	-2.398719072	-1.952852726	-0.991651654	0.67925173	-0.651072323	-1.377682924
Erebia_gorge	361437.1947	357818.9333	-2.500101566	-2.197850227	-0.977040529	1.348169804	-0.384814352	-0.49849993
Erebia_gorge	361209.1052	358285.5658	-2.202041149	-2.201499224	-0.902319133	3.269805908	2.043373585	-0.253363997
Erebia_gorge	361896.2532	358310.6547	-3.50291872	-2.44271493	-1.095261216	5.575168133	0.0098956	0.184539557
Erebia_gorge	362833.2456	353760.0252	-2.36094594	-2.452862978	0.066879511	-0.190731958	1.352085233	-3.744418144
Erebia_gorge	361209.1052	358285.5658	-1.57752192	-2.060458422	0.160416886	3.269805908	2.043373585	-0.253363997
Erebia_gorge	361689.4154	355455.9749	-2.832406044	-0.894754171	-0.508647382	-6.230755806	-1.843150735	0.922076702
Erebia_gorge	361209.1052	358285.5658	-2.088376999	-1.066672087	-0.426073492	3.269805908	2.043373585	-0.253363997
Erebia_gorge	378927.1966	360620.2865	-2.483497381	0.770333588	-0.456046253	-4.700347424	-0.399040192	1.228310227
Erebia_gorge	362833.2456	353760.0252	-3.89652729	-2.484281778	-0.801091671	-0.190731958	1.352085233	-3.744418144
Erebia_gorge	362312.724	355489.0937	-3.247001648	-1.724801898	-0.512183428	-0.89402473	-0.640404403	0.535690606
Erebia_gorge	361209.1052	358285.5658	-3.16289854	-1.863086939	-0.186765328	3.269805908	2.043373585	-0.253363997
Erebia_gorge	361209.1052	358285.5658	-2.308456421	-2.764114618	-0.023341106	3.269805908	2.043373585	-0.253363997
Erebia_gorge	378138.6976	408351.1594	-2.373230457	0.953425586	1.374917984	2.902664185	-0.682983518	0.336900294
Erebia_gorge	361209.1052	358285.5658	-2.784824133	-2.398259163	-0.086156815	3.269805908	2.043373585	-0.253363997
Erebia_gorge	362833.2456	353760.0252	-2.589933634	-2.28789854	-0.990501344	-0.190731958	1.352085233	-3.744418144
Erebia_gorge	362312.724	355489.0937	-1.771379709	-1.585980535	-0.811970234	-0.89402473	-0.640404403	0.535690606
Erebia_gorge	361018.4232	358428.2375	-1.314133048	-1.940615177	-0.570379198	1.15850997	3.565217733	0.538384378
Erebia_gorge	362833.2456	353760.0252	-3.231807947	-2.284493446	-0.106695279	-0.190731958	1.352085233	-3.744418144
Erebia_gorge	362312.724	355489.0937	-2.555633307	-1.516535401	0.243494436	-0.89402473	-0.640404403	0.535690606
Erebia_gorge	361209.1052	358285.5658	-2.403880119	-1.729838848	0.397037864	3.269805908	2.043373585	-0.253363997
Erebia_gorge	416892.9647	372080.8575	-1.264216185	0.030423723	1.049931049	2.148427725	-1.143917322	-1.532383323
Erebia_gorge	362833.2456	353760.0252	-4.507169724	-3.073423147	-0.267720491	-0.190731958	1.352085233	-3.744418144
Erebia_gorge	362312.724	355489.0937	-3.760426283	-2.61179471	-0.081533596	-0.89402473	-0.640404403	0.535690606
Erebia_gorge	361209.1052	358285.5658	-3.478862762	-3.230695963	-0.128095224	3.269805908	2.043373585	-0.253363997
Erebia_gorge	418402.4586	370839.2836	-1.364164829	-2.283066511	1.209487319	-1.330516219	3.432775974	1.427108288
Erebia_gorge	362833.2456	353760.0252	-2.567139864	-1.889002323	-0.743835866	-0.190731958	1.352085233	-3.744418144
Erebia_gorge	362312.724	355489.0937	-1.993379235	-1.195200205	-0.62697947	-0.89402473	-0.640404403	0.535690606
Erebia_gorge	361209.1052	358285.5658	-1.754192352	-1.839997411	-0.252922654	3.269805908	2.043373585	-0.253363997
Erebia_gorge	360014.3988	358805.3018	-0.077262923	-1.703200936	0.085298754	-0.242616802	2.118777514	-0.413192123
Erebia_gorge	397038.376	399420.3584	-2.804422617	0.511122465	2.300900698	-0.485301763	-2.387191772	0.322108507
Erebia_gorge	362312.724	355489.0937	-1.905782342	-2.003974199	1.137438536	-0.89402473	-0.640404403	0.535690606
Erebia_gorge	361209.1052	358285.5658	-1.837510705	-2.180022955	1.243953228	3.269805908	2.043373585	-0.253363997
Erebia_gorge	362833.2456	353760.0252	-3.803480625	-1.351448894	-1.107181668	-0.190731958	1.352085233	-3.744418144
Erebia_gorge	361209.1052	358285.5658	-2.845436096	-0.925005317	-0.586144447	3.269805908	2.043373585	-0.253363997
Erebia_gorge	416892.9647	372080.8575	-1.154601574	-0.387752622	1.37056756	2.148427725	-1.143917322	-1.532383323
Erebia_gorge	397038.376	399420.3584	-3.912986994	2.372965813	-1.657610893	-0.485301763	-2.387191772	0.322108507
Erebia_gorge	366056.399	400972.018	-5.004076481	3.689557791	-1.919660926	3.996994257	-0.833316028	0.253939331
Erebia_gorge	361209.1052	358285.5658	-3.16135335	-0.312337279	-1.690522671	3.269805908	2.043373585	-0.253363997
Erebia_gorge	366056.399	400972.018	-5.219675541	3.593073845	-0.944333851	3.996994257	-0.833316028	0.253939331
Erebia_gorge	399277.9425	366275.0766	-0.763244927	-0.173970535	0.857312739	-1.433437109	1.055700421	0.031496421
Erebia_gorge	400055.5206	366461.1025	-0.432700574	-0.079285502	0.886350036	-3.371390104	1.874228239	-3.355798721
Erebia_gorge	362833.2456	353760.0252	-2.220292807	-3.68269515	0.348072976	-0.190731958	1.352085233	-3.744418144
Erebia_gorge	361209.1052	358285.5658	-1.392489195	-3.165908337	0.683027446	3.269805908	2.043373585	-0.253363997
Erebia_gorge	418314.5462	372596.5411	-0.218909174	-2.570636272	0.441225588	0.910794437	5.029358864	0.966278136
Erebia_gorge	379978.7724	388801.8703	0.042818122	0.480420083	0.127123758	3.709646702	1.436469436	0.519920111
Erebia_gorge	362833.2456	353760.0252	-3.080451727	-1.779672027	-1.108988643	-0.190731958	1.352085233	-3.744418144
Erebia_gorge	378535.4235	397983.4477	-1.096256256	3.005700111	0.573080897	-3.812913418	-4.478444099	-0.026988501
Erebia_gorge	362833.2456	353760.0252	-4.120368004	-2.414553165	-1.184698462	-0.190731958	1.352085233	-3.744418144
Erebia_gorge	361845.0594	357213.7491	-3.692116976	-1.561231017	-0.729608417	3.527876616	0.622693062	-1.523758054
Erebia_gorge	361209.1052	358285.5658	-3.419639587	-1.765318632	-0.627743542	3.269805908	2.043373585	-0.253363997
Erebia_gorge	362293.9394	358486.0835	-4.490111828	-1.508652329	-0.858093798	1.715075612	-1.872440577	0.155047372
Erebia_gorge	362965.6807	353760.4837	-2.570361376	-2.621570587	-0.40048486	3.889511585	-2.055148125	0.484122574
Erebia_gorge	361224.2903	357975.9217	-1.681184053	-2.065407991	-0.095241316	-4.438352108	-1.190153837	-1.099240065
Erebia_gorge	360778.9092	360573.229	0.198373497	-1.474117637	0.079365306	-1.372649431	1.222139716	-3.354200602
Erebia_gorge	373485.7399	352119.9789	-0.447197437	1.925611734	0.472225904	-2.278168917	0.492003322	-3.121965647
Erebia_gorge	362833.2456	353760.0252	-2.816101789	-1.163528085	0.44971633	-0.190731958	1.352085233	-3.744418144
Erebia_gorge	362293.9394	358486.0835	-2.786732912	-0.849164426	0.731356502	1.715075612	-1.872440577	0.155047372
Erebia_gorge	360778.9092	360573.229	0.529249728	-0.281679422	1.134556055	-1.372649431	1.222139716	-3.354200602
Erebia_gorge	418314.5462	372596.5411	-1.443226337	0.833370566	1.398365855	0.910794437	5.029358864	0.966278136
Erebia_gorge	362833.2456	353760.0252	-3.83076334	-1.564517975	-2.619865179	-0.190731958	1.352085233	-3.744418144
Erebia_gorge	361930.4122	356947.6594	-3.239947319	-0.926517129	-1.875572324	0.67925173	-0.651072323	-1.377682924
Erebia_gorge	403757.2581	362216.9771	-3.098943472	-1.581153154	-0.841386855	-2.669143915	-0.537566006	-2.685214043
Erebia_gorge	378290.1852	409177.0454	-5.060451031	3.574564695	1.216011286	5.140546322	3.057619095	0.882939219
Erebia_gorge	361896.2532	358310.6547	-3.895544767	-0.739241481	-2.489378214	5.575168133	0.0098956	0.184539557
Erebia_gorge	414338.7394	399144.1424	-1.669002652	2.424803495	0.893030107	-1.350019455	2.494039059	1.070702314
Erebia_gorge	362833.2456	353760.0252	-2.231504202	-1.704802036	-0.191358507	-0.190731958	1.352085233	-3.744418144
Erebia_gorge	362006.3179	355394.9505	-1.818805099	-1.164519191	0.175503135	1.646757126	1.313107371	-0.93159157
Erebia_gorge	319695.6298	361695.909	-1.807392716	2.032945871	0.130007535	-1.27748847	4.161707401	-0.873603523
Erebia_ligea	379060.6576	423550.8908	1.777533174	1.96200335	0.649267375	4.230894089	-1.221822262	0.539452136
Erebia_ligea	356870.549	393345.2882	1.012943149	0.416251183	-1.142145276	3.605926514	-1.166583419	-0.141137198
Erebia_ligea	384233.0709	407994.2172	1.007263899	2.606342554	-2.412875891	-1.906378746	-2.705048561	-3.263414145
Erebia_ligea	370804.5858	427933.3317	1.424544573	1.845553875	-1.375157118	3.912806511	-1.877409458	0.333540142
Erebia_ligea	383612.9696	426295.3135	0.038517445	-1.052189469	0.671176314	2.470504999	-2.721532583	1.056209683
Erebia_ligea	374830.3828	446273.8833	0.431462258	-1.831684351	-0.218613908	2.477484226	-2.261383772	0.880031347
Erebia_ligea	373476.0785	352029.2388	-2.329168081	-0.415486068	1.543278575	-2.626704454	0.259713054	-3.427666664
Erebia_ligea	353310.2309	367143.3798	-3.099099636	2.196252108	3.084513903	-7.005389214	0.706495285	1.402289391
Erebia_ligea	384791.8958	386346.1442	1.041374326	1.168771625	0.586763918	0.083668925	0.446734518	-0.250115514
Erebia_ligea	355183.8456	393866.8267	0.421515554	1.927766919	1.819695115	2.803934574	-0.594765186	0.294810772
Erebia_ligea	370804.5858	427933.3317	2.001601219	1.709120631	0.909262478	3.912806511	-1.877409458	0.333540142
Erebia_ligea	381810.5344	429965.7743	0.827746868	4.048297882	0.644946933	3.634037256	-0.86895144	0.494300038
Erebia_ligea	389224.3118	400621.397	-0.102751151	-0.390163809	-0.077185638	-1.933237195	2.155411959	1.206270218
Erebia_ligea	347171.6311	392681.5423	-2.808672905	-1.101102948	-0.22266829	4.540845871	2.169403553	0.383982301
Erebia_ligea	381810.5344	429965.7743	2.412791967	0.146018013	-0.379960328	3.634037256	-0.86895144	0.494300038
Erebia_ligea	386807.4734	434260.3463	1.220074654	0.270771086	-0.888641894	5.01243782	-1.17101562	0.88166213
Erebia_ligea	346407.3803	363651.9035	-2.4386549	1.918821216	1.455821037	-3.234537363	1.9232409	-2.048820734
Erebia_ligea	348246.8999	364893.5611	-3.831228495	1.782666683	1.142415881	-1.475044608	-0.487490386	-2.076828241
Erebia_ligea	344555.3071	367574.61	-0.133537009	0.911886811	1.581587791	-0.420147896	3.258635998	-0.567479908
Erebia_ligea	374714.921	427622.4228	0.818839371	3.020955086	0.837055922	2.905030727	-2.906605482	-1.150783777
Erebia_ligea	382662.2851	435202.0662	0.501449108	2.580255985	0.214333087	2.711843252	-0.994488418	-0.890899062
Erebia_ligea	385159.374	357257.706	1.78036654	-1.663675547	0.220875129	-0.348696828	3.692472458	-1.536308408
Erebia_ligea	386620.9496	359764.0273	-0.029233851	-3.207818031	-0.191185549	4.168243408	1.630534172	-0.772089601
Erebia_ligea	384233.0709	407994.2172	2.093520164	0.820967376	0.189817116	-1.906378746	-2.705048561	-3.263414145
Erebia_ligea	367964.2465	425094.5567	2.605638266	-0.289393872	0.738550723	3.54726553	-2.016686678	0.816006362
Erebia_ligea	383612.9696	426295.3135	1.666465282	-0.188790277	0.774344325	2.470504999	-2.721532583	1.056209683
Erebia_ligea	370804.5858	427933.3317	2.979738951	-0.619015098	0.740161955	3.912806511	-1.877409458	0.333540142
Erebia_ligea	404865.577	428834.1174	1.931157589	0.105917409	0.505579293	-1.216784716	-2.684756041	0.713041544
Erebia_ligea	386807.4734	434260.3463	1.331576705	0.269152999	0.68544656	5.01243782	-1.17101562	0.88166213
Erebia_ligea	394025.5647	437934.9975	1.94181633	0.629073024	0.828657925	4.410169125	-2.003368616	0.967077971
Erebia_ligea	348246.8999	364893.5611	-2.230774164	-0.090883866	2.626613379	-1.475044608	-0.487490386	-2.076828241
Erebia_ligea	344555.3071	367574.61	1.746196508	-0.961194038	1.971513033	-0.420147896	3.258635998	-0.567479908
Erebia_ligea	384233.0709	407994.2172	2.563803911	0.743296683	1.866726637	-1.906378746	-2.705048561	-3.263414145
Erebia_ligea	370804.5858	427933.3317	3.239891291	-0.044992846	1.338169694	3.912806511	-1.877409458	0.333540142
Erebia_ligea	377909.6042	376978.2902	1.510245562	-1.79270196	-0.557989717	-1.170966744	-3.883721113	-1.064413309
Erebia_ligea	378128.3682	377724.3569	2.09719491	-1.799876213	-0.538678706	-0.972373843	-1.650850415	-0.922254026
Erebia_ligea	337401.3598	385176.7885	-1.262296438	0.461531699	-1.445673823	-1.958765745	-2.453870773	-3.215988874
Erebia_ligea	374714.921	427622.4228	1.613615632	0.412074357	-1.396507144	2.905030727	-2.906605482	-1.150783777
Erebia_ligea	370804.5858	427933.3317	1.594902635	0.325791925	-1.505059004	3.912806511	-1.877409458	0.333540142
Erebia_ligea	386807.4734	434260.3463	0.094873808	1.607626438	-2.707170963	5.01243782	-1.17101562	0.88166213
Erebia_ligea	412115.2829	355898.4914	2.807549	-1.751015663	0.02110655	-1.100737691	-1.172297597	0.736409307
Erebia_ligea	439724.3858	365167.598	1.65714395	-2.080758572	-0.342035085	3.774627209	-0.79487747	0.132264122
Erebia_ligea	370804.5858	427933.3317	3.672970533	2.498832941	0.068172008	3.912806511	-1.877409458	0.333540142
Erebia_ligea	395637.1861	441859.0567	-0.093151063	4.485710144	-0.013122343	3.838169813	-1.266726136	0.635622263
Erebia_ligea	378927.1966	360620.2865	-2.094510317	-0.855643153	0.427816004	-4.700347424	-0.399040192	1.228310227
Erebia_ligea	399018.61	375194.943	1.315987706	-0.317210287	0.391079068	1.266970515	1.141945481	-1.02953732
Erebia_ligea	358136.0292	402032.1572	0.69732362	-0.102449045	0.581919372	-1.982759595	-0.211922571	1.119423866
Erebia_ligea	389379.6334	432875.4494	1.34206295	1.781339288	0.875811398	3.090224028	-1.513546109	1.014898419
Erebia_ligea	412115.2829	355898.4914	1.899662495	-2.99893713	-0.141640797	-1.100737691	-1.172297597	0.736409307
Erebia_ligea	357701.3822	357933.9673	0.503458261	-2.399188519	-0.129093438	-3.585130215	-0.284327209	-3.508063555
Erebia_ligea	390844.6602	389259.9408	3.509362459	-1.5326792	0.069834143	-2.040250778	-1.913630366	0.760032058
Erebia_ligea	391291.034	390531.5465	3.827676535	-1.586103082	0.03878298	1.623320818	-0.180758312	0.133520648
Erebia_ligea	356406.8184	402455.8246	2.090279818	0.513423145	0.996377885	-1.923056245	1.028371334	-1.107530832
Erebia_ligea	373085.5822	426022.751	2.203927755	0.830915749	1.152875304	-1.801680923	-1.501925707	-3.758277893
Erebia_ligea	370804.5858	427933.3317	3.090327024	0.107540205	0.852833211	3.912806511	-1.877409458	0.333540142
Erebia_ligea	358216.0861	368979.9378	-1.579862237	1.341793299	-0.663603604	-0.616469085	-0.869738579	-1.877635241
Erebia_ligea	350207.7555	408950.0291	0.890164435	4.097279072	-0.012623449	-1.808126211	-1.458894014	-3.834980726
Erebia_ligea	373085.5822	426022.751	1.047095895	4.03617239	0.405891538	-1.801680923	-1.501925707	-3.758277893
Erebia_ligea	374714.921	427622.4228	1.915434361	3.223225117	0.46578446	2.905030727	-2.906605482	-1.150783777
Erebia_ligea	370804.5858	427933.3317	2.040252924	2.864672899	0.241566077	3.912806511	-1.877409458	0.333540142
Erebia_ligea	363389.6803	392014.0905	1.45887804	-0.051959485	0.561958671	3.628622055	-0.378668725	0.47674486
Erebia_ligea	364376.3183	393840.0092	0.564729929	-0.622593701	0.328933835	-7.330368042	-1.296151519	2.101083279
Erebia_ligea	446884.2906	361828.4713	1.449895978	-2.747620106	0.642048717	2.159281731	-1.483677864	0.406486124
Erebia_ligea	368157.3089	391136.7838	1.672388673	-0.245250985	-1.062307954	3.796216011	1.099612713	0.290639639
Erebia_ligea	356436.0662	402506.8473	0.783528388	2.503813505	-0.794872165	-1.927396774	0.992884338	-1.249837637
Erebia_ligea	412115.2829	355898.4914	0.781131268	-1.574441314	-0.228256047	-1.100737691	-1.172297597	0.736409307
Erebia_ligea	355865.5525	395923.9048	-1.938727617	4.481154919	0.939356446	0.484870434	3.529321432	0.052464083
Erebia_ligea	349237.4746	416684.581	-1.176181316	3.682542801	0.683532119	-0.093001999	-2.1439538	0.762558281
Erebia_ligea	373085.5822	426022.751	0.580282509	3.056534052	0.785633683	-1.801680923	-1.501925707	-3.758277893
Erebia_ligea	370804.5858	427933.3317	1.664307952	1.915279508	0.567626476	3.912806511	-1.877409458	0.333540142
Erebia_ligea	373999.5255	356235.9104	1.023029566	-1.093698144	-0.806013942	-0.701453745	2.287338972	-0.255393058
Erebia_ligea	395623.5515	414188.333	0.393322349	2.85261178	-1.791149735	2.845091105	-1.11881876	-0.366185457
Erebia_ligea	370804.5858	427933.3317	3.446750879	1.356858492	-0.510171413	3.912806511	-1.877409458	0.333540142
Erebia_ligea	404026.2835	429853.5255	2.589511156	2.813867092	-1.385078311	1.940961123	0.822814822	-0.023867834
Erebia_ligea	357287.3059	394463.768	2.144962788	1.019104004	0.48672843	2.05272603	0.795675874	-0.060365636
Erebia_ligea	359060.6385	401964.0571	0.075155608	0.952952087	0.608625293	3.109624147	2.569154501	0.253368467
Erebia_ligea	373085.5822	426022.751	2.541174889	2.039945364	0.239944816	-1.801680923	-1.501925707	-3.758277893
Erebia_ligea	374714.921	427622.4228	3.340977907	1.48481667	0.349630356	2.905030727	-2.906605482	-1.150783777
Erebia_ligea	393128.3478	436736.4621	2.399830818	1.948487043	0.233754858	2.841514587	-1.468215823	0.227312669
Erebia_ligea	394171.7216	436901.1455	2.487973213	1.977342963	0.308908433	4.051727295	-0.848361492	-0.055057079
Erebia_ligea	372010.123	390597.2082	-0.575321853	1.310804605	-0.48160091	-2.259786367	1.082530022	0.838078618
Erebia_ligea	364041.6274	393163.9434	0.359069079	1.348630071	-0.148338929	2.170523405	-0.785418391	1.035485029
Erebia_ligea	367876.0018	393560.0562	-1.154562116	1.668960333	-0.398775548	2.787225962	4.768692493	1.245718479
Erebia_ligea	357287.3059	394463.768	-0.378229886	2.625113964	-0.075129353	2.05272603	0.795675874	-0.060365636
Erebia_ligea	360032.4878	399818.0198	-0.502170384	3.555213928	0.485750675	-1.474102139	0.270306408	-2.129465818
Erebia_ligea	388342.8828	429812.0547	-1.310162663	5.926045895	-0.035913792	2.494590759	-0.012816362	-0.823415399
Erebia_ligea	397055.1241	434326.3686	-1.640843391	5.279613495	-0.214969695	0.774960697	-2.012588263	1.268580794
Erebia_ligea	393818.0237	441405.5334	-1.587556958	4.889739513	0.404694408	1.990289688	-0.482354552	0.972835302
Erebia_ligea	394117.1658	441405.2228	-1.656581759	4.921672821	0.369986087	2.807309151	-0.259297609	0.596961498
Erebia_ligea	381715.7397	408208.1139	-2.313187122	3.779515028	-1.86823225	0.335169196	-2.690313101	-0.486985058
Erebia_ligea	373085.5822	426022.751	0.058345605	3.605205059	-1.336283565	-1.801680923	-1.501925707	-3.758277893
Erebia_ligea	383027.9314	431759.1058	-0.036012009	2.748429537	-1.299357057	3.425725698	1.973894477	-0.314652324
Erebia_ligea	382437.5729	432211.7028	0.605122089	2.599453926	-1.255226731	0.782507479	1.276218414	0.530168355
Erebia_ligea	382103.5805	432365.1548	0.9324857	2.596154928	-1.227198839	-1.616925597	0.068097927	0.57060045
Erebia_ligea	384233.0709	407994.2172	2.068930626	2.929493427	1.595958352	-1.906378746	-2.705048561	-3.263414145
Erebia_ligea	382951.4711	433592.3326	1.354905963	1.869416952	-0.225214243	-5.795220852	-1.417324901	1.845072865
Erebia_ligea	412115.2829	355898.4914	0.858960629	-1.500030875	0.784588277	-1.100737691	-1.172297597	0.736409307
Erebia_ligea	356870.549	393345.2882	0.625029087	1.971921802	1.27538991	3.605926514	-1.166583419	-0.141137198
Erebia_ligea	379978.7724	388801.8703	-1.390872955	1.623040318	-0.368934274	3.709646702	1.436469436	0.519920111
Erebia_ligea	384645.8162	408464.1298	1.240130901	4.22685194	0.809626222	-1.731206894	-1.425623298	-2.133804321
Erebia_ligea	395623.5515	414188.333	-1.258649468	4.020637989	0.167233869	2.845091105	-1.11881876	-0.366185457
Erebia_ligea	385533.4801	427725.5548	0.10657791	4.295201778	1.244211555	1.52655077	0.750150383	1.146998286
Erebia_ligea	383501.3673	430681.0345	1.031183243	3.454059839	1.192114234	-1.947691798	0.403456986	1.626313806
Erebia_ligea	382437.5729	432211.7028	1.473308682	3.079882145	1.061500788	0.782507479	1.276218414	0.530168355
Erebia_ligea	383391.9201	433768.9551	-1.394343972	2.704130411	0.669759154	5.39826107	-0.882529199	0.750788033
Erebia_ligea	386017.8483	433873.2184	-0.100298867	4.195887089	0.94892633	4.236885071	-1.799469471	0.907925069
Erebia_ligea	354040.0726	368569.8552	1.957865477	1.145212531	0.702456951	-4.885067463	3.672514915	-1.471661448
Erebia_ligea	337401.3598	385176.7885	0.720260918	1.567748189	-0.797500312	-1.958765745	-2.453870773	-3.215988874
Erebia_ligea	379978.7724	388801.8703	0.597195864	0.791488051	-1.140489101	3.709646702	1.436469436	0.519920111
Erebia_ligea	384233.0709	407994.2172	3.511710167	2.863102674	-0.927379668	-1.906378746	-2.705048561	-3.263414145
Erebia_ligea	394874.136	414510.3631	1.225563765	2.2781744	-1.458023906	2.033943892	0.025828315	1.000640154
Erebia_ligea	395005.1161	415052.4507	-0.128316492	1.979189038	-1.572610617	1.481152058	1.601272702	0.703404427
Erebia_ligea	383501.3673	430681.0345	2.840597153	2.737416029	-0.390853196	-1.947691798	0.403456986	1.626313806
Erebia_ligea	382449.1908	389737.3404	-0.816534519	-1.282376409	0.866607428	1.30689621	1.476701736	-0.019860186
Erebia_ligea	373085.5822	426022.751	0.845744014	0.705828011	1.835381866	-1.801680923	-1.501925707	-3.758277893
Erebia_ligea	388555.1404	446876.5313	1.730507255	-0.587951183	1.026465893	4.245284081	-2.011824131	1.02132237
Erebia_ligea	386859.4296	373636.2937	-1.134147406	-0.970832467	1.289240241	2.017478466	-0.216044575	-2.610351801
Erebia_ligea	391151.8155	418280.6792	0.351062357	2.417811155	2.844191313	0.076336935	-0.19648324	0.714704931
Erebia_ligea	390919.4546	418944.7816	-0.228371143	2.424486637	2.840132236	4.128038883	0.985982895	0.756687105
Erebia_ligea	391085.1769	423438.6188	-0.278199434	3.401619673	3.264127493	1.715349793	-0.304495364	0.728230715
Erebia_ligea	383938.9573	428791.9865	0.708357036	2.31319952	3.106788397	-1.886074424	-2.482219934	0.516424358
Erebia_ligea	404865.577	428834.1174	1.103623509	2.740653276	2.838779926	-1.216784716	-2.684756041	0.713041544
Erebia_ligea	386546.4645	431095.4995	0.682953715	3.257175207	3.157100677	3.964712858	0.90612185	0.711650729
Erebia_ligea	382672.696	431269.1545	1.724045634	2.038976908	2.932629108	2.852109909	0.156420946	0.843068779
Erebia_ligea	385940.509	433021.4115	0.729091763	3.254462004	3.118881464	0.989114344	-0.533645868	-1.134546041
Erebia_ligea	383799.6655	433308.9501	0.128778845	2.302274466	2.887166262	1.148785114	-0.416493177	1.149665117
Erebia_ligea	386017.8483	433873.2184	0.390652686	2.959404707	3.000063658	4.236885071	-1.799469471	0.907925069
Erebia_ligea	371013.8753	427750.4364	3.007407904	1.223945856	0.74115175	3.885744572	-1.303462267	0.086049713
Erebia_ligea	370804.5858	427933.3317	3.0584867	1.180545926	0.721759021	3.912806511	-1.877409458	0.333540142
Erebia_ligea	404865.577	428834.1174	1.857243299	2.169649839	0.333686292	-1.216784716	-2.684756041	0.713041544
Erebia_ligea	405001.7223	428947.6134	1.714479089	2.085109711	0.289324075	-1.314166784	1.770719647	-0.11777918
Erebia_ligea	390709.5886	412600.5509	1.573809981	2.440214396	-2.134716034	3.737701416	-1.857610226	0.696484208
Erebia_ligea	391589.6296	412731.0209	1.221727252	2.835973978	-2.166057825	2.580216885	-0.732687652	-0.339359194
Erebia_ligea	389790.5697	413029.5264	2.04509449	2.459034204	-2.151554585	-5.603061676	-1.183337808	1.859011173
Erebia_ligea	389909.152	413280.1752	1.630282164	2.382252455	-2.147604704	4.671205521	0.214752704	0.573868752
Erebia_ligea	391763.5683	413634.935	1.178590059	3.099644423	-2.205069542	2.388292074	-0.003751731	0.617469966
Erebia_ligea	369932.0441	424831.7378	1.747784376	3.673201084	-1.656574249	2.275750875	-1.684732318	-0.37052837
Erebia_ligea	370653.7331	425305.6603	1.586676955	3.741380453	-1.547603965	1.125666022	-3.096406221	-0.94766444
Erebia_ligea	371951.3799	426264.4164	1.684802294	3.773389339	-1.472026587	2.300532818	-2.051175833	-1.744098067
Erebia_ligea	371837.0152	426463.4698	1.878334641	3.663550138	-1.447728992	2.175833225	-1.420190811	-1.186268687
Erebia_ligea	372578.1856	426687.9927	1.828227282	3.668606758	-1.415287852	2.25329423	-2.686448812	-1.223814487
Erebia_ligea	373681.7917	426769.4034	1.933573365	3.920449495	-1.407927632	1.144968152	-1.894135952	-1.84743011
Erebia_ligea	372451.897	427250.3902	2.111472607	3.485588074	-1.414231062	3.707862854	-2.007908106	-0.051005471
Erebia_ligea	370801.3631	427750.4252	2.594053507	3.346133947	-1.446356773	3.704007864	-1.94212842	0.210725665
Erebia_ligea	371013.8753	427750.4364	2.56061554	3.353450775	-1.448759317	3.885744572	-1.303462267	0.086049713
Erebia_ligea	370351.5139	427794.7345	2.639081001	3.325700998	-1.456728935	3.389994621	-2.690621853	0.461430967
Erebia_ligea	372451.8585	427949.8274	2.443027973	3.334287167	-1.396396756	3.229921818	-1.621813059	-0.039856266
Erebia_ligea	358570.7325	358600.9898	0.252556533	-0.325303644	-0.557307959	-3.597153664	0.565227807	-2.100497484
Erebia_ligea	358632.2302	359325.2485	0.044183433	0.09957242	-0.787336349	-3.331748962	0.06534069	-0.435320139
Erebia_ligea	359144.6776	359964.0946	0.116964519	0.119645901	-0.839729965	-1.77701962	1.434282422	-1.011827588
Erebia_ligea	359906.5136	360736.1747	0.15972729	0.158092633	-0.993210196	-1.611335635	2.735528946	-1.911476731
Erebia_ligea	359601.9045	360871.7885	0.073615067	0.102924615	-0.835019469	-2.078207731	0.848113477	-0.149962381
Erebia_ligea	349609.8915	394939.364	-0.325447112	3.207736969	-0.845479429	2.692756891	-1.120149851	-0.725264013
Erebia_ligea	348104.0487	395340.6085	-0.392517626	3.224149466	-0.874826729	1.831552505	-1.453794241	-0.920562983
Erebia_ligea	385021.1417	397675.8733	1.271824718	1.711157203	-1.264085174	-0.124627054	0.150160342	-1.669149041
Erebia_ligea	411999.0854	409152.1867	-1.117100716	3.169911623	-1.024486423	4.555718422	-0.600362599	0.156201541
Erebia_ligea	412711.8169	409821.5252	-0.607443154	3.602199554	-0.955207109	0.527315974	-1.592055202	-0.76825434
Erebia_ligea	387554.296	417183.0698	1.241894841	1.946615338	-0.95553273	3.772530556	-1.05890131	0.765928328
Erebia_ligea	385386.0769	417707.1874	2.03666544	2.144484997	-0.816545308	3.538770676	-1.38625586	0.777575076
Erebia_ligea	392956.0115	418013.8227	0.405375004	3.420013905	-1.071064949	-5.182526588	-2.232774496	0.804680705
Erebia_ligea	394754.9776	418711.5929	0.128229663	3.662829161	-1.025402665	1.905370355	1.08327508	-2.267730713
Erebia_ligea	395284.7573	419610.3755	-1.031496286	3.756608248	-1.067054391	-0.440039814	-0.622644126	0.532023907
Erebia_ligea	372000.7692	426721.3197	1.676348209	1.741854906	-0.476441592	3.233050585	-2.573516369	-0.679355562
Erebia_ligea	371013.8753	427750.4364	2.263333797	1.555268764	-0.557426155	3.885744572	-1.303462267	0.086049713
Erebia_ligea	370714.9055	428014.7079	2.340130329	1.49760282	-0.55303961	3.954886913	-2.277331114	0.483011186
Erebia_ligea	405001.7223	428947.6134	0.87779206	2.623090267	-0.795724213	-1.314166784	1.770719647	-0.11777918
Erebia_ligea	383660.6723	430640.8259	1.356743813	2.133641958	-0.762866378	0.002303286	-1.140048742	1.412590504
Erebia_ligea	396446.7115	434712.2241	0.383810788	3.461331844	-0.832693279	0.660319269	-2.350656748	-2.130386353
Erebia_ligea	330910.83	378674.044	0.494345874	0.122109294	-0.888239861	3.347563505	0.010915858	0.668956935
Erebia_ligea	395894.1063	410040.2755	2.035232782	2.056844234	-0.681693733	-0.732563078	-1.206524134	-2.539507389
Erebia_ligea	397267.2795	411597.8087	1.663771391	2.343090534	-0.872470081	0.968995929	5.12007761	0.502083778
Erebia_ligea	371951.3799	426264.4164	1.463925719	2.578027725	-1.721762657	2.300532818	-2.051175833	-1.744098067
Erebia_ligea	372578.1856	426687.9927	1.597535729	2.438407421	-1.618172288	2.25329423	-2.686448812	-1.223814487
Erebia_ligea	392984.5757	428103.7614	-0.326060563	5.291935444	-1.120355964	-1.320212364	0.646340489	-0.413434744
Erebia_ligea	399599.0479	432656.8299	-0.075430043	4.340832233	-1.169940591	-1.724698305	0.440425247	-0.992440283
Erebia_ligea	382052.6249	435314.697	1.953814507	2.170316219	-1.280562639	2.435535431	-2.593572855	0.428672522
Erebia_ligea	382290.7737	436093.4883	1.666525483	2.126471519	-1.367729306	3.430510759	-1.128319144	0.727095544
Erebia_ligea	393050.7619	436237.9584	0.219370797	3.929970741	-1.13216877	4.503812313	-2.103653431	1.055510163
Erebia_ligea	391110.8711	440922.7076	0.842546225	3.08842206	-1.109292269	2.59659934	-0.641194582	0.072011039
Erebia_ligea	390441.6839	441242.0628	1.047450781	3.018848181	-1.151557803	3.363910913	-0.59831816	0.638429821
Erebia_ligea	393819.3687	441266.704	0.304442972	3.640896559	-1.089556336	2.575807571	-0.516948998	0.817716479
Erebia_ligea	429046.1041	356035.4867	3.018202543	-2.223493338	0.729460061	3.049324036	-0.458811492	0.241567418
Erebia_ligea	406478.2101	356519.8179	0.494648486	-0.547320306	1.149802446	-8.038137436	-0.507083297	1.141058207
Erebia_ligea	389200.4981	404530.6757	1.329714656	2.447452068	0.618973136	-3.211485863	2.26611805	-0.653304636
Erebia_ligea	388315.1979	404812.9943	2.136846542	2.901060104	0.699675024	-4.396197796	1.390649915	0.213499144
Erebia_ligea	410207.3355	411555.1718	-1.008294821	5.734714985	-0.049863152	1.945176601	2.114630461	-0.003845334
Erebia_ligea	350706.0623	414836.8738	-1.288971424	5.279227734	-0.06289193	5.683552742	1.87108171	-0.161002442
Erebia_ligea	351668.5062	416330.6979	0.726391077	5.014822006	0.442769468	1.00206697	-1.707107782	-0.394673258
Erebia_ligea	350153.7864	417475.3661	-0.623827219	4.926568985	0.124782175	2.94047308	-1.516212702	-0.084347129
Erebia_ligea	355650.1938	417623.7184	1.257105589	4.453673363	0.625842273	0.147904649	-1.30965066	-1.336657763
Erebia_ligea	349667.2075	417904.1678	-0.828294218	5.257962704	-0.028539896	3.678154707	-0.919231653	1.005316496
Erebia_ligea	349550.0544	418183.6567	-0.815125823	5.278535843	-0.034782272	2.720844746	-1.040148377	0.985329986
Erebia_ligea	350138.4781	418191.0481	-0.829114079	5.108675003	-0.045314092	2.360623121	3.287981033	0.52354455
Erebia_ligea	384660.3391	353382.5623	1.885605454	-1.121765256	0.940104425	-4.958729267	0.666874349	-2.221090794
Erebia_ligea	366533.5958	361655.5328	1.484549642	-1.212501764	0.685628653	-3.256732464	2.894471884	-0.247412905
Erebia_ligea	362371.188	396707.9353	3.144225359	0.547072947	-0.420649052	-3.927840948	0.473409504	-2.223971844
Erebia_ligea	388969.5306	409326.0486	3.705022812	1.36852324	-0.577429354	1.282413125	1.49925828	-0.979147077
Erebia_ligea	352585.6358	410437.9431	3.021228313	1.291027665	-0.770942092	2.047987461	-1.086866856	-0.471185386
Erebia_ligea	394874.136	414510.3631	0.871316135	1.753528833	-1.086180925	2.033943892	0.025828315	1.000640154
Erebia_ligea	372000.7692	426721.3197	3.31679678	0.90008539	-0.737137616	3.233050585	-2.573516369	-0.679355562
Erebia_ligea	374714.921	427622.4228	3.921475649	1.017607331	-0.56652379	2.905030727	-2.906605482	-1.150783777
Erebia_ligea	371013.8753	427750.4364	3.933838606	0.826532602	-0.784026146	3.885744572	-1.303462267	0.086049713
Erebia_ligea	388382.3742	433748.3914	2.587437153	1.697398901	-1.206085205	4.108780861	-1.431503177	0.818617165
Erebia_ligea	441007.6778	363764.6323	0.283263594	-2.351720095	-0.003223334	4.192833424	-1.706991196	0.547418475
Erebia_ligea	368447.4979	364858.8321	-0.104411207	-0.57521987	0.13685371	-2.381593704	-0.150630474	0.045735482
Erebia_ligea	307369.4044	366580.098	-0.682712078	0.078474656	0.562794387	-2.207074642	3.758985043	-1.467793226
Erebia_ligea	307098.3563	367543.6387	-0.119254574	0.046466552	0.609707475	-3.724975348	2.052366018	-1.009107232
Erebia_ligea	315794.5602	378229.6847	-0.949855149	0.479350477	0.552190661	2.591305256	3.839141846	-0.479705065
Erebia_ligea	342640.967	387497.7835	-0.213487685	0.477745146	0.169214591	5.664951324	2.092598677	0.118587151
Erebia_ligea	342346.8342	388026.6471	-0.757539988	0.536699355	0.104327649	0.461628526	-2.372027397	0.88127172
Erebia_ligea	342623.1549	388279.1873	-0.952780485	0.569972157	0.09692388	2.862731934	1.125302672	-0.022729358
Erebia_ligea	342046.7544	388356.4468	-1.121452212	0.576149642	0.056856308	0.383926004	-0.08872886	0.873095274
Erebia_ligea	387546.2354	434806.1075	0.940744638	2.93639183	1.053006291	4.46972847	-1.878733873	0.899803698
Erebia_ligea	389341.1918	357136.8616	-0.296834946	1.102778554	0.324639648	-3.386817932	0.584961355	-2.301395178
Erebia_ligea	365365.7326	357884.8941	-1.127756834	-0.194606736	-0.752977967	-3.537886143	0.341827095	-2.915445328
Erebia_ligea	368162.0528	363136.5867	-0.242199823	1.205902219	-0.639647245	-6.759731293	0.701749921	-2.073262691
Erebia_ligea	360559.4043	363384.5634	-0.191638917	0.713505387	0.165061772	-2.537801981	3.111106157	0.449505329
Erebia_ligea	368710.574	363730.0179	-0.097094014	1.15860641	-0.538360536	-4.095870018	1.283867002	-2.524943113
Erebia_ligea	417204.7656	389364.2966	0.87293601	1.497460485	-0.139813185	1.642894387	-0.974536419	-1.128166437
Erebia_ligea	385489.5848	427317.7715	0.195211306	3.560522318	0.316184551	0.632134855	-0.803366005	1.130831122
Erebia_ligea	385762.7469	427323.8519	0.163173631	3.627589464	0.306835443	1.991477489	0.159495234	0.040303539
Erebia_ligea	385374.2357	427609.1374	0.169445604	3.560991526	0.308880508	0.018876549	0.188472748	1.385349393
Erebia_ligea	385750.5887	427712.3487	0.148817465	3.667354584	0.294158727	2.328463554	0.718663692	0.841608346
Erebia_ligea	385533.4801	427725.5548	0.14888227	3.567446947	0.315879554	1.52655077	0.750150383	1.146998286
Erebia_ligea	385544.1883	427939.9721	0.193715066	3.614833593	0.290169984	2.069196463	1.206246138	0.885760844
Erebia_ligea	385503.6609	428082.9413	0.215479746	3.603067875	0.279920489	2.297111511	1.491238475	0.787002742
Erebia_ligea	385092.6458	428724.4648	0.374151796	3.588597059	0.277105272	0.650928319	0.657210469	-0.755741239
Erebia_ligea	391161.4878	355932.7189	0.694861293	-0.560149193	-0.311980724	-4.393961906	2.636749983	-0.691693008
Erebia_ligea	388556.468	357824.9082	1.452022195	-0.330550015	0.017019404	-3.580036879	0.446213633	-2.106358767
Erebia_ligea	312999.2534	363574.6917	-0.690799773	0.47655642	-0.607373536	-2.45377636	2.460007906	-0.522136986
Erebia_ligea	331562.2435	365110.6221	-0.172356009	0.085340388	0.144802645	-6.126293182	2.931263685	-0.702794194
Erebia_ligea	319146.8114	366534.1872	0.124682128	0.197104588	-0.271340311	-2.035895586	2.622945309	-0.714442015
Erebia_ligea	329276.7196	379299.2954	-0.09346696	0.277376086	0.052221719	-0.266122818	1.290588617	-1.116773248
Erebia_ligea	384040.3562	407650.2303	1.420580626	3.617605686	-0.250908136	-6.927060604	0.423237234	-1.660103321
Erebia_ligea	371013.8753	427750.4364	2.575888157	1.380192995	0.163980916	3.885744572	-1.303462267	0.086049713
Erebia_ligea	434335.3854	342941.8777	-0.020695629	-1.834634066	0.539886832	-2.364443779	-2.685218096	0.117234752
Erebia_ligea	318424.686	365257.2378	-0.296135843	1.004016042	1.216918945	-2.825536251	1.263590574	-0.109457828
Erebia_ligea	322030.5077	365580.6066	0.526434362	0.95561856	1.214466333	-3.644857168	2.76489234	-1.598344088
Erebia_ligea	318077.8111	366254.1871	-0.84819752	1.008810997	1.101125479	2.196422577	3.144191742	-0.690725148
Erebia_ligea	321517.5588	366320.8014	1.12044096	0.681969106	1.28090167	-4.215368748	2.779374123	-1.753645539
Erebia_ligea	334612.3802	377116.2344	2.911746502	0.117845021	1.258924842	2.667147398	1.101266384	0.434788227
Erebia_ligea	378273.4281	388523.7054	0.539707005	1.488873601	0.551725984	4.870453835	2.28715229	0.712538183
Erebia_ligea	387653.2478	415834.85	3.787894249	2.737610817	1.40267694	3.700353622	1.804037094	-0.092535757
Erebia_ligea	345437.1942	417294.7316	-0.338040978	4.836442471	1.397910476	4.060046196	-1.745642424	0.022971595
Erebia_ligea	411348.3738	421765.3762	1.97154367	4.584073067	1.027740955	-1.066573381	0.518917859	-0.242026076
Erebia_ligea	370666.035	427036.2166	3.576433182	2.576934576	1.789046049	1.981790781	-2.979074955	0.007087391
Erebia_ligea	370731.2602	427315.7924	3.684749365	2.563914537	1.775910974	3.707437754	-1.263340116	-0.111663722
Erebia_ligea	393848.7598	445401.0521	2.917880297	3.212843418	1.22306633	3.00554204	-1.346945047	0.566242456
Erebia_ligea	374404.7623	356381.166	1.189558744	-0.114721693	0.018416816	1.574362159	3.453728676	-0.806096911
Erebia_ligea	305370.3014	363861.8608	-5.50382185	0.967513204	0.702003658	5.855985641	4.974401951	1.184376717
Erebia_ligea	307414.9888	365589.4801	-1.695606709	1.352372766	1.532281518	-8.21364212	2.315033674	2.100043297
Erebia_ligea	306289.0848	366662.2198	-2.780457735	0.950508773	1.163265944	-3.73821187	-3.216590881	-0.682665467
Erebia_ligea	307330.918	366700.8381	-1.089895129	1.374403	1.547783136	-2.686379194	3.765889168	-1.230437994
Erebia_ligea	306949.153	367878.438	-0.435613126	1.249028087	1.541150808	-7.386190891	0.2985349	1.221097469
Erebia_ligea	352725.2235	414141.1804	1.541609049	2.650569916	0.100224502	4.650579929	1.336338162	0.895888388
Erebia_ligea	353751.9074	414291.3676	2.53409338	2.583415747	0.159989208	-3.518656731	-4.908836365	0.453991503
Erebia_ligea	352771.2096	414547.9913	1.512855649	2.607364178	0.104023278	0.596879482	-2.664977789	1.007058978
Erebia_ligea	404303.9761	358661.8614	-0.55100286	-0.72694546	-0.59596473	-2.952183723	1.967123747	-2.562241077
Erebia_ligea	405301.3439	358714.6155	-0.563598037	-1.258904219	-0.54861623	-0.933209181	0.335729182	-4.250219345
Erebia_ligea	404299.4499	360002.2339	-0.602479577	-0.752440572	-0.53992933	-0.451611906	4.57255125	-0.175692603
Erebia_ligea	362371.188	396707.9353	2.076821804	1.389819026	0.769537508	-3.927840948	0.473409504	-2.223971844
Erebia_ligea	373019.5496	358413.5791	1.153538346	-0.612093806	-0.264363289	-3.166082621	-0.595929027	0.327063531
Erebia_ligea	381227.2939	362434.1227	0.917649329	-0.88067317	0.285563558	2.637731791	2.288702488	-0.203458279
Erebia_ligea	330863.3428	378426.5222	0.584820986	-0.066536784	1.192736268	3.554152489	1.287360191	0.163339198
Erebia_ligea	330910.83	378674.044	0.483706653	-0.030883167	1.186451197	3.347563505	0.010915858	0.668956935
Erebia_ligea	371377.427	427943.8498	2.686258793	1.759814739	0.929959893	4.235352993	-1.786684513	0.353289455
Erebia_ligea	381260.0137	374770.401	3.519670725	-1.914720416	0.495118737	-0.409733683	2.103149891	0.596962512
Erebia_ligea	381434.0064	374906.7785	3.315120697	-2.037525415	0.425361007	-1.36613524	0.273474663	0.475716949
Erebia_ligea	381664.4306	375003.1912	2.993445396	-2.126195669	0.357206851	-3.072094202	1.0962677	1.231288195
Erebia_ligea	377844.4264	388988.5	0.96695751	-0.998690903	0.894390464	2.066324472	-1.298756242	0.982154727
Erebia_ligea	391761.5603	430417.3199	2.728705645	2.252365828	0.687908113	1.510670543	-0.121628962	-0.668109834
Erebia_ligea	390147.1756	430716.249	2.674654007	2.082036972	0.654130936	2.194710016	0.02565084	0.83542037
Erebia_ligea	382322.1123	433756.8459	3.078627348	0.764825046	0.744895875	-1.36752522	0.773313582	1.565364242
Erebia_ligea	368108.7909	375186.5536	0.395621359	1.112352252	0.830093443	1.730106115	-1.537338376	-1.592028856
Erebia_ligea	367986.7309	375273.907	0.476516694	1.104818225	0.816839218	0.398908406	-2.888207436	-1.181778431
Erebia_ligea	400537.3575	414775.1056	-0.30079928	5.473528862	-1.230668068	-4.96228981	1.900076151	-0.003633042
Erebia_ligea	371013.8753	427750.4364	2.433003426	2.371032238	-0.235930368	3.885744572	-1.303462267	0.086049713
Erebia_ligea	443340.6227	352272.8961	3.84049201	-1.466943502	-0.315992445	0.942435265	-0.838487267	-2.047410488
Erebia_ligea	325429.3954	366701.727	0.383957952	0.765796781	0.195004746	-7.278396606	1.551025033	0.531186521
Erebia_ligea	418402.4586	370839.2836	0.281616718	-0.737747967	-0.763721943	-1.330516219	3.432775974	1.427108288
Erebia_ligea	361570.0063	399050.9344	2.421720505	3.114340305	0.90494746	-0.059428345	0.790830731	-1.252279043
Erebia_ligea	331527.8911	365566.7657	0.680846274	0.936508179	0.479379356	-4.090542316	4.364679337	-0.439069331
Erebia_ligea	365666.6099	379710.475	0.553063869	-0.340106875	0.811128855	-4.396947384	-2.320711613	0.957965195
Erebia_ligea	361201.9005	395593.9024	3.481155634	1.504624248	1.239349842	-0.807097912	-0.632350683	1.202954292
Erebia_ligea	362402.6998	397717.8188	3.51819849	1.553611636	1.318250179	-1.424871683	3.21772027	-0.809064031
Erebia_ligea	362485.26	398350.9509	3.380575657	1.465098619	1.359957337	0.541603804	4.384826183	0.456708282
Erebia_ligea	358130.0022	400641.5392	3.061386585	2.509480476	1.493872643	-1.887136698	0.124020666	-2.455623865
Erebia_ligea	356472.3437	401309.7517	2.612144947	3.09788394	1.655452609	-3.765053034	-1.37731266	-0.751547873
Erebia_ligea	351253.7974	408980.5359	2.590936422	3.266807795	1.507216215	-0.09988033	-3.233904123	-0.135610685
Erebia_ligea	354054.079	417024.2621	2.852211714	2.995392799	1.354305625	5.081873894	1.74798727	0.242720291
Erebia_ligea	354062.0987	417152.6843	2.852143526	3.069435358	1.381213307	-1.805846095	-2.742861986	0.293577254
Erebia_ligea	383987.8468	435355.4227	2.520695925	2.90982008	1.685329437	-1.736300588	-2.776097775	-3.708160162
Erebia_ligea	322287.5624	364988.375	1.38950491	-0.485990763	0.48038435	-4.322324753	2.526408672	-1.077437639
Erebia_ligea	321649.7618	366045.7325	2.369366884	-0.352021903	0.558855832	-4.154774189	2.827398777	-2.102843285
Erebia_ligea	321714.2794	366188.6264	2.277863026	-0.467682362	0.509222865	-3.173347235	2.846310616	-1.616771698
Erebia_ligea	321490.0791	366326.842	2.491887093	-0.609602094	0.604323924	-4.425447464	2.608451843	-1.390906572
Erebia_ligea	321457.3328	366376.7398	2.559870958	-0.624248266	0.612483203	-4.336978912	2.579204798	-1.619908333
Erebia_ligea	321318.9335	366628.5872	2.740078926	-0.535854697	0.599397123	-4.0262146	2.965868473	-2.158724546
Erebia_ligea	321206.7374	366826.2381	2.748671055	-0.53098309	0.600532353	-4.108459473	2.953580856	-1.502907753
Erebia_ligea	320881.5885	366956.3088	2.521841049	-0.612978935	0.555629015	-6.653773308	0.97933048	0.647153974
Erebia_ligea	321087.2628	367396.0846	2.909212112	-0.543657541	0.563348532	-3.238645554	3.308662415	-0.968838811
Erebia_ligea	320335.0566	368308.8011	3.322574377	-0.623720527	0.644762754	-8.865913391	2.356277227	1.883453131
Erebia_ligea	319958.8931	368858.4404	3.338771105	-0.542953908	0.581888974	-7.23690176	1.51463604	0.66168797
Erebia_ligea	382052.6249	435314.697	4.908774853	1.264383793	0.343109816	2.435535431	-2.593572855	0.428672522
Erebia_ligea	330910.83	378674.044	0.824609756	0.866168499	-1.037745833	3.347563505	0.010915858	0.668956935
Erebia_ligea	356024.3009	379666.5712	-0.85962075	0.637283504	-1.389373422	6.142174244	1.320053458	0.423443645
Erebia_ligea	357850.2799	381344.8835	1.070790529	1.521797657	-1.136477709	-2.46694541	-2.76728797	0.266277224
Erebia_ligea	357073.3337	382561.5255	-0.810974181	1.353028297	-1.604407072	4.089006901	1.471469283	0.558611751
Erebia_ligea	368661.086	388781.2023	1.011603832	1.38597405	-1.351687193	-0.044367012	-1.926226377	0.705192566
Erebia_ligea	369868.536	391549.5412	1.422350049	1.758143187	-1.360890388	0.858737409	1.285374403	0.562398136
Erebia_ligea	364748.4467	393705.9131	1.727327824	1.444425106	-1.377338767	1.463381767	1.567724705	0.848422825
Erebia_ligea	362371.188	396707.9353	1.950217009	2.500746012	-1.418482423	-3.927840948	0.473409504	-2.223971844
Erebia_ligea	399158.1534	399373.7589	-1.186695337	4.449081421	-1.337652206	0.154806316	0.29793039	-2.337709904
Erebia_manto	378927.1966	360620.2865	-2.317846537	0.153061301	-1.651218772	-4.700347424	-0.399040192	1.228310227
Erebia_manto	354040.0726	368569.8552	0.789100885	1.533079863	-0.470274091	-4.885067463	3.672514915	-1.471661448
Erebia_manto	347171.6311	392681.5423	-2.318876982	0.432600021	-0.304057449	4.540845871	2.169403553	0.383982301
Erebia_manto	406430.356	415758.8813	-0.865346611	3.378592491	-0.303998947	-1.422560811	-0.29748553	0.908161044
Erebia_manto	377583.5537	351227.5575	-2.418640375	-1.767758608	0.452746749	-3.349762917	0.211291328	-2.869676113
Erebia_manto	416817.6627	372140.2434	-2.263454437	-0.653086483	0.404527992	2.576021194	-0.619820297	-1.937221885
Erebia_manto	337401.3598	385176.7885	-1.002476215	0.175647244	0.229225323	-1.958765745	-2.453870773	-3.215988874
Erebia_manto	378927.1966	360620.2865	-3.58834672	0.241664171	0.417504549	-4.700347424	-0.399040192	1.228310227
Erebia_manto	348246.8999	364893.5611	-3.831228495	1.782666683	1.142415881	-1.475044608	-0.487490386	-2.076828241
Erebia_manto	387644.3299	355342.4418	-2.96745801	-3.229200363	-0.361703098	-5.022716522	0.000944871	-3.175349474
Erebia_manto	398938.754	364338.9753	-1.284791231	-2.928495884	-0.700534046	-2.753603697	0.390153259	0.061994381
Erebia_manto	348246.8999	364893.5611	-2.622823715	-1.444508433	0.494640082	-1.475044608	-0.487490386	-2.076828241
Erebia_manto	337401.3598	385176.7885	-0.253077984	-1.072478175	0.588531196	-1.958765745	-2.453870773	-3.215988874
Erebia_manto	377844.4264	388988.5	-0.559169173	-2.199761868	-0.275757641	2.066324472	-1.298756242	0.982154727
Erebia_manto	382449.1908	389737.3404	-0.579346597	-0.339828998	-0.021944987	1.30689621	1.476701736	-0.019860186
Erebia_manto	412537.3673	355345.7516	1.785507917	-1.649632096	0.789720774	-0.880911708	-1.167594194	-1.919440985
Erebia_manto	416817.6627	372140.2434	-1.515796661	-0.277348429	2.643682718	2.576021194	-0.619820297	-1.937221885
Erebia_manto	325489.6152	367202.4651	-0.248400912	-2.06929636	-0.354129404	-4.607717037	2.267108679	0.015810166
Erebia_manto	337401.3598	385176.7885	-1.262296438	0.461531699	-1.445673823	-1.958765745	-2.453870773	-3.215988874
Erebia_manto	416817.6627	372140.2434	-0.329195887	-0.060362045	-0.087402917	2.576021194	-0.619820297	-1.937221885
Erebia_manto	378138.6976	408351.1594	-2.639271259	4.20816946	-0.424879164	2.902664185	-0.682983518	0.336900294
Erebia_manto	412537.3673	355345.7516	1.822997928	-1.964731097	0.508342147	-0.880911708	-1.167594194	-1.919440985
Erebia_manto	378927.1966	360620.2865	-2.094510317	-0.855643153	0.427816004	-4.700347424	-0.399040192	1.228310227
Erebia_manto	403414.0955	360907.1427	-0.566254675	-1.779217958	0.918437541	0.023864927	0.078697227	-1.749243021
Erebia_manto	374619.3776	424406.7733	-2.346794367	2.474874258	1.086451173	3.715293407	1.693835258	0.066637836
Erebia_manto	412537.3673	355345.7516	2.176012754	-2.827174902	-0.094939902	-0.880911708	-1.167594194	-1.919440985
Erebia_manto	412115.2829	355898.4914	1.899662495	-2.99893713	-0.141640797	-1.100737691	-1.172297597	0.736409307
Erebia_manto	346302.812	359629.226	-4.415994167	0.352349252	-0.395148933	-0.098885782	-0.591519713	-0.049698137
Erebia_manto	348514.1281	363465.1969	-3.36970973	-0.708019972	-0.422825396	2.818569183	1.807837129	-0.738617361
Erebia_manto	405787.9629	355424.8216	0.418434113	-2.005349874	-0.559478521	-6.503606319	-0.586350024	1.420029283
Erebia_manto	386620.9496	359764.0273	0.87827754	-1.729721904	-0.971764088	4.168243408	1.630534172	-0.772089601
Erebia_manto	378927.1966	360620.2865	-1.564308763	-0.648966432	-1.050607562	-4.700347424	-0.399040192	1.228310227
Erebia_manto	390878.8338	365390.3891	2.281046152	-0.484976113	-0.854863405	-1.377477765	1.112029433	-1.076043487
Erebia_manto	358216.0861	368979.9378	-1.579862237	1.341793299	-0.663603604	-0.616469085	-0.869738579	-1.877635241
Erebia_manto	359257.1185	369312.4241	-0.806252301	1.17110014	-0.715411425	-1.688076019	-1.102705121	-5.022548676
Erebia_manto	416892.9647	372080.8575	-0.55634737	-0.797206402	0.448139042	2.148427725	-1.143917322	-1.532383323
Erebia_manto	416892.9647	372080.8575	-1.578127384	-1.304120898	0.594412386	2.148427725	-1.143917322	-1.532383323
Erebia_manto	378927.1966	360620.2865	-4.806367397	0.560529172	-0.221429855	-4.700347424	-0.399040192	1.228310227
Erebia_manto	318998.1818	364167.876	-2.873775482	1.0315727	0.829756439	-2.681005239	3.512346745	-0.693102658
Erebia_manto	359628.6402	402386.3735	-2.88551116	1.642786503	-1.648922563	5.355511665	-0.845624268	0.238137588
Erebia_manto	421429.6715	351100.3227	-0.566804528	-2.225065947	-0.317404956	3.031471968	1.242971182	-0.282443166
Erebia_manto	403414.0955	360907.1427	-1.699282169	-0.985414326	-0.130648166	0.023864927	0.078697227	-1.749243021
Erebia_manto	395556.3359	415680.0256	-2.53720212	1.645112395	-0.481730729	6.088458538	-0.106750287	0.621998906
Erebia_manto	378927.1966	360620.2865	-1.841831565	-0.074153498	-2.51727438	-4.700347424	-0.399040192	1.228310227
Erebia_manto	403414.0955	360907.1427	-0.080997653	-1.069201469	-1.653381586	0.023864927	0.078697227	-1.749243021
Erebia_manto	360395.9836	363313.2176	1.899906278	-0.498949945	-1.509357572	-3.130368233	2.830871344	0.631281555
Erebia_manto	358792.6409	402213.6446	-1.381872654	3.474523544	-1.401126266	4.583395481	3.425177813	0.380718052
Erebia_manto	359914.6458	358903.4506	0.666541815	-2.725001812	-0.298296809	-2.783057213	1.303918123	0.617808223
Erebia_manto	353163.8151	362075.9319	-1.60725987	-1.196144581	0.671692491	-2.4399786	1.868772984	-1.383555651
Erebia_manto	352577.1194	363839.7473	-1.489536405	-0.300868064	0.966723323	-3.80805397	-0.204812497	-2.375035286
Erebia_manto	416892.9647	372080.8575	-0.164330959	-1.663257241	0.283974707	2.148427725	-1.143917322	-1.532383323
Erebia_manto	384510.2114	389954.5102	0.211733133	-0.450674236	-0.002499094	2.314854383	-1.05095613	-0.00415873
Erebia_manto	359060.6385	401964.0571	0.075155608	0.952952087	0.608625293	3.109624147	2.569154501	0.253368467
Erebia_manto	373353.2541	356252.6524	-1.370585442	0.114160322	-0.495446205	1.604180813	4.211731434	-0.810848832
Erebia_manto	373618.837	356251.4582	-0.625776887	0.352517486	-0.38728103	-7.926523685	2.349445581	1.724918485
Erebia_manto	359569.9027	361396.8359	-0.808853745	0.111382522	0.406916767	-2.665831089	0.665846109	0.704949915
Erebia_manto	352577.1194	363839.7473	-3.767214775	1.213007569	0.180822119	-3.80805397	-0.204812497	-2.375035286
Erebia_manto	360778.9092	360573.229	-0.52992481	-1.838466167	-1.262913942	-1.372649431	1.222139716	-3.354200602
Erebia_manto	352577.1194	363839.7473	-2.695195675	0.390690804	-0.67082721	-3.80805397	-0.204812497	-2.375035286
Erebia_manto	405207.239	354049.6882	-3.686576366	-0.571438909	-2.313933849	-2.958190203	0.478974521	-3.13675046
Erebia_manto	405787.9629	355424.8216	-2.241746664	-0.609634876	-2.011086226	-6.503606319	-0.586350024	1.420029283
Erebia_manto	381715.7397	408208.1139	-2.313187122	3.779515028	-1.86823225	0.335169196	-2.690313101	-0.486985058
Erebia_manto	361209.1052	358285.5658	-1.57752192	-2.060458422	0.160416886	3.269805908	2.043373585	-0.253363997
Erebia_manto	359065.4613	402747.6196	-2.000314236	1.194574714	-0.03570063	5.825986862	2.030477047	0.481266022
Erebia_manto	378927.1966	360620.2865	-2.483497381	0.770333588	-0.456046253	-4.700347424	-0.399040192	1.228310227
Erebia_manto	319685.1034	361739.9216	-1.224705219	0.873126745	0.314552933	-1.322490096	4.020373344	-0.774463236
Erebia_manto	318856.1672	366019.7187	-0.358268321	0.951877952	0.664580524	-6.322824955	0.592703223	-1.738631845
Erebia_manto	359065.4613	402747.6196	-2.234638214	0.977173328	0.656846881	5.825986862	2.030477047	0.481266022
Erebia_manto	362312.724	355489.0937	-3.247001648	-1.724801898	-0.512183428	-0.89402473	-0.640404403	0.535690606
Erebia_manto	361209.1052	358285.5658	-3.16289854	-1.863086939	-0.186765328	3.269805908	2.043373585	-0.253363997
Erebia_manto	379214.3201	388024.3194	-0.267493427	0.053481624	0.405572891	3.088998795	0.328698575	0.034327012
Erebia_manto	381034.5932	413238.3456	-3.248601198	4.110702038	0.084758677	2.093347549	-0.914011359	0.540998578
Erebia_manto	353163.8151	362075.9319	-1.995098233	0.290420413	0.626750946	-2.4399786	1.868772984	-1.383555651
Erebia_manto	387261.1926	376971.1791	-1.255843639	-0.993417978	-0.85571301	3.170520782	0.06414979	0.239305735
Erebia_manto	355040.2708	381229.7092	-0.882186294	-0.562003732	-0.761433244	5.705001354	2.205132961	-0.208144873
Erebia_manto	337401.3598	385176.7885	0.720260918	1.567748189	-0.797500312	-1.958765745	-2.453870773	-3.215988874
Erebia_manto	379978.7724	388801.8703	0.597195864	0.791488051	-1.140489101	3.709646702	1.436469436	0.519920111
Erebia_manto	381034.5932	413238.3456	-0.780313909	2.355525494	-1.347811103	2.093347549	-0.914011359	0.540998578
Erebia_manto	395005.1161	415052.4507	-0.128316492	1.979189038	-1.572610617	1.481152058	1.601272702	0.703404427
Erebia_manto	362312.724	355489.0937	-2.555633307	-1.516535401	0.243494436	-0.89402473	-0.640404403	0.535690606
Erebia_manto	361209.1052	358285.5658	-2.403880119	-1.729838848	0.397037864	3.269805908	2.043373585	-0.253363997
Erebia_manto	362312.724	355489.0937	-3.760426283	-2.61179471	-0.081533596	-0.89402473	-0.640404403	0.535690606
Erebia_manto	361209.1052	358285.5658	-3.478862762	-3.230695963	-0.128095224	3.269805908	2.043373585	-0.253363997
Erebia_manto	418402.4586	370839.2836	-1.364164829	-2.283066511	1.209487319	-1.330516219	3.432775974	1.427108288
Erebia_manto	416892.9647	372080.8575	-2.074980736	-2.354596853	1.325160742	2.148427725	-1.143917322	-1.532383323
Erebia_manto	413462.4317	372508.5198	-0.868864715	-2.619713068	0.766335726	1.485174775	-0.636318803	-2.09725666
Erebia_manto	417527.82	372808.23	-2.365359545	-2.421783209	1.240368843	1.776295066	-0.076634452	0.284518212
Erebia_manto	395005.1161	415052.4507	-1.939676642	-0.039893135	1.536605597	1.481152058	1.601272702	0.703404427
Erebia_manto	360014.3988	358805.3018	-0.077262923	-1.703200936	0.085298754	-0.242616802	2.118777514	-0.413192123
Erebia_manto	418402.4586	370839.2836	0.367501676	-1.61377275	1.487267613	-1.330516219	3.432775974	1.427108288
Erebia_manto	379978.7724	388801.8703	-0.363295376	0.477294862	1.785852075	3.709646702	1.436469436	0.519920111
Erebia_manto	377844.4264	388988.5	-0.183270216	-0.217789531	0.97981143	2.066324472	-1.298756242	0.982154727
Erebia_manto	408395.3056	410716.1805	-1.175612092	2.373300552	0.916131735	4.495326996	3.270309925	0.060004704
Erebia_manto	416892.9647	372080.8575	-1.154601574	-0.387752622	1.37056756	2.148427725	-1.143917322	-1.532383323
Erebia_manto	393774.966	420440.192	-2.012786388	4.554183006	-1.378127098	-4.559303761	0.084684245	1.177821279
Erebia_manto	394723.2979	420925.9055	-2.265739202	4.308359146	-1.288300157	-2.746129751	-2.718755722	0.820795238
Erebia_manto	409603.8292	412654.1209	-2.030040264	4.629508495	-1.662316322	-2.663908243	2.081635952	0.37542221
Erebia_manto	379978.7724	388801.8703	-0.838214397	2.022952318	0.551191509	3.709646702	1.436469436	0.519920111
Erebia_manto	394468.5203	414259.1346	1.041247129	1.652121425	-1.097405553	3.741470098	-1.567255378	0.749831796
Erebia_manto	368190.3212	365574.3651	-1.507775426	-0.798438728	0.031659544	0.346937299	1.963833928	0.639862835
Erebia_manto	378535.4235	397983.4477	-1.096256256	3.005700111	0.573080897	-3.812913418	-4.478444099	-0.026988501
Erebia_manto	360799.0205	361422.6444	-1.056654572	-0.549881041	-0.180309206	-3.865621805	0.186095163	0.291070253
Erebia_manto	360559.4043	363384.5634	-0.191638917	0.713505387	0.165061772	-2.537801981	3.111106157	0.449505329
Erebia_manto	307520.8193	366217.2423	-2.736196518	1.70529592	0.237497926	-1.632747173	4.450047016	-1.140031934
Erebia_manto	418402.4586	370839.2836	-2.149719238	1.0167135	-0.967295647	-1.330516219	3.432775974	1.427108288
Erebia_manto	361209.1052	358285.5658	-1.646579146	-2.05566287	-0.138886631	3.269805908	2.043373585	-0.253363997
Erebia_manto	360567.7575	358301.6425	-0.962192178	-2.250567913	-0.038049351	1.767022729	0.768045545	-0.873708487
Erebia_manto	418402.4586	370839.2836	-0.052326322	-1.185287833	0.476704329	-1.330516219	3.432775974	1.427108288
Erebia_manto	329276.7196	379299.2954	-0.09346696	0.277376086	0.052221719	-0.266122818	1.290588617	-1.116773248
Erebia_manto	378273.4281	388523.7054	0.056214236	0.123437539	0.02046454	4.870453835	2.28715229	0.712538183
Erebia_manto	434335.3854	342941.8777	-0.020695629	-1.834634066	0.539886832	-2.364443779	-2.685218096	0.117234752
Erebia_manto	319685.1034	361739.9216	-0.223085269	0.628118157	1.051488996	-1.322490096	4.020373344	-0.774463236
Erebia_manto	331653.7347	363841.8922	-1.465260029	1.465772271	1.328714609	-1.833441138	1.061427116	-1.876685977
Erebia_manto	318625.1502	364727.2793	0.108630873	1.209721446	1.220210433	-4.97158289	1.843305469	0.376286387
Erebia_manto	318424.686	365257.2378	-0.296135843	1.004016042	1.216918945	-2.825536251	1.263590574	-0.109457828
Erebia_manto	321517.5588	366320.8014	1.12044096	0.681969106	1.28090167	-4.215368748	2.779374123	-1.753645539
Erebia_manto	418402.4586	370839.2836	-0.640206635	1.526633859	1.97794652	-1.330516219	3.432775974	1.427108288
Erebia_manto	416817.6627	372140.2434	-1.275510073	1.9354527	2.433750629	2.576021194	-0.619820297	-1.937221885
Erebia_manto	378273.4281	388523.7054	0.539707005	1.488873601	0.551725984	4.870453835	2.28715229	0.712538183
Erebia_manto	373136.1202	355784.3853	-0.796287239	0.317403197	-0.441116989	-5.463468075	1.654171109	1.76445961
Erebia_manto	405792.1643	355921.5511	-0.983769357	-1.607494116	-0.114372149	-5.480964184	2.919950962	2.184047937
Erebia_manto	405959.3896	357024.1827	-1.474494338	-2.143982887	-0.264167488	1.575065732	2.651317596	0.077007726
Erebia_manto	404303.9761	358661.8614	-0.55100286	-0.72694546	-0.59596473	-2.952183723	1.967123747	-2.562241077
Erebia_manto	386521.0674	372819.5117	-2.308760166	-0.186147377	-0.942520022	6.636802673	0.979882896	0.490504533
Erebia_manto	371452.1304	358570.9447	0.14259094	-0.276335835	-0.447905451	-3.808842897	-0.983075202	-3.319928169
Erebia_manto	404357.8822	401371.9182	-1.092229366	1.543332338	0.183512256	-2.252146959	-0.373009175	1.176310658
Erebia_manto	402864.7535	401557.0898	-1.849415541	1.488717794	0.146141648	0.048013836	3.127230644	0.568296015
Erebia_manto	403530.0481	401566.9205	-1.268957019	1.683095455	0.147634238	-0.844673276	1.886480093	1.312193751
Erebia_manto	402665.3728	401807.5361	-2.46331954	1.295413375	0.104615904	4.323991776	4.567501545	1.199274659
Erebia_manto	401387.7427	400776.1571	1.097325444	-0.159596249	0.890058339	-1.241842866	0.250043005	1.057549
Erebia_manto	401561.6466	400832.8137	1.340035915	-0.049929012	0.890620291	1.741191268	4.694163799	1.841025949
Erebia_manto	433590.6829	342227.9234	0.763777554	-2.334051847	-1.312704563	0.905710459	0.710731447	0.739421964
Erebia_manto	417405.1654	396227.1748	-2.418335915	3.196863651	0.175608873	-6.839202404	-1.380940437	1.104004502
Erebia_manto	336861.9169	380748.2013	-0.192937464	0.613878846	0.733238876	0.365414709	0.948133528	-0.557888448
Erebia_manto	323789.7516	362093.0224	-0.923820496	-0.621128321	0.435174704	-0.881661534	1.681687236	-1.914025307
Erebia_manto	323244.8837	363148.9955	0.103907712	-0.321541101	0.386118919	-2.176790237	4.897530079	-0.992592752
Erebia_manto	321649.7618	366045.7325	2.369366884	-0.352021903	0.558855832	-4.154774189	2.827398777	-2.102843285
Erebia_manto	321714.2794	366188.6264	2.277863026	-0.467682362	0.509222865	-3.173347235	2.846310616	-1.616771698
Erebia_manto	321420.8994	366372.2622	2.493485928	-0.597364485	0.621206045	-5.21918869	2.780919552	-1.361206412
Erebia_manto	320881.5885	366956.3088	2.521841049	-0.612978935	0.555629015	-6.653773308	0.97933048	0.647153974
Erebia_manto	319695.6298	361695.909	-1.807392716	2.032945871	0.130007535	-1.27748847	4.161707401	-0.873603523
Erebia_melampus	378927.1966	360620.2865	-2.317846537	0.153061301	-1.651218772	-4.700347424	-0.399040192	1.228310227
Erebia_melampus	372833.2846	366366.9817	0.127625182	-2.647724867	0.877294481	0.216162041	-0.120928846	-1.044308543
Erebia_melampus	373476.0785	352029.2388	-2.329168081	-0.415486068	1.543278575	-2.626704454	0.259713054	-3.427666664
Erebia_melampus	337401.3598	385176.7885	-1.35880506	0.142858759	1.019650936	-1.958765745	-2.453870773	-3.215988874
Erebia_melampus	346328.4987	359608.4929	-9.099401474	7.508850574	8.245481491	0.763841987	-0.982373655	-0.069821462
Erebia_melampus	346302.812	359629.226	-9.034967422	7.51450634	8.234564781	-0.098885782	-0.591519713	-0.049698137
Erebia_melampus	348246.8999	364893.5611	-3.831228495	1.782666683	1.142415881	-1.475044608	-0.487490386	-2.076828241
Erebia_melampus	344555.3071	367574.61	-0.133537009	0.911886811	1.581587791	-0.420147896	3.258635998	-0.567479908
Erebia_melampus	348246.8999	364893.5611	-2.622823715	-1.444508433	0.494640082	-1.475044608	-0.487490386	-2.076828241
Erebia_melampus	344555.3071	367574.61	1.399919271	-1.741961479	0.653686523	-0.420147896	3.258635998	-0.567479908
Erebia_melampus	337401.3598	385176.7885	-0.253077984	-1.072478175	0.588531196	-1.958765745	-2.453870773	-3.215988874
Erebia_melampus	348246.8999	364893.5611	-2.230774164	-0.090883866	2.626613379	-1.475044608	-0.487490386	-2.076828241
Erebia_melampus	439453.1086	366162.2296	-0.375032425	-1.754288673	0.883015394	2.733818531	-0.4488433	0.622864962
Erebia_melampus	416817.6627	372140.2434	-1.515796661	-0.277348429	2.643682718	2.576021194	-0.619820297	-1.937221885
Erebia_melampus	412115.2829	355898.4914	0.502766967	-2.318798542	-0.225715309	-1.100737691	-1.172297597	0.736409307
Erebia_melampus	337401.3598	385176.7885	-1.262296438	0.461531699	-1.445673823	-1.958765745	-2.453870773	-3.215988874
Erebia_melampus	412537.3673	355345.7516	3.096268892	-1.581200719	0.094026148	-0.880911708	-1.167594194	-1.919440985
Erebia_melampus	412115.2829	355898.4914	2.807549	-1.751015663	0.02110655	-1.100737691	-1.172297597	0.736409307
Erebia_melampus	416817.6627	372140.2434	-0.329195887	-0.060362045	-0.087402917	2.576021194	-0.619820297	-1.937221885
Erebia_melampus	365544.6025	358765.2155	-0.439256847	-1.37267673	0.551853895	-0.346508682	3.319395781	-0.606644273
Erebia_melampus	346328.4987	359608.4929	-5.022567272	1.99235332	4.11127615	0.763841987	-0.982373655	-0.069821462
Erebia_melampus	378927.1966	360620.2865	-2.094510317	-0.855643153	0.427816004	-4.700347424	-0.399040192	1.228310227
Erebia_melampus	366658.2402	361899.9303	0.722489238	-1.104405046	0.556042433	-3.487022877	3.218315125	-0.149970055
Erebia_melampus	405787.9629	355424.8216	-0.300236046	-2.820701838	-0.131514937	-6.503606319	-0.586350024	1.420029283
Erebia_melampus	357701.3822	357933.9673	0.503458261	-2.399188519	-0.129093438	-3.585130215	-0.284327209	-3.508063555
Erebia_melampus	398992.294	365865.4816	-0.852320433	-2.447342396	0.449778676	-0.225825071	1.753210306	-0.546052396
Erebia_melampus	405787.9629	355424.8216	0.418434113	-2.005349874	-0.559478521	-6.503606319	-0.586350024	1.420029283
Erebia_melampus	359257.1185	369312.4241	-0.806252301	1.17110014	-0.715411425	-1.688076019	-1.102705121	-5.022548676
Erebia_melampus	418402.4586	370839.2836	0.056748521	-0.944975734	0.214836478	-1.330516219	3.432775974	1.427108288
Erebia_melampus	403414.0955	360907.1427	-0.873999059	-2.296675205	-0.93167305	0.023864927	0.078697227	-1.749243021
Erebia_melampus	416892.9647	372080.8575	-1.578127384	-1.304120898	0.594412386	2.148427725	-1.143917322	-1.532383323
Erebia_melampus	319685.1034	361739.9216	-3.396535635	1.089184284	0.176700011	-1.322490096	4.020373344	-0.774463236
Erebia_melampus	318998.1818	364167.876	-2.873775482	1.0315727	0.829756439	-2.681005239	3.512346745	-0.693102658
Erebia_melampus	318856.1672	366019.7187	-2.095815182	0.752217472	1.262839437	-6.322824955	0.592703223	-1.738631845
Erebia_melampus	421429.6715	351100.3227	-0.566804528	-2.225065947	-0.317404956	3.031471968	1.242971182	-0.282443166
Erebia_melampus	412537.3673	355345.7516	1.039249301	-1.393968701	-0.154646233	-0.880911708	-1.167594194	-1.919440985
Erebia_melampus	362312.724	355489.0937	-3.319479227	-1.638419271	-0.755437493	-0.89402473	-0.640404403	0.535690606
Erebia_melampus	412115.2829	355898.4914	0.781131268	-1.574441314	-0.228256047	-1.100737691	-1.172297597	0.736409307
Erebia_melampus	403414.0955	360907.1427	-1.699282169	-0.985414326	-0.130648166	0.023864927	0.078697227	-1.749243021
Erebia_melampus	359569.9027	361396.8359	-0.136879936	-0.495383352	0.555822968	-2.665831089	0.665846109	0.704949915
[truncated: 2,095 more rows]
