# Supplementary material for: Climate change drives mountain butterflies towards the summits
Source: Sci Rep. 2021 Jul 13;11:14382. doi: 10.1038/s41598-021-93826-0 (PMC8277792; doi:10.1038/s41598-021-93826-0)
Supplement: Supplementary file 3 — Supplementary Information 3. [file 41598_2021_93826_MOESM3_ESM.xlsx]

## Sheet: S2
Towards the summits: Climate change biology of mountain butterflies
Dennis Rödder, Thomas Schmitt, Patrick Gros, Werner Ulrich & Jan Christian Habel
Species	Family	Subfamily	Species	Habitat_nutrient_richness	Habitat_demands	Habitat_Imago	Dispersal_ability	Generalist/Specialist	Endangerment	Species	Objekt_ID	Family	Subfamily	Species	Year	Location	X_Koordina	Y_Koordina	elevation_from_10m_DEM
Agriades_orbitulus	Lycaenidae	Polyommatinae	Agriades_orbitulus	Oligotroph	Alpine_grasslands	Alpine_grassland	Medium_sedentary	Specialist	Near_Threatened	Agriades_orbitulus	A_orbitulus_172	Lycaenidae	Polyommatinae	Agriades_orbitulus	1996	Hallein	13.072	47.6089	1716.22
Agriades_orbitulus	Lycaenidae	Polyommatinae	Agriades_orbitulus	Oligotroph	Alpine_grasslands	Alpine_grassland	Medium_sedentary	Specialist	Near_Threatened	Agriades_orbitulus	A_orbitulus_195	Lycaenidae	Polyommatinae	Agriades_orbitulus	2003	Salzburg_Umgebung	13.3049	47.7451	1289.54
Agriades_orbitulus	Lycaenidae	Polyommatinae	Agriades_orbitulus	Oligotroph	Alpine_grasslands	Alpine_grassland	Medium_sedentary	Specialist	Near_Threatened	Agriades_orbitulus	A_orbitulus_219	Lycaenidae	Polyommatinae	Agriades_orbitulus	2010	Sankt_Johann_im_Pongau	13.3498	47.5112	1667.05
Agriades_orbitulus	Lycaenidae	Polyommatinae	Agriades_orbitulus	Oligotroph	Alpine_grasslands	Alpine_grassland	Medium_sedentary	Specialist	Near_Threatened	Agriades_orbitulus	A_orbitulus_212	Lycaenidae	Polyommatinae	Agriades_orbitulus	2008	Sankt_Johann_im_Pongau	13.0201	47.1404	2300.22
Agriades_orbitulus	Lycaenidae	Polyommatinae	Agriades_orbitulus	Oligotroph	Alpine_grasslands	Alpine_grassland	Medium_sedentary	Specialist	Near_Threatened	Agriades_orbitulus	A_orbitulus_191	Lycaenidae	Polyommatinae	Agriades_orbitulus	2002	Sankt_Johann_im_Pongau	13.316	47.1957	1872.98
Agriades_orbitulus	Lycaenidae	Polyommatinae	Agriades_orbitulus	Oligotroph	Alpine_grasslands	Alpine_grassland	Medium_sedentary	Specialist	Near_Threatened	Agriades_orbitulus	A_orbitulus_186	Lycaenidae	Polyommatinae	Agriades_orbitulus	1998	Sankt_Johann_im_Pongau	13.1714	47.2836	1800.26
Agriades_orbitulus	Lycaenidae	Polyommatinae	Agriades_orbitulus	Oligotroph	Alpine_grasslands	Alpine_grassland	Medium_sedentary	Specialist	Near_Threatened	Agriades_orbitulus	A_orbitulus_171	Lycaenidae	Polyommatinae	Agriades_orbitulus	1995	Sankt_Johann_im_Pongau	13.5566	47.2486	1736.97
Agriades_orbitulus	Lycaenidae	Polyommatinae	Agriades_orbitulus	Oligotroph	Alpine_grasslands	Alpine_grassland	Medium_sedentary	Specialist	Near_Threatened	Agriades_orbitulus	A_orbitulus_165	Lycaenidae	Polyommatinae	Agriades_orbitulus	1993	Sankt_Johann_im_Pongau	13.068	47.3989	1442.8
Agriades_orbitulus	Lycaenidae	Polyommatinae	Agriades_orbitulus	Oligotroph	Alpine_grasslands	Alpine_grassland	Medium_sedentary	Specialist	Near_Threatened	Agriades_orbitulus	A_orbitulus_166	Lycaenidae	Polyommatinae	Agriades_orbitulus	1993	Sankt_Johann_im_Pongau	13.068	47.3989	1442.8
Agriades_orbitulus	Lycaenidae	Polyommatinae	Agriades_orbitulus	Oligotroph	Alpine_grasslands	Alpine_grassland	Medium_sedentary	Specialist	Near_Threatened	Agriades_orbitulus	A_orbitulus_138	Lycaenidae	Polyommatinae	Agriades_orbitulus	1983	Sankt_Johann_im_Pongau	13.0554	47.1453	2075.82
Agriades_orbitulus	Lycaenidae	Polyommatinae	Agriades_orbitulus	Oligotroph	Alpine_grasslands	Alpine_grassland	Medium_sedentary	Specialist	Near_Threatened	Agriades_orbitulus	A_orbitulus_139	Lycaenidae	Polyommatinae	Agriades_orbitulus	1983	Sankt_Johann_im_Pongau	13.0554	47.1453	2075.82
Agriades_orbitulus	Lycaenidae	Polyommatinae	Agriades_orbitulus	Oligotroph	Alpine_grasslands	Alpine_grassland	Medium_sedentary	Specialist	Near_Threatened	Agriades_orbitulus	A_orbitulus_136	Lycaenidae	Polyommatinae	Agriades_orbitulus	1982	Sankt_Johann_im_Pongau	13.32	47.1929	1762.45
Agriades_orbitulus	Lycaenidae	Polyommatinae	Agriades_orbitulus	Oligotroph	Alpine_grasslands	Alpine_grassland	Medium_sedentary	Specialist	Near_Threatened	Agriades_orbitulus	A_orbitulus_128	Lycaenidae	Polyommatinae	Agriades_orbitulus	1979	Sankt_Johann_im_Pongau	13.0554	47.1453	2075.82
Agriades_orbitulus	Lycaenidae	Polyommatinae	Agriades_orbitulus	Oligotroph	Alpine_grasslands	Alpine_grassland	Medium_sedentary	Specialist	Near_Threatened	Agriades_orbitulus	A_orbitulus_126	Lycaenidae	Polyommatinae	Agriades_orbitulus	1978	Sankt_Johann_im_Pongau	13.0554	47.1453	2075.82
Agriades_orbitulus	Lycaenidae	Polyommatinae	Agriades_orbitulus	Oligotroph	Alpine_grasslands	Alpine_grassland	Medium_sedentary	Specialist	Near_Threatened	Agriades_orbitulus	A_orbitulus_125	Lycaenidae	Polyommatinae	Agriades_orbitulus	1975	Sankt_Johann_im_Pongau	13.0554	47.1453	2075.82
Agriades_orbitulus	Lycaenidae	Polyommatinae	Agriades_orbitulus	Oligotroph	Alpine_grasslands	Alpine_grassland	Medium_sedentary	Specialist	Near_Threatened	Agriades_orbitulus	A_orbitulus_120	Lycaenidae	Polyommatinae	Agriades_orbitulus	1974	Sankt_Johann_im_Pongau	13.259	47.4613	901.99
Agriades_orbitulus	Lycaenidae	Polyommatinae	Agriades_orbitulus	Oligotroph	Alpine_grasslands	Alpine_grassland	Medium_sedentary	Specialist	Near_Threatened	Agriades_orbitulus	A_orbitulus_121	Lycaenidae	Polyommatinae	Agriades_orbitulus	1974	Sankt_Johann_im_Pongau	13.0554	47.1453	2075.82
Agriades_orbitulus	Lycaenidae	Polyommatinae	Agriades_orbitulus	Oligotroph	Alpine_grasslands	Alpine_grassland	Medium_sedentary	Specialist	Near_Threatened	Agriades_orbitulus	A_orbitulus_112	Lycaenidae	Polyommatinae	Agriades_orbitulus	1971	Sankt_Johann_im_Pongau	13.0554	47.1453	2075.82
Agriades_orbitulus	Lycaenidae	Polyommatinae	Agriades_orbitulus	Oligotroph	Alpine_grasslands	Alpine_grassland	Medium_sedentary	Specialist	Near_Threatened	Agriades_orbitulus	A_orbitulus_106	Lycaenidae	Polyommatinae	Agriades_orbitulus	1970	Sankt_Johann_im_Pongau	13.0554	47.1453	2075.82
Agriades_orbitulus	Lycaenidae	Polyommatinae	Agriades_orbitulus	Oligotroph	Alpine_grasslands	Alpine_grassland	Medium_sedentary	Specialist	Near_Threatened	Agriades_orbitulus	A_orbitulus_97	Lycaenidae	Polyommatinae	Agriades_orbitulus	1960	Sankt_Johann_im_Pongau	13.0554	47.1453	2075.82
Agriades_orbitulus	Lycaenidae	Polyommatinae	Agriades_orbitulus	Oligotroph	Alpine_grasslands	Alpine_grassland	Medium_sedentary	Specialist	Near_Threatened	Agriades_orbitulus	A_orbitulus_98	Lycaenidae	Polyommatinae	Agriades_orbitulus	1960	Sankt_Johann_im_Pongau	13.0554	47.1453	2075.82
Agriades_orbitulus	Lycaenidae	Polyommatinae	Agriades_orbitulus	Oligotroph	Alpine_grasslands	Alpine_grassland	Medium_sedentary	Specialist	Near_Threatened	Agriades_orbitulus	A_orbitulus_216	Lycaenidae	Polyommatinae	Agriades_orbitulus	2009	Tamsweg	13.3786	47.1496	1799.23
Agriades_orbitulus	Lycaenidae	Polyommatinae	Agriades_orbitulus	Oligotroph	Alpine_grasslands	Alpine_grassland	Medium_sedentary	Specialist	Near_Threatened	Agriades_orbitulus	A_orbitulus_215	Lycaenidae	Polyommatinae	Agriades_orbitulus	2009	Tamsweg	13.3812	47.1526	1993.52
Agriades_orbitulus	Lycaenidae	Polyommatinae	Agriades_orbitulus	Oligotroph	Alpine_grasslands	Alpine_grassland	Medium_sedentary	Specialist	Near_Threatened	Agriades_orbitulus	A_orbitulus_217	Lycaenidae	Polyommatinae	Agriades_orbitulus	2009	Tamsweg	13.4119	47.1133	2058.59
Agriades_orbitulus	Lycaenidae	Polyommatinae	Agriades_orbitulus	Oligotroph	Alpine_grasslands	Alpine_grassland	Medium_sedentary	Specialist	Near_Threatened	Agriades_orbitulus	A_orbitulus_192	Lycaenidae	Polyommatinae	Agriades_orbitulus	2003	Tamsweg	13.5754	47.2532	1968.7
Agriades_orbitulus	Lycaenidae	Polyommatinae	Agriades_orbitulus	Oligotroph	Alpine_grasslands	Alpine_grassland	Medium_sedentary	Specialist	Near_Threatened	Agriades_orbitulus	A_orbitulus_194	Lycaenidae	Polyommatinae	Agriades_orbitulus	2003	Tamsweg	13.5754	47.2532	1968.7
Agriades_orbitulus	Lycaenidae	Polyommatinae	Agriades_orbitulus	Oligotroph	Alpine_grasslands	Alpine_grassland	Medium_sedentary	Specialist	Near_Threatened	Agriades_orbitulus	A_orbitulus_132	Lycaenidae	Polyommatinae	Agriades_orbitulus	1981	Tamsweg	13.493	47.1031	1233.5
Agriades_orbitulus	Lycaenidae	Polyommatinae	Agriades_orbitulus	Oligotroph	Alpine_grasslands	Alpine_grassland	Medium_sedentary	Specialist	Near_Threatened	Agriades_orbitulus	A_orbitulus_133	Lycaenidae	Polyommatinae	Agriades_orbitulus	1981	Tamsweg	13.3784	47.1482	1751.54
Agriades_orbitulus	Lycaenidae	Polyommatinae	Agriades_orbitulus	Oligotroph	Alpine_grasslands	Alpine_grassland	Medium_sedentary	Specialist	Near_Threatened	Agriades_orbitulus	A_orbitulus_130	Lycaenidae	Polyommatinae	Agriades_orbitulus	1980	Tamsweg	13.4096	47.0989	1750.98
Agriades_orbitulus	Lycaenidae	Polyommatinae	Agriades_orbitulus	Oligotroph	Alpine_grasslands	Alpine_grassland	Medium_sedentary	Specialist	Near_Threatened	Agriades_orbitulus	A_orbitulus_129	Lycaenidae	Polyommatinae	Agriades_orbitulus	1980	Tamsweg	13.3784	47.1482	1751.54
Agriades_orbitulus	Lycaenidae	Polyommatinae	Agriades_orbitulus	Oligotroph	Alpine_grasslands	Alpine_grassland	Medium_sedentary	Specialist	Near_Threatened	Agriades_orbitulus	A_orbitulus_119	Lycaenidae	Polyommatinae	Agriades_orbitulus	1974	Tamsweg	13.493	47.1031	1233.5
Agriades_orbitulus	Lycaenidae	Polyommatinae	Agriades_orbitulus	Oligotroph	Alpine_grasslands	Alpine_grassland	Medium_sedentary	Specialist	Near_Threatened	Agriades_orbitulus	A_orbitulus_118	Lycaenidae	Polyommatinae	Agriades_orbitulus	1974	Tamsweg	13.3784	47.1482	1751.54
Agriades_orbitulus	Lycaenidae	Polyommatinae	Agriades_orbitulus	Oligotroph	Alpine_grasslands	Alpine_grassland	Medium_sedentary	Specialist	Near_Threatened	Agriades_orbitulus	A_orbitulus_115	Lycaenidae	Polyommatinae	Agriades_orbitulus	1972	Tamsweg	13.493	47.1031	1233.5
Agriades_orbitulus	Lycaenidae	Polyommatinae	Agriades_orbitulus	Oligotroph	Alpine_grasslands	Alpine_grassland	Medium_sedentary	Specialist	Near_Threatened	Agriades_orbitulus	A_orbitulus_225	Lycaenidae	Polyommatinae	Agriades_orbitulus	2017	Zell_am_See	12.2818	47.1309	1955.84
Agriades_orbitulus	Lycaenidae	Polyommatinae	Agriades_orbitulus	Oligotroph	Alpine_grasslands	Alpine_grassland	Medium_sedentary	Specialist	Near_Threatened	Agriades_orbitulus	A_orbitulus_224	Lycaenidae	Polyommatinae	Agriades_orbitulus	2016	Zell_am_See	12.822	47.1235	2259.06
Agriades_orbitulus	Lycaenidae	Polyommatinae	Agriades_orbitulus	Oligotroph	Alpine_grasslands	Alpine_grassland	Medium_sedentary	Specialist	Near_Threatened	Agriades_orbitulus	A_orbitulus_223	Lycaenidae	Polyommatinae	Agriades_orbitulus	2015	Zell_am_See	12.2947	47.195	1317.78
Agriades_orbitulus	Lycaenidae	Polyommatinae	Agriades_orbitulus	Oligotroph	Alpine_grasslands	Alpine_grassland	Medium_sedentary	Specialist	Near_Threatened	Agriades_orbitulus	A_orbitulus_222	Lycaenidae	Polyommatinae	Agriades_orbitulus	2015	Zell_am_See	12.3207	47.1639	1942.6
Agriades_orbitulus	Lycaenidae	Polyommatinae	Agriades_orbitulus	Oligotroph	Alpine_grasslands	Alpine_grassland	Medium_sedentary	Specialist	Near_Threatened	Agriades_orbitulus	A_orbitulus_221	Lycaenidae	Polyommatinae	Agriades_orbitulus	2014	Zell_am_See	12.8222	47.1207	2274.41
Agriades_orbitulus	Lycaenidae	Polyommatinae	Agriades_orbitulus	Oligotroph	Alpine_grasslands	Alpine_grassland	Medium_sedentary	Specialist	Near_Threatened	Agriades_orbitulus	A_orbitulus_220	Lycaenidae	Polyommatinae	Agriades_orbitulus	2013	Zell_am_See	12.831	47.1238	2570.68
Agriades_orbitulus	Lycaenidae	Polyommatinae	Agriades_orbitulus	Oligotroph	Alpine_grasslands	Alpine_grassland	Medium_sedentary	Specialist	Near_Threatened	Agriades_orbitulus	A_orbitulus_218	Lycaenidae	Polyommatinae	Agriades_orbitulus	2009	Zell_am_See	12.8222	47.1207	2274.41
Agriades_orbitulus	Lycaenidae	Polyommatinae	Agriades_orbitulus	Oligotroph	Alpine_grasslands	Alpine_grassland	Medium_sedentary	Specialist	Near_Threatened	Agriades_orbitulus	A_orbitulus_214	Lycaenidae	Polyommatinae	Agriades_orbitulus	2008	Zell_am_See	12.9949	47.06	1985.11
Agriades_orbitulus	Lycaenidae	Polyommatinae	Agriades_orbitulus	Oligotroph	Alpine_grasslands	Alpine_grassland	Medium_sedentary	Specialist	Near_Threatened	Agriades_orbitulus	A_orbitulus_213	Lycaenidae	Polyommatinae	Agriades_orbitulus	2008	Zell_am_See	12.83	47.1178	2383.93
Agriades_orbitulus	Lycaenidae	Polyommatinae	Agriades_orbitulus	Oligotroph	Alpine_grasslands	Alpine_grassland	Medium_sedentary	Specialist	Near_Threatened	Agriades_orbitulus	A_orbitulus_208	Lycaenidae	Polyommatinae	Agriades_orbitulus	2007	Zell_am_See	12.9842	47.0687	1599.14
Agriades_orbitulus	Lycaenidae	Polyommatinae	Agriades_orbitulus	Oligotroph	Alpine_grasslands	Alpine_grassland	Medium_sedentary	Specialist	Near_Threatened	Agriades_orbitulus	A_orbitulus_210	Lycaenidae	Polyommatinae	Agriades_orbitulus	2007	Zell_am_See	12.3104	47.1776	1614.86
Agriades_orbitulus	Lycaenidae	Polyommatinae	Agriades_orbitulus	Oligotroph	Alpine_grasslands	Alpine_grassland	Medium_sedentary	Specialist	Near_Threatened	Agriades_orbitulus	A_orbitulus_206	Lycaenidae	Polyommatinae	Agriades_orbitulus	2007	Zell_am_See	12.8161	47.1441	1640
Agriades_orbitulus	Lycaenidae	Polyommatinae	Agriades_orbitulus	Oligotroph	Alpine_grasslands	Alpine_grassland	Medium_sedentary	Specialist	Near_Threatened	Agriades_orbitulus	A_orbitulus_207	Lycaenidae	Polyommatinae	Agriades_orbitulus	2007	Zell_am_See	12.8161	47.1441	1640
Agriades_orbitulus	Lycaenidae	Polyommatinae	Agriades_orbitulus	Oligotroph	Alpine_grasslands	Alpine_grassland	Medium_sedentary	Specialist	Near_Threatened	Agriades_orbitulus	A_orbitulus_211	Lycaenidae	Polyommatinae	Agriades_orbitulus	2007	Zell_am_See	12.3171	47.1703	1805.48
Agriades_orbitulus	Lycaenidae	Polyommatinae	Agriades_orbitulus	Oligotroph	Alpine_grasslands	Alpine_grassland	Medium_sedentary	Specialist	Near_Threatened	Agriades_orbitulus	A_orbitulus_209	Lycaenidae	Polyommatinae	Agriades_orbitulus	2007	Zell_am_See	12.2781	47.1361	1923.83
Agriades_orbitulus	Lycaenidae	Polyommatinae	Agriades_orbitulus	Oligotroph	Alpine_grasslands	Alpine_grassland	Medium_sedentary	Specialist	Near_Threatened	Agriades_orbitulus	A_orbitulus_204	Lycaenidae	Polyommatinae	Agriades_orbitulus	2007	Zell_am_See	12.8362	47.1254	2497.78
Agriades_orbitulus	Lycaenidae	Polyommatinae	Agriades_orbitulus	Oligotroph	Alpine_grasslands	Alpine_grassland	Medium_sedentary	Specialist	Near_Threatened	Agriades_orbitulus	A_orbitulus_205	Lycaenidae	Polyommatinae	Agriades_orbitulus	2007	Zell_am_See	12.8362	47.1254	2497.78
Agriades_orbitulus	Lycaenidae	Polyommatinae	Agriades_orbitulus	Oligotroph	Alpine_grasslands	Alpine_grassland	Medium_sedentary	Specialist	Near_Threatened	Agriades_orbitulus	A_orbitulus_201	Lycaenidae	Polyommatinae	Agriades_orbitulus	2006	Zell_am_See	12.8161	47.1441	1640
Agriades_orbitulus	Lycaenidae	Polyommatinae	Agriades_orbitulus	Oligotroph	Alpine_grasslands	Alpine_grassland	Medium_sedentary	Specialist	Near_Threatened	Agriades_orbitulus	A_orbitulus_202	Lycaenidae	Polyommatinae	Agriades_orbitulus	2006	Zell_am_See	12.2331	47.0964	1891.67
Agriades_orbitulus	Lycaenidae	Polyommatinae	Agriades_orbitulus	Oligotroph	Alpine_grasslands	Alpine_grassland	Medium_sedentary	Specialist	Near_Threatened	Agriades_orbitulus	A_orbitulus_203	Lycaenidae	Polyommatinae	Agriades_orbitulus	2006	Zell_am_See	12.822	47.1235	2259.06
Agriades_orbitulus	Lycaenidae	Polyommatinae	Agriades_orbitulus	Oligotroph	Alpine_grasslands	Alpine_grassland	Medium_sedentary	Specialist	Near_Threatened	Agriades_orbitulus	A_orbitulus_200	Lycaenidae	Polyommatinae	Agriades_orbitulus	2006	Zell_am_See	12.8222	47.1207	2274.41
Agriades_orbitulus	Lycaenidae	Polyommatinae	Agriades_orbitulus	Oligotroph	Alpine_grasslands	Alpine_grassland	Medium_sedentary	Specialist	Near_Threatened	Agriades_orbitulus	A_orbitulus_196	Lycaenidae	Polyommatinae	Agriades_orbitulus	2005	Zell_am_See	12.8178	47.126	2251.87
Agriades_orbitulus	Lycaenidae	Polyommatinae	Agriades_orbitulus	Oligotroph	Alpine_grasslands	Alpine_grassland	Medium_sedentary	Specialist	Near_Threatened	Agriades_orbitulus	A_orbitulus_197	Lycaenidae	Polyommatinae	Agriades_orbitulus	2005	Zell_am_See	12.822	47.1235	2259.06
Agriades_orbitulus	Lycaenidae	Polyommatinae	Agriades_orbitulus	Oligotroph	Alpine_grasslands	Alpine_grassland	Medium_sedentary	Specialist	Near_Threatened	Agriades_orbitulus	A_orbitulus_198	Lycaenidae	Polyommatinae	Agriades_orbitulus	2005	Zell_am_See	12.822	47.1235	2259.06
Agriades_orbitulus	Lycaenidae	Polyommatinae	Agriades_orbitulus	Oligotroph	Alpine_grasslands	Alpine_grassland	Medium_sedentary	Specialist	Near_Threatened	Agriades_orbitulus	A_orbitulus_199	Lycaenidae	Polyommatinae	Agriades_orbitulus	2005	Zell_am_See	12.8304	47.1139	2296.98
Agriades_orbitulus	Lycaenidae	Polyommatinae	Agriades_orbitulus	Oligotroph	Alpine_grasslands	Alpine_grassland	Medium_sedentary	Specialist	Near_Threatened	Agriades_orbitulus	A_orbitulus_193	Lycaenidae	Polyommatinae	Agriades_orbitulus	2003	Zell_am_See	12.822	47.1235	2259.06
Agriades_orbitulus	Lycaenidae	Polyommatinae	Agriades_orbitulus	Oligotroph	Alpine_grasslands	Alpine_grassland	Medium_sedentary	Specialist	Near_Threatened	Agriades_orbitulus	A_orbitulus_190	Lycaenidae	Polyommatinae	Agriades_orbitulus	2000	Zell_am_See	12.6503	47.1821	1876.55
Agriades_orbitulus	Lycaenidae	Polyommatinae	Agriades_orbitulus	Oligotroph	Alpine_grasslands	Alpine_grassland	Medium_sedentary	Specialist	Near_Threatened	Agriades_orbitulus	A_orbitulus_188	Lycaenidae	Polyommatinae	Agriades_orbitulus	2000	Zell_am_See	12.822	47.1235	2259.06
Agriades_orbitulus	Lycaenidae	Polyommatinae	Agriades_orbitulus	Oligotroph	Alpine_grasslands	Alpine_grassland	Medium_sedentary	Specialist	Near_Threatened	Agriades_orbitulus	A_orbitulus_189	Lycaenidae	Polyommatinae	Agriades_orbitulus	2000	Zell_am_See	12.8367	47.0984	2273.36
Agriades_orbitulus	Lycaenidae	Polyommatinae	Agriades_orbitulus	Oligotroph	Alpine_grasslands	Alpine_grassland	Medium_sedentary	Specialist	Near_Threatened	Agriades_orbitulus	A_orbitulus_187	Lycaenidae	Polyommatinae	Agriades_orbitulus	1999	Zell_am_See	12.8826	47.5079	2222.28
Agriades_orbitulus	Lycaenidae	Polyommatinae	Agriades_orbitulus	Oligotroph	Alpine_grasslands	Alpine_grassland	Medium_sedentary	Specialist	Near_Threatened	Agriades_orbitulus	A_orbitulus_185	Lycaenidae	Polyommatinae	Agriades_orbitulus	1998	Zell_am_See	12.822	47.1235	2259.06
Agriades_orbitulus	Lycaenidae	Polyommatinae	Agriades_orbitulus	Oligotroph	Alpine_grasslands	Alpine_grassland	Medium_sedentary	Specialist	Near_Threatened	Agriades_orbitulus	A_orbitulus_184	Lycaenidae	Polyommatinae	Agriades_orbitulus	1997	Zell_am_See	12.8062	47.1281	1825.09
Agriades_orbitulus	Lycaenidae	Polyommatinae	Agriades_orbitulus	Oligotroph	Alpine_grasslands	Alpine_grassland	Medium_sedentary	Specialist	Near_Threatened	Agriades_orbitulus	A_orbitulus_173	Lycaenidae	Polyommatinae	Agriades_orbitulus	1997	Zell_am_See	12.822	47.1235	2259.06
Agriades_orbitulus	Lycaenidae	Polyommatinae	Agriades_orbitulus	Oligotroph	Alpine_grasslands	Alpine_grassland	Medium_sedentary	Specialist	Near_Threatened	Agriades_orbitulus	A_orbitulus_174	Lycaenidae	Polyommatinae	Agriades_orbitulus	1997	Zell_am_See	12.822	47.1235	2259.06
Agriades_orbitulus	Lycaenidae	Polyommatinae	Agriades_orbitulus	Oligotroph	Alpine_grasslands	Alpine_grassland	Medium_sedentary	Specialist	Near_Threatened	Agriades_orbitulus	A_orbitulus_177	Lycaenidae	Polyommatinae	Agriades_orbitulus	1997	Zell_am_See	12.822	47.1235	2259.06
Agriades_orbitulus	Lycaenidae	Polyommatinae	Agriades_orbitulus	Oligotroph	Alpine_grasslands	Alpine_grassland	Medium_sedentary	Specialist	Near_Threatened	Agriades_orbitulus	A_orbitulus_178	Lycaenidae	Polyommatinae	Agriades_orbitulus	1997	Zell_am_See	12.822	47.1235	2259.06
Agriades_orbitulus	Lycaenidae	Polyommatinae	Agriades_orbitulus	Oligotroph	Alpine_grasslands	Alpine_grassland	Medium_sedentary	Specialist	Near_Threatened	Agriades_orbitulus	A_orbitulus_179	Lycaenidae	Polyommatinae	Agriades_orbitulus	1997	Zell_am_See	12.822	47.1235	2259.06
Agriades_orbitulus	Lycaenidae	Polyommatinae	Agriades_orbitulus	Oligotroph	Alpine_grasslands	Alpine_grassland	Medium_sedentary	Specialist	Near_Threatened	Agriades_orbitulus	A_orbitulus_180	Lycaenidae	Polyommatinae	Agriades_orbitulus	1997	Zell_am_See	12.822	47.1235	2259.06
Agriades_orbitulus	Lycaenidae	Polyommatinae	Agriades_orbitulus	Oligotroph	Alpine_grasslands	Alpine_grassland	Medium_sedentary	Specialist	Near_Threatened	Agriades_orbitulus	A_orbitulus_181	Lycaenidae	Polyommatinae	Agriades_orbitulus	1997	Zell_am_See	12.822	47.1235	2259.06
Agriades_orbitulus	Lycaenidae	Polyommatinae	Agriades_orbitulus	Oligotroph	Alpine_grasslands	Alpine_grassland	Medium_sedentary	Specialist	Near_Threatened	Agriades_orbitulus	A_orbitulus_182	Lycaenidae	Polyommatinae	Agriades_orbitulus	1997	Zell_am_See	12.822	47.1235	2259.06
Agriades_orbitulus	Lycaenidae	Polyommatinae	Agriades_orbitulus	Oligotroph	Alpine_grasslands	Alpine_grassland	Medium_sedentary	Specialist	Near_Threatened	Agriades_orbitulus	A_orbitulus_183	Lycaenidae	Polyommatinae	Agriades_orbitulus	1997	Zell_am_See	12.822	47.1235	2259.06
Agriades_orbitulus	Lycaenidae	Polyommatinae	Agriades_orbitulus	Oligotroph	Alpine_grasslands	Alpine_grassland	Medium_sedentary	Specialist	Near_Threatened	Agriades_orbitulus	A_orbitulus_175	Lycaenidae	Polyommatinae	Agriades_orbitulus	1997	Zell_am_See	12.8367	47.0984	2273.36
Agriades_orbitulus	Lycaenidae	Polyommatinae	Agriades_orbitulus	Oligotroph	Alpine_grasslands	Alpine_grassland	Medium_sedentary	Specialist	Near_Threatened	Agriades_orbitulus	A_orbitulus_176	Lycaenidae	Polyommatinae	Agriades_orbitulus	1997	Zell_am_See	12.8367	47.0984	2273.36
Agriades_orbitulus	Lycaenidae	Polyommatinae	Agriades_orbitulus	Oligotroph	Alpine_grasslands	Alpine_grassland	Medium_sedentary	Specialist	Near_Threatened	Agriades_orbitulus	A_orbitulus_170	Lycaenidae	Polyommatinae	Agriades_orbitulus	1995	Zell_am_See	12.822	47.1235	2259.06
Agriades_orbitulus	Lycaenidae	Polyommatinae	Agriades_orbitulus	Oligotroph	Alpine_grasslands	Alpine_grassland	Medium_sedentary	Specialist	Near_Threatened	Agriades_orbitulus	A_orbitulus_169	Lycaenidae	Polyommatinae	Agriades_orbitulus	1995	Zell_am_See	12.8367	47.0984	2273.36
Agriades_orbitulus	Lycaenidae	Polyommatinae	Agriades_orbitulus	Oligotroph	Alpine_grasslands	Alpine_grassland	Medium_sedentary	Specialist	Near_Threatened	Agriades_orbitulus	A_orbitulus_168	Lycaenidae	Polyommatinae	Agriades_orbitulus	1994	Zell_am_See	12.5043	47.3636	1305.44
Agriades_orbitulus	Lycaenidae	Polyommatinae	Agriades_orbitulus	Oligotroph	Alpine_grasslands	Alpine_grassland	Medium_sedentary	Specialist	Near_Threatened	Agriades_orbitulus	A_orbitulus_167	Lycaenidae	Polyommatinae	Agriades_orbitulus	1994	Zell_am_See	12.7155	47.1571	2046.34
Agriades_orbitulus	Lycaenidae	Polyommatinae	Agriades_orbitulus	Oligotroph	Alpine_grasslands	Alpine_grassland	Medium_sedentary	Specialist	Near_Threatened	Agriades_orbitulus	A_orbitulus_163	Lycaenidae	Polyommatinae	Agriades_orbitulus	1993	Zell_am_See	12.822	47.1235	2259.06
Agriades_orbitulus	Lycaenidae	Polyommatinae	Agriades_orbitulus	Oligotroph	Alpine_grasslands	Alpine_grassland	Medium_sedentary	Specialist	Near_Threatened	Agriades_orbitulus	A_orbitulus_164	Lycaenidae	Polyommatinae	Agriades_orbitulus	1993	Zell_am_See	12.822	47.1235	2259.06
Agriades_orbitulus	Lycaenidae	Polyommatinae	Agriades_orbitulus	Oligotroph	Alpine_grasslands	Alpine_grassland	Medium_sedentary	Specialist	Near_Threatened	Agriades_orbitulus	A_orbitulus_162	Lycaenidae	Polyommatinae	Agriades_orbitulus	1992	Zell_am_See	12.822	47.1235	2259.06
Agriades_orbitulus	Lycaenidae	Polyommatinae	Agriades_orbitulus	Oligotroph	Alpine_grasslands	Alpine_grassland	Medium_sedentary	Specialist	Near_Threatened	Agriades_orbitulus	A_orbitulus_161	Lycaenidae	Polyommatinae	Agriades_orbitulus	1992	Zell_am_See	12.8367	47.0984	2273.36
Agriades_orbitulus	Lycaenidae	Polyommatinae	Agriades_orbitulus	Oligotroph	Alpine_grasslands	Alpine_grassland	Medium_sedentary	Specialist	Near_Threatened	Agriades_orbitulus	A_orbitulus_157	Lycaenidae	Polyommatinae	Agriades_orbitulus	1991	Zell_am_See	12.822	47.1235	2259.06
Agriades_orbitulus	Lycaenidae	Polyommatinae	Agriades_orbitulus	Oligotroph	Alpine_grasslands	Alpine_grassland	Medium_sedentary	Specialist	Near_Threatened	Agriades_orbitulus	A_orbitulus_158	Lycaenidae	Polyommatinae	Agriades_orbitulus	1991	Zell_am_See	12.822	47.1235	2259.06
Agriades_orbitulus	Lycaenidae	Polyommatinae	Agriades_orbitulus	Oligotroph	Alpine_grasslands	Alpine_grassland	Medium_sedentary	Specialist	Near_Threatened	Agriades_orbitulus	A_orbitulus_159	Lycaenidae	Polyommatinae	Agriades_orbitulus	1991	Zell_am_See	12.822	47.1235	2259.06
Agriades_orbitulus	Lycaenidae	Polyommatinae	Agriades_orbitulus	Oligotroph	Alpine_grasslands	Alpine_grassland	Medium_sedentary	Specialist	Near_Threatened	Agriades_orbitulus	A_orbitulus_160	Lycaenidae	Polyommatinae	Agriades_orbitulus	1991	Zell_am_See	12.822	47.1235	2259.06
Agriades_orbitulus	Lycaenidae	Polyommatinae	Agriades_orbitulus	Oligotroph	Alpine_grasslands	Alpine_grassland	Medium_sedentary	Specialist	Near_Threatened	Agriades_orbitulus	A_orbitulus_156	Lycaenidae	Polyommatinae	Agriades_orbitulus	1991	Zell_am_See	12.8367	47.0984	2273.36
Agriades_orbitulus	Lycaenidae	Polyommatinae	Agriades_orbitulus	Oligotroph	Alpine_grasslands	Alpine_grassland	Medium_sedentary	Specialist	Near_Threatened	Agriades_orbitulus	A_orbitulus_154	Lycaenidae	Polyommatinae	Agriades_orbitulus	1990	Zell_am_See	12.822	47.1235	2259.06
Agriades_orbitulus	Lycaenidae	Polyommatinae	Agriades_orbitulus	Oligotroph	Alpine_grasslands	Alpine_grassland	Medium_sedentary	Specialist	Near_Threatened	Agriades_orbitulus	A_orbitulus_155	Lycaenidae	Polyommatinae	Agriades_orbitulus	1990	Zell_am_See	12.822	47.1235	2259.06
Agriades_orbitulus	Lycaenidae	Polyommatinae	Agriades_orbitulus	Oligotroph	Alpine_grasslands	Alpine_grassland	Medium_sedentary	Specialist	Near_Threatened	Agriades_orbitulus	A_orbitulus_153	Lycaenidae	Polyommatinae	Agriades_orbitulus	1988	Zell_am_See	12.822	47.1235	2259.06
Agriades_orbitulus	Lycaenidae	Polyommatinae	Agriades_orbitulus	Oligotroph	Alpine_grasslands	Alpine_grassland	Medium_sedentary	Specialist	Near_Threatened	Agriades_orbitulus	A_orbitulus_149	Lycaenidae	Polyommatinae	Agriades_orbitulus	1986	Zell_am_See	12.8161	47.1441	1640
Agriades_orbitulus	Lycaenidae	Polyommatinae	Agriades_orbitulus	Oligotroph	Alpine_grasslands	Alpine_grassland	Medium_sedentary	Specialist	Near_Threatened	Agriades_orbitulus	A_orbitulus_151	Lycaenidae	Polyommatinae	Agriades_orbitulus	1986	Zell_am_See	12.7076	47.1729	1843.8
Agriades_orbitulus	Lycaenidae	Polyommatinae	Agriades_orbitulus	Oligotroph	Alpine_grasslands	Alpine_grassland	Medium_sedentary	Specialist	Near_Threatened	Agriades_orbitulus	A_orbitulus_152	Lycaenidae	Polyommatinae	Agriades_orbitulus	1986	Zell_am_See	12.7076	47.1729	1843.8
Agriades_orbitulus	Lycaenidae	Polyommatinae	Agriades_orbitulus	Oligotroph	Alpine_grasslands	Alpine_grassland	Medium_sedentary	Specialist	Near_Threatened	Agriades_orbitulus	A_orbitulus_150	Lycaenidae	Polyommatinae	Agriades_orbitulus	1986	Zell_am_See	12.8316	47.1115	2260.85
Agriades_orbitulus	Lycaenidae	Polyommatinae	Agriades_orbitulus	Oligotroph	Alpine_grasslands	Alpine_grassland	Medium_sedentary	Specialist	Near_Threatened	Agriades_orbitulus	A_orbitulus_148	Lycaenidae	Polyommatinae	Agriades_orbitulus	1985	Zell_am_See	12.654	47.1692	2192.54
Agriades_orbitulus	Lycaenidae	Polyommatinae	Agriades_orbitulus	Oligotroph	Alpine_grasslands	Alpine_grassland	Medium_sedentary	Specialist	Near_Threatened	Agriades_orbitulus	A_orbitulus_142	Lycaenidae	Polyommatinae	Agriades_orbitulus	1984	Zell_am_See	12.274	47.1508	1705.51
Agriades_orbitulus	Lycaenidae	Polyommatinae	Agriades_orbitulus	Oligotroph	Alpine_grasslands	Alpine_grassland	Medium_sedentary	Specialist	Near_Threatened	Agriades_orbitulus	A_orbitulus_143	Lycaenidae	Polyommatinae	Agriades_orbitulus	1984	Zell_am_See	12.274	47.1508	1705.51
Agriades_orbitulus	Lycaenidae	Polyommatinae	Agriades_orbitulus	Oligotroph	Alpine_grasslands	Alpine_grassland	Medium_sedentary	Specialist	Near_Threatened	Agriades_orbitulus	A_orbitulus_144	Lycaenidae	Polyommatinae	Agriades_orbitulus	1984	Zell_am_See	12.274	47.1508	1705.51
Agriades_orbitulus	Lycaenidae	Polyommatinae	Agriades_orbitulus	Oligotroph	Alpine_grasslands	Alpine_grassland	Medium_sedentary	Specialist	Near_Threatened	Agriades_orbitulus	A_orbitulus_145	Lycaenidae	Polyommatinae	Agriades_orbitulus	1984	Zell_am_See	12.274	47.1508	1705.51
Agriades_orbitulus	Lycaenidae	Polyommatinae	Agriades_orbitulus	Oligotroph	Alpine_grasslands	Alpine_grassland	Medium_sedentary	Specialist	Near_Threatened	Agriades_orbitulus	A_orbitulus_146	Lycaenidae	Polyommatinae	Agriades_orbitulus	1984	Zell_am_See	12.7076	47.1729	1843.8
Agriades_orbitulus	Lycaenidae	Polyommatinae	Agriades_orbitulus	Oligotroph	Alpine_grasslands	Alpine_grassland	Medium_sedentary	Specialist	Near_Threatened	Agriades_orbitulus	A_orbitulus_147	Lycaenidae	Polyommatinae	Agriades_orbitulus	1984	Zell_am_See	12.825	47.1193	2337.5
Agriades_orbitulus	Lycaenidae	Polyommatinae	Agriades_orbitulus	Oligotroph	Alpine_grasslands	Alpine_grassland	Medium_sedentary	Specialist	Near_Threatened	Agriades_orbitulus	A_orbitulus_141	Lycaenidae	Polyommatinae	Agriades_orbitulus	1984	Zell_am_See	12.8437	47.0829	2551.69
Agriades_orbitulus	Lycaenidae	Polyommatinae	Agriades_orbitulus	Oligotroph	Alpine_grasslands	Alpine_grassland	Medium_sedentary	Specialist	Near_Threatened	Agriades_orbitulus	A_orbitulus_137	Lycaenidae	Polyommatinae	Agriades_orbitulus	1983	Zell_am_See	12.7155	47.1571	2046.34
Agriades_orbitulus	Lycaenidae	Polyommatinae	Agriades_orbitulus	Oligotroph	Alpine_grasslands	Alpine_grassland	Medium_sedentary	Specialist	Near_Threatened	Agriades_orbitulus	A_orbitulus_140	Lycaenidae	Polyommatinae	Agriades_orbitulus	1983	Zell_am_See	12.654	47.1692	2192.54
Agriades_orbitulus	Lycaenidae	Polyommatinae	Agriades_orbitulus	Oligotroph	Alpine_grasslands	Alpine_grassland	Medium_sedentary	Specialist	Near_Threatened	Agriades_orbitulus	A_orbitulus_135	Lycaenidae	Polyommatinae	Agriades_orbitulus	1981	Zell_am_See	12.8001	47.1514	1272.92
Agriades_orbitulus	Lycaenidae	Polyommatinae	Agriades_orbitulus	Oligotroph	Alpine_grasslands	Alpine_grassland	Medium_sedentary	Specialist	Near_Threatened	Agriades_orbitulus	A_orbitulus_134	Lycaenidae	Polyommatinae	Agriades_orbitulus	1981	Zell_am_See	12.8367	47.0984	2273.36
Agriades_orbitulus	Lycaenidae	Polyommatinae	Agriades_orbitulus	Oligotroph	Alpine_grasslands	Alpine_grassland	Medium_sedentary	Specialist	Near_Threatened	Agriades_orbitulus	A_orbitulus_131	Lycaenidae	Polyommatinae	Agriades_orbitulus	1980	Zell_am_See	12.1868	47.1697	1591.33
Agriades_orbitulus	Lycaenidae	Polyommatinae	Agriades_orbitulus	Oligotroph	Alpine_grasslands	Alpine_grassland	Medium_sedentary	Specialist	Near_Threatened	Agriades_orbitulus	A_orbitulus_127	Lycaenidae	Polyommatinae	Agriades_orbitulus	1978	Zell_am_See	12.6903	47.2079	2444.54
Agriades_orbitulus	Lycaenidae	Polyommatinae	Agriades_orbitulus	Oligotroph	Alpine_grasslands	Alpine_grassland	Medium_sedentary	Specialist	Near_Threatened	Agriades_orbitulus	A_orbitulus_124	Lycaenidae	Polyommatinae	Agriades_orbitulus	1975	Zell_am_See	12.6256	47.1344	2309.23
Agriades_orbitulus	Lycaenidae	Polyommatinae	Agriades_orbitulus	Oligotroph	Alpine_grasslands	Alpine_grassland	Medium_sedentary	Specialist	Near_Threatened	Agriades_orbitulus	A_orbitulus_122	Lycaenidae	Polyommatinae	Agriades_orbitulus	1974	Zell_am_See	12.6903	47.2079	2444.54
Agriades_orbitulus	Lycaenidae	Polyommatinae	Agriades_orbitulus	Oligotroph	Alpine_grasslands	Alpine_grassland	Medium_sedentary	Specialist	Near_Threatened	Agriades_orbitulus	A_orbitulus_123	Lycaenidae	Polyommatinae	Agriades_orbitulus	1974	Zell_am_See	12.6903	47.2079	2444.54
Agriades_orbitulus	Lycaenidae	Polyommatinae	Agriades_orbitulus	Oligotroph	Alpine_grasslands	Alpine_grassland	Medium_sedentary	Specialist	Near_Threatened	Agriades_orbitulus	A_orbitulus_114	Lycaenidae	Polyommatinae	Agriades_orbitulus	1972	Zell_am_See	12.2623	47.1892	1436.82
Agriades_orbitulus	Lycaenidae	Polyommatinae	Agriades_orbitulus	Oligotroph	Alpine_grasslands	Alpine_grassland	Medium_sedentary	Specialist	Near_Threatened	Agriades_orbitulus	A_orbitulus_116	Lycaenidae	Polyommatinae	Agriades_orbitulus	1972	Zell_am_See	12.2623	47.1892	1436.82
Agriades_orbitulus	Lycaenidae	Polyommatinae	Agriades_orbitulus	Oligotroph	Alpine_grasslands	Alpine_grassland	Medium_sedentary	Specialist	Near_Threatened	Agriades_orbitulus	A_orbitulus_117	Lycaenidae	Polyommatinae	Agriades_orbitulus	1972	Zell_am_See	12.2623	47.1892	1436.82
Agriades_orbitulus	Lycaenidae	Polyommatinae	Agriades_orbitulus	Oligotroph	Alpine_grasslands	Alpine_grassland	Medium_sedentary	Specialist	Near_Threatened	Agriades_orbitulus	A_orbitulus_108	Lycaenidae	Polyommatinae	Agriades_orbitulus	1971	Zell_am_See	12.6503	47.1821	1876.55
Agriades_orbitulus	Lycaenidae	Polyommatinae	Agriades_orbitulus	Oligotroph	Alpine_grasslands	Alpine_grassland	Medium_sedentary	Specialist	Near_Threatened	Agriades_orbitulus	A_orbitulus_109	Lycaenidae	Polyommatinae	Agriades_orbitulus	1971	Zell_am_See	12.6503	47.1821	1876.55
Agriades_orbitulus	Lycaenidae	Polyommatinae	Agriades_orbitulus	Oligotroph	Alpine_grasslands	Alpine_grassland	Medium_sedentary	Specialist	Near_Threatened	Agriades_orbitulus	A_orbitulus_110	Lycaenidae	Polyommatinae	Agriades_orbitulus	1971	Zell_am_See	12.6503	47.1821	1876.55
Agriades_orbitulus	Lycaenidae	Polyommatinae	Agriades_orbitulus	Oligotroph	Alpine_grasslands	Alpine_grassland	Medium_sedentary	Specialist	Near_Threatened	Agriades_orbitulus	A_orbitulus_111	Lycaenidae	Polyommatinae	Agriades_orbitulus	1971	Zell_am_See	12.6503	47.1821	1876.55
Agriades_orbitulus	Lycaenidae	Polyommatinae	Agriades_orbitulus	Oligotroph	Alpine_grasslands	Alpine_grassland	Medium_sedentary	Specialist	Near_Threatened	Agriades_orbitulus	A_orbitulus_113	Lycaenidae	Polyommatinae	Agriades_orbitulus	1971	Zell_am_See	12.654	47.1692	2192.54
Agriades_orbitulus	Lycaenidae	Polyommatinae	Agriades_orbitulus	Oligotroph	Alpine_grasslands	Alpine_grassland	Medium_sedentary	Specialist	Near_Threatened	Agriades_orbitulus	A_orbitulus_107	Lycaenidae	Polyommatinae	Agriades_orbitulus	1970	Zell_am_See	12.6503	47.1821	1876.55
Agriades_orbitulus	Lycaenidae	Polyommatinae	Agriades_orbitulus	Oligotroph	Alpine_grasslands	Alpine_grassland	Medium_sedentary	Specialist	Near_Threatened	Agriades_orbitulus	A_orbitulus_103	Lycaenidae	Polyommatinae	Agriades_orbitulus	1969	Zell_am_See	12.2939	47.1958	1301.06
Agriades_orbitulus	Lycaenidae	Polyommatinae	Agriades_orbitulus	Oligotroph	Alpine_grasslands	Alpine_grassland	Medium_sedentary	Specialist	Near_Threatened	Agriades_orbitulus	A_orbitulus_105	Lycaenidae	Polyommatinae	Agriades_orbitulus	1969	Zell_am_See	12.5043	47.3636	1305.44
Agriades_orbitulus	Lycaenidae	Polyommatinae	Agriades_orbitulus	Oligotroph	Alpine_grasslands	Alpine_grassland	Medium_sedentary	Specialist	Near_Threatened	Agriades_orbitulus	A_orbitulus_104	Lycaenidae	Polyommatinae	Agriades_orbitulus	1969	Zell_am_See	12.274	47.1508	1705.51
Agriades_orbitulus	Lycaenidae	Polyommatinae	Agriades_orbitulus	Oligotroph	Alpine_grasslands	Alpine_grassland	Medium_sedentary	Specialist	Near_Threatened	Agriades_orbitulus	A_orbitulus_102	Lycaenidae	Polyommatinae	Agriades_orbitulus	1968	Zell_am_See	12.654	47.1692	2192.54
Agriades_orbitulus	Lycaenidae	Polyommatinae	Agriades_orbitulus	Oligotroph	Alpine_grasslands	Alpine_grassland	Medium_sedentary	Specialist	Near_Threatened	Agriades_orbitulus	A_orbitulus_101	Lycaenidae	Polyommatinae	Agriades_orbitulus	1965	Zell_am_See	12.8437	47.0829	2551.69
Agriades_orbitulus	Lycaenidae	Polyommatinae	Agriades_orbitulus	Oligotroph	Alpine_grasslands	Alpine_grassland	Medium_sedentary	Specialist	Near_Threatened	Agriades_orbitulus	A_orbitulus_99	Lycaenidae	Polyommatinae	Agriades_orbitulus	1963	Zell_am_See	12.9747	47.1968	955.002
Agriades_orbitulus	Lycaenidae	Polyommatinae	Agriades_orbitulus	Oligotroph	Alpine_grasslands	Alpine_grassland	Medium_sedentary	Specialist	Near_Threatened	Agriades_orbitulus	A_orbitulus_100	Lycaenidae	Polyommatinae	Agriades_orbitulus	1963	Zell_am_See	12.9747	47.1968	955.002
Boloria_napaea	Nymphalidae	Heliconiinae	Boloria_napaea	Oligotroph	Alpine_grasslands	Alpine_grassland	Medium_sedentary	Specialist	Near_Threatened	Boloria_napaea	B_napaea_131	Nymphalidae	Heliconiinae	Boloria_napaea	2010	Sankt_Johann_im_Pongau	13.5418	47.2664	2015.25
Boloria_napaea	Nymphalidae	Heliconiinae	Boloria_napaea	Oligotroph	Alpine_grasslands	Alpine_grassland	Medium_sedentary	Specialist	Near_Threatened	Boloria_napaea	B_napaea_89	Nymphalidae	Heliconiinae	Boloria_napaea	1984	Sankt_Johann_im_Pongau	13.5566	47.2486	1736.97
Boloria_napaea	Nymphalidae	Heliconiinae	Boloria_napaea	Oligotroph	Alpine_grasslands	Alpine_grassland	Medium_sedentary	Specialist	Near_Threatened	Boloria_napaea	B_napaea_90	Nymphalidae	Heliconiinae	Boloria_napaea	1984	Sankt_Johann_im_Pongau	13.074	47.0603	2108.07
Boloria_napaea	Nymphalidae	Heliconiinae	Boloria_napaea	Oligotroph	Alpine_grasslands	Alpine_grassland	Medium_sedentary	Specialist	Near_Threatened	Boloria_napaea	B_napaea_87	Nymphalidae	Heliconiinae	Boloria_napaea	1983	Sankt_Johann_im_Pongau	13.0554	47.1453	2075.82
Boloria_napaea	Nymphalidae	Heliconiinae	Boloria_napaea	Oligotroph	Alpine_grasslands	Alpine_grassland	Medium_sedentary	Specialist	Near_Threatened	Boloria_napaea	B_napaea_73	Nymphalidae	Heliconiinae	Boloria_napaea	1981	Sankt_Johann_im_Pongau	13.5566	47.2486	1736.97
Boloria_napaea	Nymphalidae	Heliconiinae	Boloria_napaea	Oligotroph	Alpine_grasslands	Alpine_grassland	Medium_sedentary	Specialist	Near_Threatened	Boloria_napaea	B_napaea_66	Nymphalidae	Heliconiinae	Boloria_napaea	1979	Sankt_Johann_im_Pongau	13.5566	47.2486	1736.97
Boloria_napaea	Nymphalidae	Heliconiinae	Boloria_napaea	Oligotroph	Alpine_grasslands	Alpine_grassland	Medium_sedentary	Specialist	Near_Threatened	Boloria_napaea	B_napaea_67	Nymphalidae	Heliconiinae	Boloria_napaea	1979	Sankt_Johann_im_Pongau	13.5566	47.2486	1736.97
Boloria_napaea	Nymphalidae	Heliconiinae	Boloria_napaea	Oligotroph	Alpine_grasslands	Alpine_grassland	Medium_sedentary	Specialist	Near_Threatened	Boloria_napaea	B_napaea_63	Nymphalidae	Heliconiinae	Boloria_napaea	1978	Sankt_Johann_im_Pongau	13.5566	47.2486	1736.97
Boloria_napaea	Nymphalidae	Heliconiinae	Boloria_napaea	Oligotroph	Alpine_grasslands	Alpine_grassland	Medium_sedentary	Specialist	Near_Threatened	Boloria_napaea	B_napaea_59	Nymphalidae	Heliconiinae	Boloria_napaea	1977	Sankt_Johann_im_Pongau	13.5566	47.2486	1736.97
Boloria_napaea	Nymphalidae	Heliconiinae	Boloria_napaea	Oligotroph	Alpine_grasslands	Alpine_grassland	Medium_sedentary	Specialist	Near_Threatened	Boloria_napaea	B_napaea_46	Nymphalidae	Heliconiinae	Boloria_napaea	1973	Sankt_Johann_im_Pongau	13.5566	47.2486	1736.97
Boloria_napaea	Nymphalidae	Heliconiinae	Boloria_napaea	Oligotroph	Alpine_grasslands	Alpine_grassland	Medium_sedentary	Specialist	Near_Threatened	Boloria_napaea	B_napaea_47	Nymphalidae	Heliconiinae	Boloria_napaea	1973	Sankt_Johann_im_Pongau	13.5566	47.2486	1736.97
Boloria_napaea	Nymphalidae	Heliconiinae	Boloria_napaea	Oligotroph	Alpine_grasslands	Alpine_grassland	Medium_sedentary	Specialist	Near_Threatened	Boloria_napaea	B_napaea_44	Nymphalidae	Heliconiinae	Boloria_napaea	1971	Sankt_Johann_im_Pongau	13.32	47.1929	1762.45
Boloria_napaea	Nymphalidae	Heliconiinae	Boloria_napaea	Oligotroph	Alpine_grasslands	Alpine_grassland	Medium_sedentary	Specialist	Near_Threatened	Boloria_napaea	B_napaea_32	Nymphalidae	Heliconiinae	Boloria_napaea	1963	Sankt_Johann_im_Pongau	13.0382	47.0608	1702.31
Boloria_napaea	Nymphalidae	Heliconiinae	Boloria_napaea	Oligotroph	Alpine_grasslands	Alpine_grassland	Medium_sedentary	Specialist	Near_Threatened	Boloria_napaea	B_napaea_33	Nymphalidae	Heliconiinae	Boloria_napaea	1963	Sankt_Johann_im_Pongau	13.0382	47.0608	1702.31
Boloria_napaea	Nymphalidae	Heliconiinae	Boloria_napaea	Oligotroph	Alpine_grasslands	Alpine_grassland	Medium_sedentary	Specialist	Near_Threatened	Boloria_napaea	B_napaea_34	Nymphalidae	Heliconiinae	Boloria_napaea	1963	Sankt_Johann_im_Pongau	13.0382	47.0608	1702.31
Boloria_napaea	Nymphalidae	Heliconiinae	Boloria_napaea	Oligotroph	Alpine_grasslands	Alpine_grassland	Medium_sedentary	Specialist	Near_Threatened	Boloria_napaea	B_napaea_133	Nymphalidae	Heliconiinae	Boloria_napaea	2013	Tamsweg	13.3794	47.1791	1825.87
Boloria_napaea	Nymphalidae	Heliconiinae	Boloria_napaea	Oligotroph	Alpine_grasslands	Alpine_grassland	Medium_sedentary	Specialist	Near_Threatened	Boloria_napaea	B_napaea_134	Nymphalidae	Heliconiinae	Boloria_napaea	2013	Tamsweg	13.5374	47.1913	2041
Boloria_napaea	Nymphalidae	Heliconiinae	Boloria_napaea	Oligotroph	Alpine_grasslands	Alpine_grassland	Medium_sedentary	Specialist	Near_Threatened	Boloria_napaea	B_napaea_111	Nymphalidae	Heliconiinae	Boloria_napaea	1997	Tamsweg	13.5764	47.2374	1659.4
Boloria_napaea	Nymphalidae	Heliconiinae	Boloria_napaea	Oligotroph	Alpine_grasslands	Alpine_grassland	Medium_sedentary	Specialist	Near_Threatened	Boloria_napaea	B_napaea_84	Nymphalidae	Heliconiinae	Boloria_napaea	1983	Tamsweg	13.3784	47.1482	1751.54
Boloria_napaea	Nymphalidae	Heliconiinae	Boloria_napaea	Oligotroph	Alpine_grasslands	Alpine_grassland	Medium_sedentary	Specialist	Near_Threatened	Boloria_napaea	B_napaea_85	Nymphalidae	Heliconiinae	Boloria_napaea	1983	Tamsweg	13.3784	47.1482	1751.54
Boloria_napaea	Nymphalidae	Heliconiinae	Boloria_napaea	Oligotroph	Alpine_grasslands	Alpine_grassland	Medium_sedentary	Specialist	Near_Threatened	Boloria_napaea	B_napaea_86	Nymphalidae	Heliconiinae	Boloria_napaea	1983	Tamsweg	13.3784	47.1482	1751.54
Boloria_napaea	Nymphalidae	Heliconiinae	Boloria_napaea	Oligotroph	Alpine_grasslands	Alpine_grassland	Medium_sedentary	Specialist	Near_Threatened	Boloria_napaea	B_napaea_81	Nymphalidae	Heliconiinae	Boloria_napaea	1983	Tamsweg	13.4021	47.0897	1890.42
Boloria_napaea	Nymphalidae	Heliconiinae	Boloria_napaea	Oligotroph	Alpine_grasslands	Alpine_grassland	Medium_sedentary	Specialist	Near_Threatened	Boloria_napaea	B_napaea_82	Nymphalidae	Heliconiinae	Boloria_napaea	1983	Tamsweg	13.4021	47.0897	1890.42
Boloria_napaea	Nymphalidae	Heliconiinae	Boloria_napaea	Oligotroph	Alpine_grasslands	Alpine_grassland	Medium_sedentary	Specialist	Near_Threatened	Boloria_napaea	B_napaea_83	Nymphalidae	Heliconiinae	Boloria_napaea	1983	Tamsweg	13.4021	47.0897	1890.42
Boloria_napaea	Nymphalidae	Heliconiinae	Boloria_napaea	Oligotroph	Alpine_grasslands	Alpine_grassland	Medium_sedentary	Specialist	Near_Threatened	Boloria_napaea	B_napaea_88	Nymphalidae	Heliconiinae	Boloria_napaea	1983	Tamsweg	13.4021	47.0897	1890.42
Boloria_napaea	Nymphalidae	Heliconiinae	Boloria_napaea	Oligotroph	Alpine_grasslands	Alpine_grassland	Medium_sedentary	Specialist	Near_Threatened	Boloria_napaea	B_napaea_80	Nymphalidae	Heliconiinae	Boloria_napaea	1982	Tamsweg	13.3535	47.1374	1822.61
Boloria_napaea	Nymphalidae	Heliconiinae	Boloria_napaea	Oligotroph	Alpine_grasslands	Alpine_grassland	Medium_sedentary	Specialist	Near_Threatened	Boloria_napaea	B_napaea_78	Nymphalidae	Heliconiinae	Boloria_napaea	1981	Tamsweg	13.4985	47.0981	1122.64
Boloria_napaea	Nymphalidae	Heliconiinae	Boloria_napaea	Oligotroph	Alpine_grasslands	Alpine_grassland	Medium_sedentary	Specialist	Near_Threatened	Boloria_napaea	B_napaea_79	Nymphalidae	Heliconiinae	Boloria_napaea	1981	Tamsweg	13.3784	47.1482	1751.54
Boloria_napaea	Nymphalidae	Heliconiinae	Boloria_napaea	Oligotroph	Alpine_grasslands	Alpine_grassland	Medium_sedentary	Specialist	Near_Threatened	Boloria_napaea	B_napaea_74	Nymphalidae	Heliconiinae	Boloria_napaea	1981	Tamsweg	13.4021	47.0897	1890.42
Boloria_napaea	Nymphalidae	Heliconiinae	Boloria_napaea	Oligotroph	Alpine_grasslands	Alpine_grassland	Medium_sedentary	Specialist	Near_Threatened	Boloria_napaea	B_napaea_75	Nymphalidae	Heliconiinae	Boloria_napaea	1981	Tamsweg	13.4021	47.0897	1890.42
Boloria_napaea	Nymphalidae	Heliconiinae	Boloria_napaea	Oligotroph	Alpine_grasslands	Alpine_grassland	Medium_sedentary	Specialist	Near_Threatened	Boloria_napaea	B_napaea_76	Nymphalidae	Heliconiinae	Boloria_napaea	1981	Tamsweg	13.4021	47.0897	1890.42
Boloria_napaea	Nymphalidae	Heliconiinae	Boloria_napaea	Oligotroph	Alpine_grasslands	Alpine_grassland	Medium_sedentary	Specialist	Near_Threatened	Boloria_napaea	B_napaea_77	Nymphalidae	Heliconiinae	Boloria_napaea	1981	Tamsweg	13.4021	47.0897	1890.42
Boloria_napaea	Nymphalidae	Heliconiinae	Boloria_napaea	Oligotroph	Alpine_grasslands	Alpine_grassland	Medium_sedentary	Specialist	Near_Threatened	Boloria_napaea	B_napaea_68	Nymphalidae	Heliconiinae	Boloria_napaea	1980	Tamsweg	13.3784	47.1482	1751.54
Boloria_napaea	Nymphalidae	Heliconiinae	Boloria_napaea	Oligotroph	Alpine_grasslands	Alpine_grassland	Medium_sedentary	Specialist	Near_Threatened	Boloria_napaea	B_napaea_69	Nymphalidae	Heliconiinae	Boloria_napaea	1980	Tamsweg	13.3784	47.1482	1751.54
Boloria_napaea	Nymphalidae	Heliconiinae	Boloria_napaea	Oligotroph	Alpine_grasslands	Alpine_grassland	Medium_sedentary	Specialist	Near_Threatened	Boloria_napaea	B_napaea_70	Nymphalidae	Heliconiinae	Boloria_napaea	1980	Tamsweg	13.3784	47.1482	1751.54
Boloria_napaea	Nymphalidae	Heliconiinae	Boloria_napaea	Oligotroph	Alpine_grasslands	Alpine_grassland	Medium_sedentary	Specialist	Near_Threatened	Boloria_napaea	B_napaea_71	Nymphalidae	Heliconiinae	Boloria_napaea	1980	Tamsweg	13.3784	47.1482	1751.54
Boloria_napaea	Nymphalidae	Heliconiinae	Boloria_napaea	Oligotroph	Alpine_grasslands	Alpine_grassland	Medium_sedentary	Specialist	Near_Threatened	Boloria_napaea	B_napaea_72	Nymphalidae	Heliconiinae	Boloria_napaea	1980	Tamsweg	13.3784	47.1482	1751.54
Boloria_napaea	Nymphalidae	Heliconiinae	Boloria_napaea	Oligotroph	Alpine_grasslands	Alpine_grassland	Medium_sedentary	Specialist	Near_Threatened	Boloria_napaea	B_napaea_65	Nymphalidae	Heliconiinae	Boloria_napaea	1978	Tamsweg	13.4096	47.0989	1750.98
Boloria_napaea	Nymphalidae	Heliconiinae	Boloria_napaea	Oligotroph	Alpine_grasslands	Alpine_grassland	Medium_sedentary	Specialist	Near_Threatened	Boloria_napaea	B_napaea_62	Nymphalidae	Heliconiinae	Boloria_napaea	1978	Tamsweg	13.3784	47.1482	1751.54
Boloria_napaea	Nymphalidae	Heliconiinae	Boloria_napaea	Oligotroph	Alpine_grasslands	Alpine_grassland	Medium_sedentary	Specialist	Near_Threatened	Boloria_napaea	B_napaea_64	Nymphalidae	Heliconiinae	Boloria_napaea	1978	Tamsweg	13.4019	47.0865	1995
Boloria_napaea	Nymphalidae	Heliconiinae	Boloria_napaea	Oligotroph	Alpine_grasslands	Alpine_grassland	Medium_sedentary	Specialist	Near_Threatened	Boloria_napaea	B_napaea_60	Nymphalidae	Heliconiinae	Boloria_napaea	1977	Tamsweg	13.4096	47.0989	1750.98
Boloria_napaea	Nymphalidae	Heliconiinae	Boloria_napaea	Oligotroph	Alpine_grasslands	Alpine_grassland	Medium_sedentary	Specialist	Near_Threatened	Boloria_napaea	B_napaea_61	Nymphalidae	Heliconiinae	Boloria_napaea	1977	Tamsweg	13.4096	47.0989	1750.98
Boloria_napaea	Nymphalidae	Heliconiinae	Boloria_napaea	Oligotroph	Alpine_grasslands	Alpine_grassland	Medium_sedentary	Specialist	Near_Threatened	Boloria_napaea	B_napaea_48	Nymphalidae	Heliconiinae	Boloria_napaea	1976	Tamsweg	13.4096	47.0989	1750.98
Boloria_napaea	Nymphalidae	Heliconiinae	Boloria_napaea	Oligotroph	Alpine_grasslands	Alpine_grassland	Medium_sedentary	Specialist	Near_Threatened	Boloria_napaea	B_napaea_49	Nymphalidae	Heliconiinae	Boloria_napaea	1976	Tamsweg	13.4096	47.0989	1750.98
Boloria_napaea	Nymphalidae	Heliconiinae	Boloria_napaea	Oligotroph	Alpine_grasslands	Alpine_grassland	Medium_sedentary	Specialist	Near_Threatened	Boloria_napaea	B_napaea_50	Nymphalidae	Heliconiinae	Boloria_napaea	1976	Tamsweg	13.4096	47.0989	1750.98
Boloria_napaea	Nymphalidae	Heliconiinae	Boloria_napaea	Oligotroph	Alpine_grasslands	Alpine_grassland	Medium_sedentary	Specialist	Near_Threatened	Boloria_napaea	B_napaea_51	Nymphalidae	Heliconiinae	Boloria_napaea	1976	Tamsweg	13.4096	47.0989	1750.98
Boloria_napaea	Nymphalidae	Heliconiinae	Boloria_napaea	Oligotroph	Alpine_grasslands	Alpine_grassland	Medium_sedentary	Specialist	Near_Threatened	Boloria_napaea	B_napaea_52	Nymphalidae	Heliconiinae	Boloria_napaea	1976	Tamsweg	13.4096	47.0989	1750.98
Boloria_napaea	Nymphalidae	Heliconiinae	Boloria_napaea	Oligotroph	Alpine_grasslands	Alpine_grassland	Medium_sedentary	Specialist	Near_Threatened	Boloria_napaea	B_napaea_53	Nymphalidae	Heliconiinae	Boloria_napaea	1976	Tamsweg	13.4096	47.0989	1750.98
Boloria_napaea	Nymphalidae	Heliconiinae	Boloria_napaea	Oligotroph	Alpine_grasslands	Alpine_grassland	Medium_sedentary	Specialist	Near_Threatened	Boloria_napaea	B_napaea_55	Nymphalidae	Heliconiinae	Boloria_napaea	1976	Tamsweg	13.4096	47.0989	1750.98
Boloria_napaea	Nymphalidae	Heliconiinae	Boloria_napaea	Oligotroph	Alpine_grasslands	Alpine_grassland	Medium_sedentary	Specialist	Near_Threatened	Boloria_napaea	B_napaea_56	Nymphalidae	Heliconiinae	Boloria_napaea	1976	Tamsweg	13.4096	47.0989	1750.98
Boloria_napaea	Nymphalidae	Heliconiinae	Boloria_napaea	Oligotroph	Alpine_grasslands	Alpine_grassland	Medium_sedentary	Specialist	Near_Threatened	Boloria_napaea	B_napaea_57	Nymphalidae	Heliconiinae	Boloria_napaea	1976	Tamsweg	13.4096	47.0989	1750.98
Boloria_napaea	Nymphalidae	Heliconiinae	Boloria_napaea	Oligotroph	Alpine_grasslands	Alpine_grassland	Medium_sedentary	Specialist	Near_Threatened	Boloria_napaea	B_napaea_54	Nymphalidae	Heliconiinae	Boloria_napaea	1976	Tamsweg	13.4021	47.0897	1890.42
Boloria_napaea	Nymphalidae	Heliconiinae	Boloria_napaea	Oligotroph	Alpine_grasslands	Alpine_grassland	Medium_sedentary	Specialist	Near_Threatened	Boloria_napaea	B_napaea_58	Nymphalidae	Heliconiinae	Boloria_napaea	1976	Tamsweg	13.4021	47.0897	1890.42
Boloria_napaea	Nymphalidae	Heliconiinae	Boloria_napaea	Oligotroph	Alpine_grasslands	Alpine_grassland	Medium_sedentary	Specialist	Near_Threatened	Boloria_napaea	B_napaea_135	Nymphalidae	Heliconiinae	Boloria_napaea	2016	Zell_am_See	12.822	47.1235	2259.06
Boloria_napaea	Nymphalidae	Heliconiinae	Boloria_napaea	Oligotroph	Alpine_grasslands	Alpine_grassland	Medium_sedentary	Specialist	Near_Threatened	Boloria_napaea	B_napaea_136	Nymphalidae	Heliconiinae	Boloria_napaea	2016	Zell_am_See	12.8437	47.0829	2551.69
Boloria_napaea	Nymphalidae	Heliconiinae	Boloria_napaea	Oligotroph	Alpine_grasslands	Alpine_grassland	Medium_sedentary	Specialist	Near_Threatened	Boloria_napaea	B_napaea_132	Nymphalidae	Heliconiinae	Boloria_napaea	2011	Zell_am_See	12.822	47.1235	2259.06
Boloria_napaea	Nymphalidae	Heliconiinae	Boloria_napaea	Oligotroph	Alpine_grasslands	Alpine_grassland	Medium_sedentary	Specialist	Near_Threatened	Boloria_napaea	B_napaea_129	Nymphalidae	Heliconiinae	Boloria_napaea	2007	Zell_am_See	12.8161	47.1441	1640
Boloria_napaea	Nymphalidae	Heliconiinae	Boloria_napaea	Oligotroph	Alpine_grasslands	Alpine_grassland	Medium_sedentary	Specialist	Near_Threatened	Boloria_napaea	B_napaea_130	Nymphalidae	Heliconiinae	Boloria_napaea	2007	Zell_am_See	12.2482	47.1849	1895.28
Boloria_napaea	Nymphalidae	Heliconiinae	Boloria_napaea	Oligotroph	Alpine_grasslands	Alpine_grassland	Medium_sedentary	Specialist	Near_Threatened	Boloria_napaea	B_napaea_127	Nymphalidae	Heliconiinae	Boloria_napaea	2007	Zell_am_See	12.8362	47.1254	2497.78
Boloria_napaea	Nymphalidae	Heliconiinae	Boloria_napaea	Oligotroph	Alpine_grasslands	Alpine_grassland	Medium_sedentary	Specialist	Near_Threatened	Boloria_napaea	B_napaea_128	Nymphalidae	Heliconiinae	Boloria_napaea	2007	Zell_am_See	12.8362	47.1254	2497.78
Boloria_napaea	Nymphalidae	Heliconiinae	Boloria_napaea	Oligotroph	Alpine_grasslands	Alpine_grassland	Medium_sedentary	Specialist	Near_Threatened	Boloria_napaea	B_napaea_124	Nymphalidae	Heliconiinae	Boloria_napaea	2006	Zell_am_See	12.4301	47.1825	1486.62
Boloria_napaea	Nymphalidae	Heliconiinae	Boloria_napaea	Oligotroph	Alpine_grasslands	Alpine_grassland	Medium_sedentary	Specialist	Near_Threatened	Boloria_napaea	B_napaea_125	Nymphalidae	Heliconiinae	Boloria_napaea	2006	Zell_am_See	12.4301	47.1825	1486.62
Boloria_napaea	Nymphalidae	Heliconiinae	Boloria_napaea	Oligotroph	Alpine_grasslands	Alpine_grassland	Medium_sedentary	Specialist	Near_Threatened	Boloria_napaea	B_napaea_126	Nymphalidae	Heliconiinae	Boloria_napaea	2006	Zell_am_See	12.822	47.1235	2259.06
Boloria_napaea	Nymphalidae	Heliconiinae	Boloria_napaea	Oligotroph	Alpine_grasslands	Alpine_grassland	Medium_sedentary	Specialist	Near_Threatened	Boloria_napaea	B_napaea_123	Nymphalidae	Heliconiinae	Boloria_napaea	2005	Zell_am_See	12.1126	47.1895	1697.87
Boloria_napaea	Nymphalidae	Heliconiinae	Boloria_napaea	Oligotroph	Alpine_grasslands	Alpine_grassland	Medium_sedentary	Specialist	Near_Threatened	Boloria_napaea	B_napaea_122	Nymphalidae	Heliconiinae	Boloria_napaea	2005	Zell_am_See	12.8304	47.1139	2296.98
Boloria_napaea	Nymphalidae	Heliconiinae	Boloria_napaea	Oligotroph	Alpine_grasslands	Alpine_grassland	Medium_sedentary	Specialist	Near_Threatened	Boloria_napaea	B_napaea_121	Nymphalidae	Heliconiinae	Boloria_napaea	2004	Zell_am_See	12.822	47.1235	2259.06
Boloria_napaea	Nymphalidae	Heliconiinae	Boloria_napaea	Oligotroph	Alpine_grasslands	Alpine_grassland	Medium_sedentary	Specialist	Near_Threatened	Boloria_napaea	B_napaea_120	Nymphalidae	Heliconiinae	Boloria_napaea	2001	Zell_am_See	12.6578	47.2281	1529.85
Boloria_napaea	Nymphalidae	Heliconiinae	Boloria_napaea	Oligotroph	Alpine_grasslands	Alpine_grassland	Medium_sedentary	Specialist	Near_Threatened	Boloria_napaea	B_napaea_117	Nymphalidae	Heliconiinae	Boloria_napaea	2000	Zell_am_See	12.8062	47.1281	1825.09
Boloria_napaea	Nymphalidae	Heliconiinae	Boloria_napaea	Oligotroph	Alpine_grasslands	Alpine_grassland	Medium_sedentary	Specialist	Near_Threatened	Boloria_napaea	B_napaea_118	Nymphalidae	Heliconiinae	Boloria_napaea	2000	Zell_am_See	12.822	47.1235	2259.06
Boloria_napaea	Nymphalidae	Heliconiinae	Boloria_napaea	Oligotroph	Alpine_grasslands	Alpine_grassland	Medium_sedentary	Specialist	Near_Threatened	Boloria_napaea	B_napaea_119	Nymphalidae	Heliconiinae	Boloria_napaea	2000	Zell_am_See	12.822	47.1235	2259.06
Boloria_napaea	Nymphalidae	Heliconiinae	Boloria_napaea	Oligotroph	Alpine_grasslands	Alpine_grassland	Medium_sedentary	Specialist	Near_Threatened	Boloria_napaea	B_napaea_116	Nymphalidae	Heliconiinae	Boloria_napaea	1999	Zell_am_See	12.8688	47.5157	1843.56
Boloria_napaea	Nymphalidae	Heliconiinae	Boloria_napaea	Oligotroph	Alpine_grasslands	Alpine_grassland	Medium_sedentary	Specialist	Near_Threatened	Boloria_napaea	B_napaea_115	Nymphalidae	Heliconiinae	Boloria_napaea	1998	Zell_am_See	12.822	47.1235	2259.06
Boloria_napaea	Nymphalidae	Heliconiinae	Boloria_napaea	Oligotroph	Alpine_grasslands	Alpine_grassland	Medium_sedentary	Specialist	Near_Threatened	Boloria_napaea	B_napaea_114	Nymphalidae	Heliconiinae	Boloria_napaea	1998	Zell_am_See	12.8367	47.0984	2273.36
Boloria_napaea	Nymphalidae	Heliconiinae	Boloria_napaea	Oligotroph	Alpine_grasslands	Alpine_grassland	Medium_sedentary	Specialist	Near_Threatened	Boloria_napaea	B_napaea_105	Nymphalidae	Heliconiinae	Boloria_napaea	1997	Zell_am_See	12.822	47.1235	2259.06
Boloria_napaea	Nymphalidae	Heliconiinae	Boloria_napaea	Oligotroph	Alpine_grasslands	Alpine_grassland	Medium_sedentary	Specialist	Near_Threatened	Boloria_napaea	B_napaea_106	Nymphalidae	Heliconiinae	Boloria_napaea	1997	Zell_am_See	12.822	47.1235	2259.06
Boloria_napaea	Nymphalidae	Heliconiinae	Boloria_napaea	Oligotroph	Alpine_grasslands	Alpine_grassland	Medium_sedentary	Specialist	Near_Threatened	Boloria_napaea	B_napaea_107	Nymphalidae	Heliconiinae	Boloria_napaea	1997	Zell_am_See	12.822	47.1235	2259.06
Boloria_napaea	Nymphalidae	Heliconiinae	Boloria_napaea	Oligotroph	Alpine_grasslands	Alpine_grassland	Medium_sedentary	Specialist	Near_Threatened	Boloria_napaea	B_napaea_108	Nymphalidae	Heliconiinae	Boloria_napaea	1997	Zell_am_See	12.822	47.1235	2259.06
Boloria_napaea	Nymphalidae	Heliconiinae	Boloria_napaea	Oligotroph	Alpine_grasslands	Alpine_grassland	Medium_sedentary	Specialist	Near_Threatened	Boloria_napaea	B_napaea_112	Nymphalidae	Heliconiinae	Boloria_napaea	1997	Zell_am_See	12.822	47.1235	2259.06
Boloria_napaea	Nymphalidae	Heliconiinae	Boloria_napaea	Oligotroph	Alpine_grasslands	Alpine_grassland	Medium_sedentary	Specialist	Near_Threatened	Boloria_napaea	B_napaea_113	Nymphalidae	Heliconiinae	Boloria_napaea	1997	Zell_am_See	12.822	47.1235	2259.06
Boloria_napaea	Nymphalidae	Heliconiinae	Boloria_napaea	Oligotroph	Alpine_grasslands	Alpine_grassland	Medium_sedentary	Specialist	Near_Threatened	Boloria_napaea	B_napaea_109	Nymphalidae	Heliconiinae	Boloria_napaea	1997	Zell_am_See	12.8367	47.0984	2273.36
Boloria_napaea	Nymphalidae	Heliconiinae	Boloria_napaea	Oligotroph	Alpine_grasslands	Alpine_grassland	Medium_sedentary	Specialist	Near_Threatened	Boloria_napaea	B_napaea_110	Nymphalidae	Heliconiinae	Boloria_napaea	1997	Zell_am_See	12.8367	47.0984	2273.36
Boloria_napaea	Nymphalidae	Heliconiinae	Boloria_napaea	Oligotroph	Alpine_grasslands	Alpine_grassland	Medium_sedentary	Specialist	Near_Threatened	Boloria_napaea	B_napaea_104	Nymphalidae	Heliconiinae	Boloria_napaea	1996	Zell_am_See	12.822	47.1235	2259.06
Boloria_napaea	Nymphalidae	Heliconiinae	Boloria_napaea	Oligotroph	Alpine_grasslands	Alpine_grassland	Medium_sedentary	Specialist	Near_Threatened	Boloria_napaea	B_napaea_103	Nymphalidae	Heliconiinae	Boloria_napaea	1996	Zell_am_See	12.8367	47.0984	2273.36
Boloria_napaea	Nymphalidae	Heliconiinae	Boloria_napaea	Oligotroph	Alpine_grasslands	Alpine_grassland	Medium_sedentary	Specialist	Near_Threatened	Boloria_napaea	B_napaea_102	Nymphalidae	Heliconiinae	Boloria_napaea	1995	Zell_am_See	12.822	47.1235	2259.06
Boloria_napaea	Nymphalidae	Heliconiinae	Boloria_napaea	Oligotroph	Alpine_grasslands	Alpine_grassland	Medium_sedentary	Specialist	Near_Threatened	Boloria_napaea	B_napaea_101	Nymphalidae	Heliconiinae	Boloria_napaea	1995	Zell_am_See	12.8367	47.0984	2273.36
Boloria_napaea	Nymphalidae	Heliconiinae	Boloria_napaea	Oligotroph	Alpine_grasslands	Alpine_grassland	Medium_sedentary	Specialist	Near_Threatened	Boloria_napaea	B_napaea_99	Nymphalidae	Heliconiinae	Boloria_napaea	1994	Zell_am_See	12.7383	47.3296	1964.53
Boloria_napaea	Nymphalidae	Heliconiinae	Boloria_napaea	Oligotroph	Alpine_grasslands	Alpine_grassland	Medium_sedentary	Specialist	Near_Threatened	Boloria_napaea	B_napaea_100	Nymphalidae	Heliconiinae	Boloria_napaea	1994	Zell_am_See	12.7383	47.3296	1964.53
Boloria_napaea	Nymphalidae	Heliconiinae	Boloria_napaea	Oligotroph	Alpine_grasslands	Alpine_grassland	Medium_sedentary	Specialist	Near_Threatened	Boloria_napaea	B_napaea_96	Nymphalidae	Heliconiinae	Boloria_napaea	1993	Zell_am_See	12.822	47.1235	2259.06
Boloria_napaea	Nymphalidae	Heliconiinae	Boloria_napaea	Oligotroph	Alpine_grasslands	Alpine_grassland	Medium_sedentary	Specialist	Near_Threatened	Boloria_napaea	B_napaea_97	Nymphalidae	Heliconiinae	Boloria_napaea	1993	Zell_am_See	12.822	47.1235	2259.06
Boloria_napaea	Nymphalidae	Heliconiinae	Boloria_napaea	Oligotroph	Alpine_grasslands	Alpine_grassland	Medium_sedentary	Specialist	Near_Threatened	Boloria_napaea	B_napaea_98	Nymphalidae	Heliconiinae	Boloria_napaea	1993	Zell_am_See	12.822	47.1235	2259.06
Boloria_napaea	Nymphalidae	Heliconiinae	Boloria_napaea	Oligotroph	Alpine_grasslands	Alpine_grassland	Medium_sedentary	Specialist	Near_Threatened	Boloria_napaea	B_napaea_95	Nymphalidae	Heliconiinae	Boloria_napaea	1992	Zell_am_See	12.822	47.1235	2259.06
Boloria_napaea	Nymphalidae	Heliconiinae	Boloria_napaea	Oligotroph	Alpine_grasslands	Alpine_grassland	Medium_sedentary	Specialist	Near_Threatened	Boloria_napaea	B_napaea_94	Nymphalidae	Heliconiinae	Boloria_napaea	1992	Zell_am_See	12.8367	47.0984	2273.36
Boloria_napaea	Nymphalidae	Heliconiinae	Boloria_napaea	Oligotroph	Alpine_grasslands	Alpine_grassland	Medium_sedentary	Specialist	Near_Threatened	Boloria_napaea	B_napaea_92	Nymphalidae	Heliconiinae	Boloria_napaea	1991	Zell_am_See	12.822	47.1235	2259.06
Boloria_napaea	Nymphalidae	Heliconiinae	Boloria_napaea	Oligotroph	Alpine_grasslands	Alpine_grassland	Medium_sedentary	Specialist	Near_Threatened	Boloria_napaea	B_napaea_93	Nymphalidae	Heliconiinae	Boloria_napaea	1991	Zell_am_See	12.822	47.1235	2259.06
Boloria_napaea	Nymphalidae	Heliconiinae	Boloria_napaea	Oligotroph	Alpine_grasslands	Alpine_grassland	Medium_sedentary	Specialist	Near_Threatened	Boloria_napaea	B_napaea_91	Nymphalidae	Heliconiinae	Boloria_napaea	1988	Zell_am_See	12.822	47.1235	2259.06
Boloria_napaea	Nymphalidae	Heliconiinae	Boloria_napaea	Oligotroph	Alpine_grasslands	Alpine_grassland	Medium_sedentary	Specialist	Near_Threatened	Boloria_napaea	B_napaea_45	Nymphalidae	Heliconiinae	Boloria_napaea	1971	Zell_am_See	12.6503	47.1821	1876.55
Boloria_napaea	Nymphalidae	Heliconiinae	Boloria_napaea	Oligotroph	Alpine_grasslands	Alpine_grassland	Medium_sedentary	Specialist	Near_Threatened	Boloria_napaea	B_napaea_41	Nymphalidae	Heliconiinae	Boloria_napaea	1971	Zell_am_See	12.654	47.1692	2192.54
Boloria_napaea	Nymphalidae	Heliconiinae	Boloria_napaea	Oligotroph	Alpine_grasslands	Alpine_grassland	Medium_sedentary	Specialist	Near_Threatened	Boloria_napaea	B_napaea_42	Nymphalidae	Heliconiinae	Boloria_napaea	1971	Zell_am_See	12.654	47.1692	2192.54
Boloria_napaea	Nymphalidae	Heliconiinae	Boloria_napaea	Oligotroph	Alpine_grasslands	Alpine_grassland	Medium_sedentary	Specialist	Near_Threatened	Boloria_napaea	B_napaea_43	Nymphalidae	Heliconiinae	Boloria_napaea	1971	Zell_am_See	12.654	47.1692	2192.54
Boloria_napaea	Nymphalidae	Heliconiinae	Boloria_napaea	Oligotroph	Alpine_grasslands	Alpine_grassland	Medium_sedentary	Specialist	Near_Threatened	Boloria_napaea	B_napaea_40	Nymphalidae	Heliconiinae	Boloria_napaea	1970	Zell_am_See	12.6503	47.1821	1876.55
Boloria_napaea	Nymphalidae	Heliconiinae	Boloria_napaea	Oligotroph	Alpine_grasslands	Alpine_grassland	Medium_sedentary	Specialist	Near_Threatened	Boloria_napaea	B_napaea_35	Nymphalidae	Heliconiinae	Boloria_napaea	1969	Zell_am_See	12.654	47.1692	2192.54
Boloria_napaea	Nymphalidae	Heliconiinae	Boloria_napaea	Oligotroph	Alpine_grasslands	Alpine_grassland	Medium_sedentary	Specialist	Near_Threatened	Boloria_napaea	B_napaea_36	Nymphalidae	Heliconiinae	Boloria_napaea	1969	Zell_am_See	12.654	47.1692	2192.54
Boloria_napaea	Nymphalidae	Heliconiinae	Boloria_napaea	Oligotroph	Alpine_grasslands	Alpine_grassland	Medium_sedentary	Specialist	Near_Threatened	Boloria_napaea	B_napaea_37	Nymphalidae	Heliconiinae	Boloria_napaea	1969	Zell_am_See	12.654	47.1692	2192.54
Boloria_napaea	Nymphalidae	Heliconiinae	Boloria_napaea	Oligotroph	Alpine_grasslands	Alpine_grassland	Medium_sedentary	Specialist	Near_Threatened	Boloria_napaea	B_napaea_38	Nymphalidae	Heliconiinae	Boloria_napaea	1969	Zell_am_See	12.654	47.1692	2192.54
Boloria_napaea	Nymphalidae	Heliconiinae	Boloria_napaea	Oligotroph	Alpine_grasslands	Alpine_grassland	Medium_sedentary	Specialist	Near_Threatened	Boloria_napaea	B_napaea_39	Nymphalidae	Heliconiinae	Boloria_napaea	1969	Zell_am_See	12.654	47.1692	2192.54
Boloria_pales	Nymphalidae	Heliconiinae	Boloria_pales	Oligotroph	Alpine_grasslands	Alpine_grassland	Medium_sedentary	Specialist	Least_Concern	Boloria_pales	B_pales_349	Nymphalidae	Heliconiinae	Boloria_pales	2010	Hallein	13.3687	47.5163	1796.33
Boloria_pales	Nymphalidae	Heliconiinae	Boloria_pales	Oligotroph	Alpine_grasslands	Alpine_grassland	Medium_sedentary	Specialist	Least_Concern	Boloria_pales	B_pales_252	Nymphalidae	Heliconiinae	Boloria_pales	1994	Hallein	13.2668	47.6354	1500.48
Boloria_pales	Nymphalidae	Heliconiinae	Boloria_pales	Oligotroph	Alpine_grasslands	Alpine_grassland	Medium_sedentary	Specialist	Least_Concern	Boloria_pales	B_pales_242	Nymphalidae	Heliconiinae	Boloria_pales	1992	Hallein	13.0427	47.5748	1732.09
Boloria_pales	Nymphalidae	Heliconiinae	Boloria_pales	Oligotroph	Alpine_grasslands	Alpine_grassland	Medium_sedentary	Specialist	Least_Concern	Boloria_pales	B_pales_232	Nymphalidae	Heliconiinae	Boloria_pales	1990	Hallein	13.0427	47.5748	1732.09
Boloria_pales	Nymphalidae	Heliconiinae	Boloria_pales	Oligotroph	Alpine_grasslands	Alpine_grassland	Medium_sedentary	Specialist	Least_Concern	Boloria_pales	B_pales_224	Nymphalidae	Heliconiinae	Boloria_pales	1987	Hallein	13.2742	47.6411	1756.97
Boloria_pales	Nymphalidae	Heliconiinae	Boloria_pales	Oligotroph	Alpine_grasslands	Alpine_grassland	Medium_sedentary	Specialist	Least_Concern	Boloria_pales	B_pales_212	Nymphalidae	Heliconiinae	Boloria_pales	1982	Hallein	13.2742	47.6411	1756.97
Boloria_pales	Nymphalidae	Heliconiinae	Boloria_pales	Oligotroph	Alpine_grasslands	Alpine_grassland	Medium_sedentary	Specialist	Least_Concern	Boloria_pales	B_pales_133	Nymphalidae	Heliconiinae	Boloria_pales	1962	Hallein	13.3947	47.643	1487.91
Boloria_pales	Nymphalidae	Heliconiinae	Boloria_pales	Oligotroph	Alpine_grasslands	Alpine_grassland	Medium_sedentary	Specialist	Least_Concern	Boloria_pales	B_pales_134	Nymphalidae	Heliconiinae	Boloria_pales	1962	Hallein	13.3947	47.643	1487.91
Boloria_pales	Nymphalidae	Heliconiinae	Boloria_pales	Oligotroph	Alpine_grasslands	Alpine_grassland	Medium_sedentary	Specialist	Least_Concern	Boloria_pales	B_pales_208	Nymphalidae	Heliconiinae	Boloria_pales	1981	Salzburg_Umgebung	13.4338	47.7764	1780.5
Boloria_pales	Nymphalidae	Heliconiinae	Boloria_pales	Oligotroph	Alpine_grasslands	Alpine_grassland	Medium_sedentary	Specialist	Least_Concern	Boloria_pales	B_pales_159	Nymphalidae	Heliconiinae	Boloria_pales	1971	Salzburg_Umgebung	13.0043	47.7181	1846.81
Boloria_pales	Nymphalidae	Heliconiinae	Boloria_pales	Oligotroph	Alpine_grasslands	Alpine_grassland	Medium_sedentary	Specialist	Least_Concern	Boloria_pales	B_pales_149	Nymphalidae	Heliconiinae	Boloria_pales	1969	Salzburg_Umgebung	13.0043	47.7181	1846.81
Boloria_pales	Nymphalidae	Heliconiinae	Boloria_pales	Oligotroph	Alpine_grasslands	Alpine_grassland	Medium_sedentary	Specialist	Least_Concern	Boloria_pales	B_pales_362	Nymphalidae	Heliconiinae	Boloria_pales	2017	Sankt_Johann_im_Pongau	13.1563	47.0906	2027.39
Boloria_pales	Nymphalidae	Heliconiinae	Boloria_pales	Oligotroph	Alpine_grasslands	Alpine_grassland	Medium_sedentary	Specialist	Least_Concern	Boloria_pales	B_pales_358	Nymphalidae	Heliconiinae	Boloria_pales	2014	Sankt_Johann_im_Pongau	13.5185	47.4821	1693.49
Boloria_pales	Nymphalidae	Heliconiinae	Boloria_pales	Oligotroph	Alpine_grasslands	Alpine_grassland	Medium_sedentary	Specialist	Least_Concern	Boloria_pales	B_pales_356	Nymphalidae	Heliconiinae	Boloria_pales	2013	Sankt_Johann_im_Pongau	13.5643	47.4658	1745.3
Boloria_pales	Nymphalidae	Heliconiinae	Boloria_pales	Oligotroph	Alpine_grasslands	Alpine_grassland	Medium_sedentary	Specialist	Least_Concern	Boloria_pales	B_pales_347	Nymphalidae	Heliconiinae	Boloria_pales	2010	Sankt_Johann_im_Pongau	13.351	47.5095	1535.29
Boloria_pales	Nymphalidae	Heliconiinae	Boloria_pales	Oligotroph	Alpine_grasslands	Alpine_grassland	Medium_sedentary	Specialist	Least_Concern	Boloria_pales	B_pales_348	Nymphalidae	Heliconiinae	Boloria_pales	2010	Sankt_Johann_im_Pongau	13.3498	47.5112	1667.05
Boloria_pales	Nymphalidae	Heliconiinae	Boloria_pales	Oligotroph	Alpine_grasslands	Alpine_grassland	Medium_sedentary	Specialist	Least_Concern	Boloria_pales	B_pales_350	Nymphalidae	Heliconiinae	Boloria_pales	2010	Sankt_Johann_im_Pongau	13.5418	47.2664	2015.25
Boloria_pales	Nymphalidae	Heliconiinae	Boloria_pales	Oligotroph	Alpine_grasslands	Alpine_grassland	Medium_sedentary	Specialist	Least_Concern	Boloria_pales	B_pales_333	Nymphalidae	Heliconiinae	Boloria_pales	2008	Sankt_Johann_im_Pongau	13.0606	47.094	2178.78
Boloria_pales	Nymphalidae	Heliconiinae	Boloria_pales	Oligotroph	Alpine_grasslands	Alpine_grassland	Medium_sedentary	Specialist	Least_Concern	Boloria_pales	B_pales_332	Nymphalidae	Heliconiinae	Boloria_pales	2008	Sankt_Johann_im_Pongau	13.0346	47.1599	2292.96
Boloria_pales	Nymphalidae	Heliconiinae	Boloria_pales	Oligotroph	Alpine_grasslands	Alpine_grassland	Medium_sedentary	Specialist	Least_Concern	Boloria_pales	B_pales_304	Nymphalidae	Heliconiinae	Boloria_pales	2005	Sankt_Johann_im_Pongau	13.2404	47.1037	1842.65
Boloria_pales	Nymphalidae	Heliconiinae	Boloria_pales	Oligotroph	Alpine_grasslands	Alpine_grassland	Medium_sedentary	Specialist	Least_Concern	Boloria_pales	B_pales_295	Nymphalidae	Heliconiinae	Boloria_pales	2004	Sankt_Johann_im_Pongau	13.32	47.1929	1762.45
Boloria_pales	Nymphalidae	Heliconiinae	Boloria_pales	Oligotroph	Alpine_grasslands	Alpine_grassland	Medium_sedentary	Specialist	Least_Concern	Boloria_pales	B_pales_288	Nymphalidae	Heliconiinae	Boloria_pales	2002	Sankt_Johann_im_Pongau	13.316	47.1957	1872.98
Boloria_pales	Nymphalidae	Heliconiinae	Boloria_pales	Oligotroph	Alpine_grasslands	Alpine_grassland	Medium_sedentary	Specialist	Least_Concern	Boloria_pales	B_pales_279	Nymphalidae	Heliconiinae	Boloria_pales	1997	Sankt_Johann_im_Pongau	13.2966	47.4888	1811.11
Boloria_pales	Nymphalidae	Heliconiinae	Boloria_pales	Oligotroph	Alpine_grasslands	Alpine_grassland	Medium_sedentary	Specialist	Least_Concern	Boloria_pales	B_pales_262	Nymphalidae	Heliconiinae	Boloria_pales	1996	Sankt_Johann_im_Pongau	13.1007	47.4074	1337.07
Boloria_pales	Nymphalidae	Heliconiinae	Boloria_pales	Oligotroph	Alpine_grasslands	Alpine_grassland	Medium_sedentary	Specialist	Least_Concern	Boloria_pales	B_pales_259	Nymphalidae	Heliconiinae	Boloria_pales	1996	Sankt_Johann_im_Pongau	13.0622	47.4196	2820.98
Boloria_pales	Nymphalidae	Heliconiinae	Boloria_pales	Oligotroph	Alpine_grasslands	Alpine_grassland	Medium_sedentary	Specialist	Least_Concern	Boloria_pales	B_pales_257	Nymphalidae	Heliconiinae	Boloria_pales	1995	Sankt_Johann_im_Pongau	13.5566	47.2486	1736.97
Boloria_pales	Nymphalidae	Heliconiinae	Boloria_pales	Oligotroph	Alpine_grasslands	Alpine_grassland	Medium_sedentary	Specialist	Least_Concern	Boloria_pales	B_pales_223	Nymphalidae	Heliconiinae	Boloria_pales	1986	Sankt_Johann_im_Pongau	13.32	47.1929	1762.45
Boloria_pales	Nymphalidae	Heliconiinae	Boloria_pales	Oligotroph	Alpine_grasslands	Alpine_grassland	Medium_sedentary	Specialist	Least_Concern	Boloria_pales	B_pales_218	Nymphalidae	Heliconiinae	Boloria_pales	1984	Sankt_Johann_im_Pongau	13.074	47.0603	2108.07
Boloria_pales	Nymphalidae	Heliconiinae	Boloria_pales	Oligotroph	Alpine_grasslands	Alpine_grassland	Medium_sedentary	Specialist	Least_Concern	Boloria_pales	B_pales_214	Nymphalidae	Heliconiinae	Boloria_pales	1983	Sankt_Johann_im_Pongau	13.5566	47.2486	1736.97
Boloria_pales	Nymphalidae	Heliconiinae	Boloria_pales	Oligotroph	Alpine_grasslands	Alpine_grassland	Medium_sedentary	Specialist	Least_Concern	Boloria_pales	B_pales_217	Nymphalidae	Heliconiinae	Boloria_pales	1983	Sankt_Johann_im_Pongau	13.32	47.1929	1762.45
Boloria_pales	Nymphalidae	Heliconiinae	Boloria_pales	Oligotroph	Alpine_grasslands	Alpine_grassland	Medium_sedentary	Specialist	Least_Concern	Boloria_pales	B_pales_206	Nymphalidae	Heliconiinae	Boloria_pales	1981	Sankt_Johann_im_Pongau	13.5566	47.2486	1736.97
Boloria_pales	Nymphalidae	Heliconiinae	Boloria_pales	Oligotroph	Alpine_grasslands	Alpine_grassland	Medium_sedentary	Specialist	Least_Concern	Boloria_pales	B_pales_204	Nymphalidae	Heliconiinae	Boloria_pales	1979	Sankt_Johann_im_Pongau	13.5566	47.2486	1736.97
Boloria_pales	Nymphalidae	Heliconiinae	Boloria_pales	Oligotroph	Alpine_grasslands	Alpine_grassland	Medium_sedentary	Specialist	Least_Concern	Boloria_pales	B_pales_202	Nymphalidae	Heliconiinae	Boloria_pales	1978	Sankt_Johann_im_Pongau	13.0554	47.1453	2075.82
Boloria_pales	Nymphalidae	Heliconiinae	Boloria_pales	Oligotroph	Alpine_grasslands	Alpine_grassland	Medium_sedentary	Specialist	Least_Concern	Boloria_pales	B_pales_199	Nymphalidae	Heliconiinae	Boloria_pales	1977	Sankt_Johann_im_Pongau	13.5566	47.2486	1736.97
Boloria_pales	Nymphalidae	Heliconiinae	Boloria_pales	Oligotroph	Alpine_grasslands	Alpine_grassland	Medium_sedentary	Specialist	Least_Concern	Boloria_pales	B_pales_197	Nymphalidae	Heliconiinae	Boloria_pales	1977	Sankt_Johann_im_Pongau	13.0554	47.1453	2075.82
Boloria_pales	Nymphalidae	Heliconiinae	Boloria_pales	Oligotroph	Alpine_grasslands	Alpine_grassland	Medium_sedentary	Specialist	Least_Concern	Boloria_pales	B_pales_196	Nymphalidae	Heliconiinae	Boloria_pales	1976	Sankt_Johann_im_Pongau	13.32	47.1929	1762.45
Boloria_pales	Nymphalidae	Heliconiinae	Boloria_pales	Oligotroph	Alpine_grasslands	Alpine_grassland	Medium_sedentary	Specialist	Least_Concern	Boloria_pales	B_pales_194	Nymphalidae	Heliconiinae	Boloria_pales	1975	Sankt_Johann_im_Pongau	13.0554	47.1453	2075.82
Boloria_pales	Nymphalidae	Heliconiinae	Boloria_pales	Oligotroph	Alpine_grasslands	Alpine_grassland	Medium_sedentary	Specialist	Least_Concern	Boloria_pales	B_pales_195	Nymphalidae	Heliconiinae	Boloria_pales	1975	Sankt_Johann_im_Pongau	13.0995	47.1119	2225.32
Boloria_pales	Nymphalidae	Heliconiinae	Boloria_pales	Oligotroph	Alpine_grasslands	Alpine_grassland	Medium_sedentary	Specialist	Least_Concern	Boloria_pales	B_pales_191	Nymphalidae	Heliconiinae	Boloria_pales	1974	Sankt_Johann_im_Pongau	13.5556	47.2491	1730.54
Boloria_pales	Nymphalidae	Heliconiinae	Boloria_pales	Oligotroph	Alpine_grasslands	Alpine_grassland	Medium_sedentary	Specialist	Least_Concern	Boloria_pales	B_pales_188	Nymphalidae	Heliconiinae	Boloria_pales	1974	Sankt_Johann_im_Pongau	13.0554	47.1453	2075.82
Boloria_pales	Nymphalidae	Heliconiinae	Boloria_pales	Oligotroph	Alpine_grasslands	Alpine_grassland	Medium_sedentary	Specialist	Least_Concern	Boloria_pales	B_pales_183	Nymphalidae	Heliconiinae	Boloria_pales	1973	Sankt_Johann_im_Pongau	13.0607	47.0578	1646.49
Boloria_pales	Nymphalidae	Heliconiinae	Boloria_pales	Oligotroph	Alpine_grasslands	Alpine_grassland	Medium_sedentary	Specialist	Least_Concern	Boloria_pales	B_pales_184	Nymphalidae	Heliconiinae	Boloria_pales	1973	Sankt_Johann_im_Pongau	13.0607	47.0578	1646.49
Boloria_pales	Nymphalidae	Heliconiinae	Boloria_pales	Oligotroph	Alpine_grasslands	Alpine_grassland	Medium_sedentary	Specialist	Least_Concern	Boloria_pales	B_pales_185	Nymphalidae	Heliconiinae	Boloria_pales	1973	Sankt_Johann_im_Pongau	13.0607	47.0578	1646.49
Boloria_pales	Nymphalidae	Heliconiinae	Boloria_pales	Oligotroph	Alpine_grasslands	Alpine_grassland	Medium_sedentary	Specialist	Least_Concern	Boloria_pales	B_pales_181	Nymphalidae	Heliconiinae	Boloria_pales	1973	Sankt_Johann_im_Pongau	13.5556	47.2491	1730.54
Boloria_pales	Nymphalidae	Heliconiinae	Boloria_pales	Oligotroph	Alpine_grasslands	Alpine_grassland	Medium_sedentary	Specialist	Least_Concern	Boloria_pales	B_pales_182	Nymphalidae	Heliconiinae	Boloria_pales	1973	Sankt_Johann_im_Pongau	13.1578	47.1614	2440.43
Boloria_pales	Nymphalidae	Heliconiinae	Boloria_pales	Oligotroph	Alpine_grasslands	Alpine_grassland	Medium_sedentary	Specialist	Least_Concern	Boloria_pales	B_pales_186	Nymphalidae	Heliconiinae	Boloria_pales	1973	Sankt_Johann_im_Pongau	13.1578	47.1614	2440.43
Boloria_pales	Nymphalidae	Heliconiinae	Boloria_pales	Oligotroph	Alpine_grasslands	Alpine_grassland	Medium_sedentary	Specialist	Least_Concern	Boloria_pales	B_pales_168	Nymphalidae	Heliconiinae	Boloria_pales	1972	Sankt_Johann_im_Pongau	13.5556	47.2491	1730.54
Boloria_pales	Nymphalidae	Heliconiinae	Boloria_pales	Oligotroph	Alpine_grasslands	Alpine_grassland	Medium_sedentary	Specialist	Least_Concern	Boloria_pales	B_pales_169	Nymphalidae	Heliconiinae	Boloria_pales	1972	Sankt_Johann_im_Pongau	13.5556	47.2491	1730.54
Boloria_pales	Nymphalidae	Heliconiinae	Boloria_pales	Oligotroph	Alpine_grasslands	Alpine_grassland	Medium_sedentary	Specialist	Least_Concern	Boloria_pales	B_pales_165	Nymphalidae	Heliconiinae	Boloria_pales	1971	Sankt_Johann_im_Pongau	13.0554	47.1453	2075.82
Boloria_pales	Nymphalidae	Heliconiinae	Boloria_pales	Oligotroph	Alpine_grasslands	Alpine_grassland	Medium_sedentary	Specialist	Least_Concern	Boloria_pales	B_pales_154	Nymphalidae	Heliconiinae	Boloria_pales	1970	Sankt_Johann_im_Pongau	13.0554	47.1453	2075.82
Boloria_pales	Nymphalidae	Heliconiinae	Boloria_pales	Oligotroph	Alpine_grasslands	Alpine_grassland	Medium_sedentary	Specialist	Least_Concern	Boloria_pales	B_pales_158	Nymphalidae	Heliconiinae	Boloria_pales	1970	Sankt_Johann_im_Pongau	13.0554	47.1453	2075.82
Boloria_pales	Nymphalidae	Heliconiinae	Boloria_pales	Oligotroph	Alpine_grasslands	Alpine_grassland	Medium_sedentary	Specialist	Least_Concern	Boloria_pales	B_pales_137	Nymphalidae	Heliconiinae	Boloria_pales	1963	Sankt_Johann_im_Pongau	13.5556	47.2491	1730.54
Boloria_pales	Nymphalidae	Heliconiinae	Boloria_pales	Oligotroph	Alpine_grasslands	Alpine_grassland	Medium_sedentary	Specialist	Least_Concern	Boloria_pales	B_pales_363	Nymphalidae	Heliconiinae	Boloria_pales	2017	Tamsweg	13.6455	47.1304	2069.27
Boloria_pales	Nymphalidae	Heliconiinae	Boloria_pales	Oligotroph	Alpine_grasslands	Alpine_grassland	Medium_sedentary	Specialist	Least_Concern	Boloria_pales	B_pales_361	Nymphalidae	Heliconiinae	Boloria_pales	2016	Tamsweg	13.6455	47.1304	2069.27
Boloria_pales	Nymphalidae	Heliconiinae	Boloria_pales	Oligotroph	Alpine_grasslands	Alpine_grassland	Medium_sedentary	Specialist	Least_Concern	Boloria_pales	B_pales_354	Nymphalidae	Heliconiinae	Boloria_pales	2013	Tamsweg	13.5764	47.2374	1659.4
Boloria_pales	Nymphalidae	Heliconiinae	Boloria_pales	Oligotroph	Alpine_grasslands	Alpine_grassland	Medium_sedentary	Specialist	Least_Concern	Boloria_pales	B_pales_357	Nymphalidae	Heliconiinae	Boloria_pales	2013	Tamsweg	13.775	46.9793	1732.51
Boloria_pales	Nymphalidae	Heliconiinae	Boloria_pales	Oligotroph	Alpine_grasslands	Alpine_grassland	Medium_sedentary	Specialist	Least_Concern	Boloria_pales	B_pales_351	Nymphalidae	Heliconiinae	Boloria_pales	2011	Tamsweg	13.5374	47.1913	2041
Boloria_pales	Nymphalidae	Heliconiinae	Boloria_pales	Oligotroph	Alpine_grasslands	Alpine_grassland	Medium_sedentary	Specialist	Least_Concern	Boloria_pales	B_pales_341	Nymphalidae	Heliconiinae	Boloria_pales	2009	Tamsweg	13.3852	47.1461	1714.77
Boloria_pales	Nymphalidae	Heliconiinae	Boloria_pales	Oligotroph	Alpine_grasslands	Alpine_grassland	Medium_sedentary	Specialist	Least_Concern	Boloria_pales	B_pales_340	Nymphalidae	Heliconiinae	Boloria_pales	2009	Tamsweg	13.3741	47.1105	1896.18
Boloria_pales	Nymphalidae	Heliconiinae	Boloria_pales	Oligotroph	Alpine_grasslands	Alpine_grassland	Medium_sedentary	Specialist	Least_Concern	Boloria_pales	B_pales_344	Nymphalidae	Heliconiinae	Boloria_pales	2009	Tamsweg	13.4067	47.1187	1984.97
Boloria_pales	Nymphalidae	Heliconiinae	Boloria_pales	Oligotroph	Alpine_grasslands	Alpine_grassland	Medium_sedentary	Specialist	Least_Concern	Boloria_pales	B_pales_342	Nymphalidae	Heliconiinae	Boloria_pales	2009	Tamsweg	13.3812	47.1526	1993.52
Boloria_pales	Nymphalidae	Heliconiinae	Boloria_pales	Oligotroph	Alpine_grasslands	Alpine_grassland	Medium_sedentary	Specialist	Least_Concern	Boloria_pales	B_pales_345	Nymphalidae	Heliconiinae	Boloria_pales	2009	Tamsweg	13.4119	47.1133	2058.59
Boloria_pales	Nymphalidae	Heliconiinae	Boloria_pales	Oligotroph	Alpine_grasslands	Alpine_grassland	Medium_sedentary	Specialist	Least_Concern	Boloria_pales	B_pales_343	Nymphalidae	Heliconiinae	Boloria_pales	2009	Tamsweg	13.3432	47.1371	2144.23
Boloria_pales	Nymphalidae	Heliconiinae	Boloria_pales	Oligotroph	Alpine_grasslands	Alpine_grassland	Medium_sedentary	Specialist	Least_Concern	Boloria_pales	B_pales_331	Nymphalidae	Heliconiinae	Boloria_pales	2008	Tamsweg	13.726	47.2708	1982.31
Boloria_pales	Nymphalidae	Heliconiinae	Boloria_pales	Oligotroph	Alpine_grasslands	Alpine_grassland	Medium_sedentary	Specialist	Least_Concern	Boloria_pales	B_pales_317	Nymphalidae	Heliconiinae	Boloria_pales	2007	Tamsweg	13.5764	47.2374	1659.4
Boloria_pales	Nymphalidae	Heliconiinae	Boloria_pales	Oligotroph	Alpine_grasslands	Alpine_grassland	Medium_sedentary	Specialist	Least_Concern	Boloria_pales	B_pales_316	Nymphalidae	Heliconiinae	Boloria_pales	2007	Tamsweg	13.5754	47.2532	1968.7
Boloria_pales	Nymphalidae	Heliconiinae	Boloria_pales	Oligotroph	Alpine_grasslands	Alpine_grassland	Medium_sedentary	Specialist	Least_Concern	Boloria_pales	B_pales_319	Nymphalidae	Heliconiinae	Boloria_pales	2007	Tamsweg	13.7848	46.9857	1988.74
Boloria_pales	Nymphalidae	Heliconiinae	Boloria_pales	Oligotroph	Alpine_grasslands	Alpine_grassland	Medium_sedentary	Specialist	Least_Concern	Boloria_pales	B_pales_294	Nymphalidae	Heliconiinae	Boloria_pales	2004	Tamsweg	13.5754	47.2532	1968.7
Boloria_pales	Nymphalidae	Heliconiinae	Boloria_pales	Oligotroph	Alpine_grasslands	Alpine_grassland	Medium_sedentary	Specialist	Least_Concern	Boloria_pales	B_pales_296	Nymphalidae	Heliconiinae	Boloria_pales	2004	Tamsweg	13.5754	47.2532	1968.7
Boloria_pales	Nymphalidae	Heliconiinae	Boloria_pales	Oligotroph	Alpine_grasslands	Alpine_grassland	Medium_sedentary	Specialist	Least_Concern	Boloria_pales	B_pales_289	Nymphalidae	Heliconiinae	Boloria_pales	2003	Tamsweg	13.5754	47.2532	1968.7
Boloria_pales	Nymphalidae	Heliconiinae	Boloria_pales	Oligotroph	Alpine_grasslands	Alpine_grassland	Medium_sedentary	Specialist	Least_Concern	Boloria_pales	B_pales_290	Nymphalidae	Heliconiinae	Boloria_pales	2003	Tamsweg	13.5754	47.2532	1968.7
Boloria_pales	Nymphalidae	Heliconiinae	Boloria_pales	Oligotroph	Alpine_grasslands	Alpine_grassland	Medium_sedentary	Specialist	Least_Concern	Boloria_pales	B_pales_264	Nymphalidae	Heliconiinae	Boloria_pales	1997	Tamsweg	13.5764	47.2374	1659.4
Boloria_pales	Nymphalidae	Heliconiinae	Boloria_pales	Oligotroph	Alpine_grasslands	Alpine_grassland	Medium_sedentary	Specialist	Least_Concern	Boloria_pales	B_pales_225	Nymphalidae	Heliconiinae	Boloria_pales	1987	Tamsweg	13.4096	47.0989	1750.98
Boloria_pales	Nymphalidae	Heliconiinae	Boloria_pales	Oligotroph	Alpine_grasslands	Alpine_grassland	Medium_sedentary	Specialist	Least_Concern	Boloria_pales	B_pales_216	Nymphalidae	Heliconiinae	Boloria_pales	1983	Tamsweg	13.775	46.9793	1732.51
Boloria_pales	Nymphalidae	Heliconiinae	Boloria_pales	Oligotroph	Alpine_grasslands	Alpine_grassland	Medium_sedentary	Specialist	Least_Concern	Boloria_pales	B_pales_200	Nymphalidae	Heliconiinae	Boloria_pales	1978	Tamsweg	13.4096	47.0989	1750.98
Boloria_pales	Nymphalidae	Heliconiinae	Boloria_pales	Oligotroph	Alpine_grasslands	Alpine_grassland	Medium_sedentary	Specialist	Least_Concern	Boloria_pales	B_pales_192	Nymphalidae	Heliconiinae	Boloria_pales	1974	Tamsweg	13.3784	47.1482	1751.54
Boloria_pales	Nymphalidae	Heliconiinae	Boloria_pales	Oligotroph	Alpine_grasslands	Alpine_grassland	Medium_sedentary	Specialist	Least_Concern	Boloria_pales	B_pales_155	Nymphalidae	Heliconiinae	Boloria_pales	1970	Tamsweg	13.3371	47.1606	1808.56
Boloria_pales	Nymphalidae	Heliconiinae	Boloria_pales	Oligotroph	Alpine_grasslands	Alpine_grassland	Medium_sedentary	Specialist	Least_Concern	Boloria_pales	B_pales_151	Nymphalidae	Heliconiinae	Boloria_pales	1969	Tamsweg	13.7911	47.0101	1891.98
Boloria_pales	Nymphalidae	Heliconiinae	Boloria_pales	Oligotroph	Alpine_grasslands	Alpine_grassland	Medium_sedentary	Specialist	Least_Concern	Boloria_pales	B_pales_370	Nymphalidae	Heliconiinae	Boloria_pales	2018	Zell_am_See	12.5591	47.3981	1907.75
Boloria_pales	Nymphalidae	Heliconiinae	Boloria_pales	Oligotroph	Alpine_grasslands	Alpine_grassland	Medium_sedentary	Specialist	Least_Concern	Boloria_pales	B_pales_367	Nymphalidae	Heliconiinae	Boloria_pales	2018	Zell_am_See	12.5471	47.3974	1925.96
Boloria_pales	Nymphalidae	Heliconiinae	Boloria_pales	Oligotroph	Alpine_grasslands	Alpine_grassland	Medium_sedentary	Specialist	Least_Concern	Boloria_pales	B_pales_368	Nymphalidae	Heliconiinae	Boloria_pales	2018	Zell_am_See	12.5431	47.3947	1932.6
Boloria_pales	Nymphalidae	Heliconiinae	Boloria_pales	Oligotroph	Alpine_grasslands	Alpine_grassland	Medium_sedentary	Specialist	Least_Concern	Boloria_pales	B_pales_369	Nymphalidae	Heliconiinae	Boloria_pales	2018	Zell_am_See	12.5516	47.3986	1938.61
Boloria_pales	Nymphalidae	Heliconiinae	Boloria_pales	Oligotroph	Alpine_grasslands	Alpine_grassland	Medium_sedentary	Specialist	Least_Concern	Boloria_pales	B_pales_366	Nymphalidae	Heliconiinae	Boloria_pales	2018	Zell_am_See	12.2559	47.1564	2161.41
Boloria_pales	Nymphalidae	Heliconiinae	Boloria_pales	Oligotroph	Alpine_grasslands	Alpine_grassland	Medium_sedentary	Specialist	Least_Concern	Boloria_pales	B_pales_365	Nymphalidae	Heliconiinae	Boloria_pales	2018	Zell_am_See	12.2408	47.1542	2282.1
Boloria_pales	Nymphalidae	Heliconiinae	Boloria_pales	Oligotroph	Alpine_grasslands	Alpine_grassland	Medium_sedentary	Specialist	Least_Concern	Boloria_pales	B_pales_364	Nymphalidae	Heliconiinae	Boloria_pales	2017	Zell_am_See	12.2866	47.1298	2059.52
Boloria_pales	Nymphalidae	Heliconiinae	Boloria_pales	Oligotroph	Alpine_grasslands	Alpine_grassland	Medium_sedentary	Specialist	Least_Concern	Boloria_pales	B_pales_359	Nymphalidae	Heliconiinae	Boloria_pales	2015	Zell_am_See	12.3207	47.1639	1942.6
Boloria_pales	Nymphalidae	Heliconiinae	Boloria_pales	Oligotroph	Alpine_grasslands	Alpine_grassland	Medium_sedentary	Specialist	Least_Concern	Boloria_pales	B_pales_360	Nymphalidae	Heliconiinae	Boloria_pales	2015	Zell_am_See	12.328	47.1545	2140.35
Boloria_pales	Nymphalidae	Heliconiinae	Boloria_pales	Oligotroph	Alpine_grasslands	Alpine_grassland	Medium_sedentary	Specialist	Least_Concern	Boloria_pales	B_pales_353	Nymphalidae	Heliconiinae	Boloria_pales	2013	Zell_am_See	12.38	47.1769	2161.67
Boloria_pales	Nymphalidae	Heliconiinae	Boloria_pales	Oligotroph	Alpine_grasslands	Alpine_grassland	Medium_sedentary	Specialist	Least_Concern	Boloria_pales	B_pales_355	Nymphalidae	Heliconiinae	Boloria_pales	2013	Zell_am_See	12.831	47.1238	2570.68
Boloria_pales	Nymphalidae	Heliconiinae	Boloria_pales	Oligotroph	Alpine_grasslands	Alpine_grassland	Medium_sedentary	Specialist	Least_Concern	Boloria_pales	B_pales_352	Nymphalidae	Heliconiinae	Boloria_pales	2012	Zell_am_See	12.4297	47.1866	1478.21
Boloria_pales	Nymphalidae	Heliconiinae	Boloria_pales	Oligotroph	Alpine_grasslands	Alpine_grassland	Medium_sedentary	Specialist	Least_Concern	Boloria_pales	B_pales_346	Nymphalidae	Heliconiinae	Boloria_pales	2009	Zell_am_See	12.8316	47.1115	2260.85
Boloria_pales	Nymphalidae	Heliconiinae	Boloria_pales	Oligotroph	Alpine_grasslands	Alpine_grassland	Medium_sedentary	Specialist	Least_Concern	Boloria_pales	B_pales_336	Nymphalidae	Heliconiinae	Boloria_pales	2008	Zell_am_See	12.9872	47.0622	1862.85
Boloria_pales	Nymphalidae	Heliconiinae	Boloria_pales	Oligotroph	Alpine_grasslands	Alpine_grassland	Medium_sedentary	Specialist	Least_Concern	Boloria_pales	B_pales_334	Nymphalidae	Heliconiinae	Boloria_pales	2008	Zell_am_See	12.9718	47.0984	1965.26
Boloria_pales	Nymphalidae	Heliconiinae	Boloria_pales	Oligotroph	Alpine_grasslands	Alpine_grassland	Medium_sedentary	Specialist	Least_Concern	Boloria_pales	B_pales_338	Nymphalidae	Heliconiinae	Boloria_pales	2008	Zell_am_See	12.9949	47.06	1985.11
Boloria_pales	Nymphalidae	Heliconiinae	Boloria_pales	Oligotroph	Alpine_grasslands	Alpine_grassland	Medium_sedentary	Specialist	Least_Concern	Boloria_pales	B_pales_339	Nymphalidae	Heliconiinae	Boloria_pales	2008	Zell_am_See	12.9707	47.0977	1995.12
Boloria_pales	Nymphalidae	Heliconiinae	Boloria_pales	Oligotroph	Alpine_grasslands	Alpine_grassland	Medium_sedentary	Specialist	Least_Concern	Boloria_pales	B_pales_337	Nymphalidae	Heliconiinae	Boloria_pales	2008	Zell_am_See	12.9843	47.0555	2192.24
Boloria_pales	Nymphalidae	Heliconiinae	Boloria_pales	Oligotroph	Alpine_grasslands	Alpine_grassland	Medium_sedentary	Specialist	Least_Concern	Boloria_pales	B_pales_335	Nymphalidae	Heliconiinae	Boloria_pales	2008	Zell_am_See	12.83	47.1178	2383.93
Boloria_pales	Nymphalidae	Heliconiinae	Boloria_pales	Oligotroph	Alpine_grasslands	Alpine_grassland	Medium_sedentary	Specialist	Least_Concern	Boloria_pales	B_pales_330	Nymphalidae	Heliconiinae	Boloria_pales	2008	Zell_am_See	12.0887	47.1639	2559.37
Boloria_pales	Nymphalidae	Heliconiinae	Boloria_pales	Oligotroph	Alpine_grasslands	Alpine_grassland	Medium_sedentary	Specialist	Least_Concern	Boloria_pales	B_pales_329	Nymphalidae	Heliconiinae	Boloria_pales	2008	Zell_am_See	12.0847	47.168	2731.25
Boloria_pales	Nymphalidae	Heliconiinae	Boloria_pales	Oligotroph	Alpine_grasslands	Alpine_grassland	Medium_sedentary	Specialist	Least_Concern	Boloria_pales	B_pales_320	Nymphalidae	Heliconiinae	Boloria_pales	2007	Zell_am_See	13.0454	47.3964	1441.62
Boloria_pales	Nymphalidae	Heliconiinae	Boloria_pales	Oligotroph	Alpine_grasslands	Alpine_grassland	Medium_sedentary	Specialist	Least_Concern	Boloria_pales	B_pales_318	Nymphalidae	Heliconiinae	Boloria_pales	2007	Zell_am_See	12.9842	47.0687	1599.14
Boloria_pales	Nymphalidae	Heliconiinae	Boloria_pales	Oligotroph	Alpine_grasslands	Alpine_grassland	Medium_sedentary	Specialist	Least_Concern	Boloria_pales	B_pales_325	Nymphalidae	Heliconiinae	Boloria_pales	2007	Zell_am_See	12.3104	47.1776	1614.86
Boloria_pales	Nymphalidae	Heliconiinae	Boloria_pales	Oligotroph	Alpine_grasslands	Alpine_grassland	Medium_sedentary	Specialist	Least_Concern	Boloria_pales	B_pales_314	Nymphalidae	Heliconiinae	Boloria_pales	2007	Zell_am_See	12.8161	47.1441	1640
Boloria_pales	Nymphalidae	Heliconiinae	Boloria_pales	Oligotroph	Alpine_grasslands	Alpine_grassland	Medium_sedentary	Specialist	Least_Concern	Boloria_pales	B_pales_315	Nymphalidae	Heliconiinae	Boloria_pales	2007	Zell_am_See	12.8161	47.1441	1640
Boloria_pales	Nymphalidae	Heliconiinae	Boloria_pales	Oligotroph	Alpine_grasslands	Alpine_grassland	Medium_sedentary	Specialist	Least_Concern	Boloria_pales	B_pales_326	Nymphalidae	Heliconiinae	Boloria_pales	2007	Zell_am_See	12.3171	47.1703	1805.48
Boloria_pales	Nymphalidae	Heliconiinae	Boloria_pales	Oligotroph	Alpine_grasslands	Alpine_grassland	Medium_sedentary	Specialist	Least_Concern	Boloria_pales	B_pales_327	Nymphalidae	Heliconiinae	Boloria_pales	2007	Zell_am_See	12.3197	47.1641	1908.14
Boloria_pales	Nymphalidae	Heliconiinae	Boloria_pales	Oligotroph	Alpine_grasslands	Alpine_grassland	Medium_sedentary	Specialist	Least_Concern	Boloria_pales	B_pales_322	Nymphalidae	Heliconiinae	Boloria_pales	2007	Zell_am_See	12.2781	47.1361	1923.83
Boloria_pales	Nymphalidae	Heliconiinae	Boloria_pales	Oligotroph	Alpine_grasslands	Alpine_grassland	Medium_sedentary	Specialist	Least_Concern	Boloria_pales	B_pales_323	Nymphalidae	Heliconiinae	Boloria_pales	2007	Zell_am_See	12.2688	47.1402	2006.91
Boloria_pales	Nymphalidae	Heliconiinae	Boloria_pales	Oligotroph	Alpine_grasslands	Alpine_grassland	Medium_sedentary	Specialist	Least_Concern	Boloria_pales	B_pales_324	Nymphalidae	Heliconiinae	Boloria_pales	2007	Zell_am_See	12.2384	47.1845	2030.59
Boloria_pales	Nymphalidae	Heliconiinae	Boloria_pales	Oligotroph	Alpine_grasslands	Alpine_grassland	Medium_sedentary	Specialist	Least_Concern	Boloria_pales	B_pales_321	Nymphalidae	Heliconiinae	Boloria_pales	2007	Zell_am_See	12.2883	47.1238	2053.2
Boloria_pales	Nymphalidae	Heliconiinae	Boloria_pales	Oligotroph	Alpine_grasslands	Alpine_grassland	Medium_sedentary	Specialist	Least_Concern	Boloria_pales	B_pales_328	Nymphalidae	Heliconiinae	Boloria_pales	2007	Zell_am_See	12.3233	47.1593	2063.97
Boloria_pales	Nymphalidae	Heliconiinae	Boloria_pales	Oligotroph	Alpine_grasslands	Alpine_grassland	Medium_sedentary	Specialist	Least_Concern	Boloria_pales	B_pales_312	Nymphalidae	Heliconiinae	Boloria_pales	2007	Zell_am_See	12.8362	47.1254	2497.78
Boloria_pales	Nymphalidae	Heliconiinae	Boloria_pales	Oligotroph	Alpine_grasslands	Alpine_grassland	Medium_sedentary	Specialist	Least_Concern	Boloria_pales	B_pales_313	Nymphalidae	Heliconiinae	Boloria_pales	2007	Zell_am_See	12.8362	47.1254	2497.78
Boloria_pales	Nymphalidae	Heliconiinae	Boloria_pales	Oligotroph	Alpine_grasslands	Alpine_grassland	Medium_sedentary	Specialist	Least_Concern	Boloria_pales	B_pales_308	Nymphalidae	Heliconiinae	Boloria_pales	2006	Zell_am_See	12.8161	47.1441	1640
Boloria_pales	Nymphalidae	Heliconiinae	Boloria_pales	Oligotroph	Alpine_grasslands	Alpine_grassland	Medium_sedentary	Specialist	Least_Concern	Boloria_pales	B_pales_309	Nymphalidae	Heliconiinae	Boloria_pales	2006	Zell_am_See	12.8161	47.1441	1640
Boloria_pales	Nymphalidae	Heliconiinae	Boloria_pales	Oligotroph	Alpine_grasslands	Alpine_grassland	Medium_sedentary	Specialist	Least_Concern	Boloria_pales	B_pales_310	Nymphalidae	Heliconiinae	Boloria_pales	2006	Zell_am_See	12.2331	47.0964	1891.67
Boloria_pales	Nymphalidae	Heliconiinae	Boloria_pales	Oligotroph	Alpine_grasslands	Alpine_grassland	Medium_sedentary	Specialist	Least_Concern	Boloria_pales	B_pales_311	Nymphalidae	Heliconiinae	Boloria_pales	2006	Zell_am_See	12.822	47.1235	2259.06
Boloria_pales	Nymphalidae	Heliconiinae	Boloria_pales	Oligotroph	Alpine_grasslands	Alpine_grassland	Medium_sedentary	Specialist	Least_Concern	Boloria_pales	B_pales_307	Nymphalidae	Heliconiinae	Boloria_pales	2006	Zell_am_See	12.8222	47.1207	2274.41
Boloria_pales	Nymphalidae	Heliconiinae	Boloria_pales	Oligotroph	Alpine_grasslands	Alpine_grassland	Medium_sedentary	Specialist	Least_Concern	Boloria_pales	B_pales_306	Nymphalidae	Heliconiinae	Boloria_pales	2005	Zell_am_See	12.8129	47.1694	1147.27
Boloria_pales	Nymphalidae	Heliconiinae	Boloria_pales	Oligotroph	Alpine_grasslands	Alpine_grassland	Medium_sedentary	Specialist	Least_Concern	Boloria_pales	B_pales_299	Nymphalidae	Heliconiinae	Boloria_pales	2005	Zell_am_See	12.8065	47.1252	1839.79
Boloria_pales	Nymphalidae	Heliconiinae	Boloria_pales	Oligotroph	Alpine_grasslands	Alpine_grassland	Medium_sedentary	Specialist	Least_Concern	Boloria_pales	B_pales_300	Nymphalidae	Heliconiinae	Boloria_pales	2005	Zell_am_See	12.8178	47.126	2251.87
Boloria_pales	Nymphalidae	Heliconiinae	Boloria_pales	Oligotroph	Alpine_grasslands	Alpine_grassland	Medium_sedentary	Specialist	Least_Concern	Boloria_pales	B_pales_301	Nymphalidae	Heliconiinae	Boloria_pales	2005	Zell_am_See	12.822	47.1235	2259.06
Boloria_pales	Nymphalidae	Heliconiinae	Boloria_pales	Oligotroph	Alpine_grasslands	Alpine_grassland	Medium_sedentary	Specialist	Least_Concern	Boloria_pales	B_pales_302	Nymphalidae	Heliconiinae	Boloria_pales	2005	Zell_am_See	12.822	47.1235	2259.06
Boloria_pales	Nymphalidae	Heliconiinae	Boloria_pales	Oligotroph	Alpine_grasslands	Alpine_grassland	Medium_sedentary	Specialist	Least_Concern	Boloria_pales	B_pales_303	Nymphalidae	Heliconiinae	Boloria_pales	2005	Zell_am_See	12.8304	47.1139	2296.98
Boloria_pales	Nymphalidae	Heliconiinae	Boloria_pales	Oligotroph	Alpine_grasslands	Alpine_grassland	Medium_sedentary	Specialist	Least_Concern	Boloria_pales	B_pales_305	Nymphalidae	Heliconiinae	Boloria_pales	2005	Zell_am_See	12.8362	47.1254	2497.78
Boloria_pales	Nymphalidae	Heliconiinae	Boloria_pales	Oligotroph	Alpine_grasslands	Alpine_grassland	Medium_sedentary	Specialist	Least_Concern	Boloria_pales	B_pales_293	Nymphalidae	Heliconiinae	Boloria_pales	2004	Zell_am_See	12.9135	47.1895	1961.34
Boloria_pales	Nymphalidae	Heliconiinae	Boloria_pales	Oligotroph	Alpine_grasslands	Alpine_grassland	Medium_sedentary	Specialist	Least_Concern	Boloria_pales	B_pales_292	Nymphalidae	Heliconiinae	Boloria_pales	2004	Zell_am_See	12.1141	47.1643	2154.38
Boloria_pales	Nymphalidae	Heliconiinae	Boloria_pales	Oligotroph	Alpine_grasslands	Alpine_grassland	Medium_sedentary	Specialist	Least_Concern	Boloria_pales	B_pales_297	Nymphalidae	Heliconiinae	Boloria_pales	2004	Zell_am_See	12.822	47.1235	2259.06
Boloria_pales	Nymphalidae	Heliconiinae	Boloria_pales	Oligotroph	Alpine_grasslands	Alpine_grassland	Medium_sedentary	Specialist	Least_Concern	Boloria_pales	B_pales_298	Nymphalidae	Heliconiinae	Boloria_pales	2004	Zell_am_See	12.822	47.1235	2259.06
Boloria_pales	Nymphalidae	Heliconiinae	Boloria_pales	Oligotroph	Alpine_grasslands	Alpine_grassland	Medium_sedentary	Specialist	Least_Concern	Boloria_pales	B_pales_291	Nymphalidae	Heliconiinae	Boloria_pales	2003	Zell_am_See	12.822	47.1235	2259.06
Boloria_pales	Nymphalidae	Heliconiinae	Boloria_pales	Oligotroph	Alpine_grasslands	Alpine_grassland	Medium_sedentary	Specialist	Least_Concern	Boloria_pales	B_pales_284	Nymphalidae	Heliconiinae	Boloria_pales	2000	Zell_am_See	12.822	47.1235	2259.06
Boloria_pales	Nymphalidae	Heliconiinae	Boloria_pales	Oligotroph	Alpine_grasslands	Alpine_grassland	Medium_sedentary	Specialist	Least_Concern	Boloria_pales	B_pales_285	Nymphalidae	Heliconiinae	Boloria_pales	2000	Zell_am_See	12.822	47.1235	2259.06
Boloria_pales	Nymphalidae	Heliconiinae	Boloria_pales	Oligotroph	Alpine_grasslands	Alpine_grassland	Medium_sedentary	Specialist	Least_Concern	Boloria_pales	B_pales_286	Nymphalidae	Heliconiinae	Boloria_pales	2000	Zell_am_See	12.8367	47.0984	2273.36
Boloria_pales	Nymphalidae	Heliconiinae	Boloria_pales	Oligotroph	Alpine_grasslands	Alpine_grassland	Medium_sedentary	Specialist	Least_Concern	Boloria_pales	B_pales_287	Nymphalidae	Heliconiinae	Boloria_pales	2000	Zell_am_See	12.8367	47.0984	2273.36
Boloria_pales	Nymphalidae	Heliconiinae	Boloria_pales	Oligotroph	Alpine_grasslands	Alpine_grassland	Medium_sedentary	Specialist	Least_Concern	Boloria_pales	B_pales_283	Nymphalidae	Heliconiinae	Boloria_pales	1999	Zell_am_See	12.8688	47.5157	1843.56
Boloria_pales	Nymphalidae	Heliconiinae	Boloria_pales	Oligotroph	Alpine_grasslands	Alpine_grassland	Medium_sedentary	Specialist	Least_Concern	Boloria_pales	B_pales_282	Nymphalidae	Heliconiinae	Boloria_pales	1999	Zell_am_See	12.822	47.1235	2259.06
Boloria_pales	Nymphalidae	Heliconiinae	Boloria_pales	Oligotroph	Alpine_grasslands	Alpine_grassland	Medium_sedentary	Specialist	Least_Concern	Boloria_pales	B_pales_281	Nymphalidae	Heliconiinae	Boloria_pales	1998	Zell_am_See	12.822	47.1235	2259.06
Boloria_pales	Nymphalidae	Heliconiinae	Boloria_pales	Oligotroph	Alpine_grasslands	Alpine_grassland	Medium_sedentary	Specialist	Least_Concern	Boloria_pales	B_pales_280	Nymphalidae	Heliconiinae	Boloria_pales	1998	Zell_am_See	12.8367	47.0984	2273.36
Boloria_pales	Nymphalidae	Heliconiinae	Boloria_pales	Oligotroph	Alpine_grasslands	Alpine_grassland	Medium_sedentary	Specialist	Least_Concern	Boloria_pales	B_pales_273	Nymphalidae	Heliconiinae	Boloria_pales	1997	Zell_am_See	12.8062	47.1281	1825.09
Boloria_pales	Nymphalidae	Heliconiinae	Boloria_pales	Oligotroph	Alpine_grasslands	Alpine_grassland	Medium_sedentary	Specialist	Least_Concern	Boloria_pales	B_pales_274	Nymphalidae	Heliconiinae	Boloria_pales	1997	Zell_am_See	12.8062	47.1281	1825.09
Boloria_pales	Nymphalidae	Heliconiinae	Boloria_pales	Oligotroph	Alpine_grasslands	Alpine_grassland	Medium_sedentary	Specialist	Least_Concern	Boloria_pales	B_pales_275	Nymphalidae	Heliconiinae	Boloria_pales	1997	Zell_am_See	12.8062	47.1281	1825.09
Boloria_pales	Nymphalidae	Heliconiinae	Boloria_pales	Oligotroph	Alpine_grasslands	Alpine_grassland	Medium_sedentary	Specialist	Least_Concern	Boloria_pales	B_pales_263	Nymphalidae	Heliconiinae	Boloria_pales	1997	Zell_am_See	12.822	47.1235	2259.06
Boloria_pales	Nymphalidae	Heliconiinae	Boloria_pales	Oligotroph	Alpine_grasslands	Alpine_grassland	Medium_sedentary	Specialist	Least_Concern	Boloria_pales	B_pales_268	Nymphalidae	Heliconiinae	Boloria_pales	1997	Zell_am_See	12.822	47.1235	2259.06
Boloria_pales	Nymphalidae	Heliconiinae	Boloria_pales	Oligotroph	Alpine_grasslands	Alpine_grassland	Medium_sedentary	Specialist	Least_Concern	Boloria_pales	B_pales_269	Nymphalidae	Heliconiinae	Boloria_pales	1997	Zell_am_See	12.822	47.1235	2259.06
Boloria_pales	Nymphalidae	Heliconiinae	Boloria_pales	Oligotroph	Alpine_grasslands	Alpine_grassland	Medium_sedentary	Specialist	Least_Concern	Boloria_pales	B_pales_270	Nymphalidae	Heliconiinae	Boloria_pales	1997	Zell_am_See	12.822	47.1235	2259.06
Boloria_pales	Nymphalidae	Heliconiinae	Boloria_pales	Oligotroph	Alpine_grasslands	Alpine_grassland	Medium_sedentary	Specialist	Least_Concern	Boloria_pales	B_pales_271	Nymphalidae	Heliconiinae	Boloria_pales	1997	Zell_am_See	12.822	47.1235	2259.06
Boloria_pales	Nymphalidae	Heliconiinae	Boloria_pales	Oligotroph	Alpine_grasslands	Alpine_grassland	Medium_sedentary	Specialist	Least_Concern	Boloria_pales	B_pales_272	Nymphalidae	Heliconiinae	Boloria_pales	1997	Zell_am_See	12.822	47.1235	2259.06
Boloria_pales	Nymphalidae	Heliconiinae	Boloria_pales	Oligotroph	Alpine_grasslands	Alpine_grassland	Medium_sedentary	Specialist	Least_Concern	Boloria_pales	B_pales_265	Nymphalidae	Heliconiinae	Boloria_pales	1997	Zell_am_See	12.8367	47.0984	2273.36
Boloria_pales	Nymphalidae	Heliconiinae	Boloria_pales	Oligotroph	Alpine_grasslands	Alpine_grassland	Medium_sedentary	Specialist	Least_Concern	Boloria_pales	B_pales_266	Nymphalidae	Heliconiinae	Boloria_pales	1997	Zell_am_See	12.8367	47.0984	2273.36
Boloria_pales	Nymphalidae	Heliconiinae	Boloria_pales	Oligotroph	Alpine_grasslands	Alpine_grassland	Medium_sedentary	Specialist	Least_Concern	Boloria_pales	B_pales_267	Nymphalidae	Heliconiinae	Boloria_pales	1997	Zell_am_See	12.8367	47.0984	2273.36
Boloria_pales	Nymphalidae	Heliconiinae	Boloria_pales	Oligotroph	Alpine_grasslands	Alpine_grassland	Medium_sedentary	Specialist	Least_Concern	Boloria_pales	B_pales_276	Nymphalidae	Heliconiinae	Boloria_pales	1997	Zell_am_See	12.8367	47.0984	2273.36
Boloria_pales	Nymphalidae	Heliconiinae	Boloria_pales	Oligotroph	Alpine_grasslands	Alpine_grassland	Medium_sedentary	Specialist	Least_Concern	Boloria_pales	B_pales_277	Nymphalidae	Heliconiinae	Boloria_pales	1997	Zell_am_See	12.8367	47.0984	2273.36
Boloria_pales	Nymphalidae	Heliconiinae	Boloria_pales	Oligotroph	Alpine_grasslands	Alpine_grassland	Medium_sedentary	Specialist	Least_Concern	Boloria_pales	B_pales_278	Nymphalidae	Heliconiinae	Boloria_pales	1997	Zell_am_See	12.8367	47.0984	2273.36
Boloria_pales	Nymphalidae	Heliconiinae	Boloria_pales	Oligotroph	Alpine_grasslands	Alpine_grassland	Medium_sedentary	Specialist	Least_Concern	Boloria_pales	B_pales_258	Nymphalidae	Heliconiinae	Boloria_pales	1996	Zell_am_See	12.822	47.1235	2259.06
Boloria_pales	Nymphalidae	Heliconiinae	Boloria_pales	Oligotroph	Alpine_grasslands	Alpine_grassland	Medium_sedentary	Specialist	Least_Concern	Boloria_pales	B_pales_261	Nymphalidae	Heliconiinae	Boloria_pales	1996	Zell_am_See	12.8367	47.0984	2273.36
Boloria_pales	Nymphalidae	Heliconiinae	Boloria_pales	Oligotroph	Alpine_grasslands	Alpine_grassland	Medium_sedentary	Specialist	Least_Concern	Boloria_pales	B_pales_260	Nymphalidae	Heliconiinae	Boloria_pales	1996	Zell_am_See	12.8437	47.0829	2551.69
Boloria_pales	Nymphalidae	Heliconiinae	Boloria_pales	Oligotroph	Alpine_grasslands	Alpine_grassland	Medium_sedentary	Specialist	Least_Concern	Boloria_pales	B_pales_253	Nymphalidae	Heliconiinae	Boloria_pales	1995	Zell_am_See	12.822	47.1235	2259.06
Boloria_pales	Nymphalidae	Heliconiinae	Boloria_pales	Oligotroph	Alpine_grasslands	Alpine_grassland	Medium_sedentary	Specialist	Least_Concern	Boloria_pales	B_pales_255	Nymphalidae	Heliconiinae	Boloria_pales	1995	Zell_am_See	12.8367	47.0984	2273.36
Boloria_pales	Nymphalidae	Heliconiinae	Boloria_pales	Oligotroph	Alpine_grasslands	Alpine_grassland	Medium_sedentary	Specialist	Least_Concern	Boloria_pales	B_pales_256	Nymphalidae	Heliconiinae	Boloria_pales	1995	Zell_am_See	12.8367	47.0984	2273.36
Boloria_pales	Nymphalidae	Heliconiinae	Boloria_pales	Oligotroph	Alpine_grasslands	Alpine_grassland	Medium_sedentary	Specialist	Least_Concern	Boloria_pales	B_pales_254	Nymphalidae	Heliconiinae	Boloria_pales	1995	Zell_am_See	12.8437	47.0829	2551.69
Boloria_pales	Nymphalidae	Heliconiinae	Boloria_pales	Oligotroph	Alpine_grasslands	Alpine_grassland	Medium_sedentary	Specialist	Least_Concern	Boloria_pales	B_pales_245	Nymphalidae	Heliconiinae	Boloria_pales	1994	Zell_am_See	12.5043	47.3636	1305.44
Boloria_pales	Nymphalidae	Heliconiinae	Boloria_pales	Oligotroph	Alpine_grasslands	Alpine_grassland	Medium_sedentary	Specialist	Least_Concern	Boloria_pales	B_pales_249	Nymphalidae	Heliconiinae	Boloria_pales	1994	Zell_am_See	12.7383	47.3296	1964.53
Boloria_pales	Nymphalidae	Heliconiinae	Boloria_pales	Oligotroph	Alpine_grasslands	Alpine_grassland	Medium_sedentary	Specialist	Least_Concern	Boloria_pales	B_pales_250	Nymphalidae	Heliconiinae	Boloria_pales	1994	Zell_am_See	12.7383	47.3296	1964.53
Boloria_pales	Nymphalidae	Heliconiinae	Boloria_pales	Oligotroph	Alpine_grasslands	Alpine_grassland	Medium_sedentary	Specialist	Least_Concern	Boloria_pales	B_pales_251	Nymphalidae	Heliconiinae	Boloria_pales	1994	Zell_am_See	12.7383	47.3296	1964.53
Boloria_pales	Nymphalidae	Heliconiinae	Boloria_pales	Oligotroph	Alpine_grasslands	Alpine_grassland	Medium_sedentary	Specialist	Least_Concern	Boloria_pales	B_pales_247	Nymphalidae	Heliconiinae	Boloria_pales	1994	Zell_am_See	12.7155	47.1571	2046.34
Boloria_pales	Nymphalidae	Heliconiinae	Boloria_pales	Oligotroph	Alpine_grasslands	Alpine_grassland	Medium_sedentary	Specialist	Least_Concern	Boloria_pales	B_pales_248	Nymphalidae	Heliconiinae	Boloria_pales	1994	Zell_am_See	12.8367	47.0984	2273.36
Boloria_pales	Nymphalidae	Heliconiinae	Boloria_pales	Oligotroph	Alpine_grasslands	Alpine_grassland	Medium_sedentary	Specialist	Least_Concern	Boloria_pales	B_pales_246	Nymphalidae	Heliconiinae	Boloria_pales	1994	Zell_am_See	12.8437	47.0829	2551.69
Boloria_pales	Nymphalidae	Heliconiinae	Boloria_pales	Oligotroph	Alpine_grasslands	Alpine_grassland	Medium_sedentary	Specialist	Least_Concern	Boloria_pales	B_pales_243	Nymphalidae	Heliconiinae	Boloria_pales	1993	Zell_am_See	12.822	47.1235	2259.06
Boloria_pales	Nymphalidae	Heliconiinae	Boloria_pales	Oligotroph	Alpine_grasslands	Alpine_grassland	Medium_sedentary	Specialist	Least_Concern	Boloria_pales	B_pales_244	Nymphalidae	Heliconiinae	Boloria_pales	1993	Zell_am_See	12.822	47.1235	2259.06
Boloria_pales	Nymphalidae	Heliconiinae	Boloria_pales	Oligotroph	Alpine_grasslands	Alpine_grassland	Medium_sedentary	Specialist	Least_Concern	Boloria_pales	B_pales_240	Nymphalidae	Heliconiinae	Boloria_pales	1992	Zell_am_See	12.822	47.1235	2259.06
Boloria_pales	Nymphalidae	Heliconiinae	Boloria_pales	Oligotroph	Alpine_grasslands	Alpine_grassland	Medium_sedentary	Specialist	Least_Concern	Boloria_pales	B_pales_241	Nymphalidae	Heliconiinae	Boloria_pales	1992	Zell_am_See	12.822	47.1235	2259.06
Boloria_pales	Nymphalidae	Heliconiinae	Boloria_pales	Oligotroph	Alpine_grasslands	Alpine_grassland	Medium_sedentary	Specialist	Least_Concern	Boloria_pales	B_pales_233	Nymphalidae	Heliconiinae	Boloria_pales	1991	Zell_am_See	12.822	47.1235	2259.06
Boloria_pales	Nymphalidae	Heliconiinae	Boloria_pales	Oligotroph	Alpine_grasslands	Alpine_grassland	Medium_sedentary	Specialist	Least_Concern	Boloria_pales	B_pales_234	Nymphalidae	Heliconiinae	Boloria_pales	1991	Zell_am_See	12.822	47.1235	2259.06
Boloria_pales	Nymphalidae	Heliconiinae	Boloria_pales	Oligotroph	Alpine_grasslands	Alpine_grassland	Medium_sedentary	Specialist	Least_Concern	Boloria_pales	B_pales_235	Nymphalidae	Heliconiinae	Boloria_pales	1991	Zell_am_See	12.822	47.1235	2259.06
Boloria_pales	Nymphalidae	Heliconiinae	Boloria_pales	Oligotroph	Alpine_grasslands	Alpine_grassland	Medium_sedentary	Specialist	Least_Concern	Boloria_pales	B_pales_236	Nymphalidae	Heliconiinae	Boloria_pales	1991	Zell_am_See	12.822	47.1235	2259.06
Boloria_pales	Nymphalidae	Heliconiinae	Boloria_pales	Oligotroph	Alpine_grasslands	Alpine_grassland	Medium_sedentary	Specialist	Least_Concern	Boloria_pales	B_pales_239	Nymphalidae	Heliconiinae	Boloria_pales	1991	Zell_am_See	12.8367	47.0984	2273.36
Boloria_pales	Nymphalidae	Heliconiinae	Boloria_pales	Oligotroph	Alpine_grasslands	Alpine_grassland	Medium_sedentary	Specialist	Least_Concern	Boloria_pales	B_pales_237	Nymphalidae	Heliconiinae	Boloria_pales	1991	Zell_am_See	12.8437	47.0829	2551.69
Boloria_pales	Nymphalidae	Heliconiinae	Boloria_pales	Oligotroph	Alpine_grasslands	Alpine_grassland	Medium_sedentary	Specialist	Least_Concern	Boloria_pales	B_pales_238	Nymphalidae	Heliconiinae	Boloria_pales	1991	Zell_am_See	12.8437	47.0829	2551.69
Boloria_pales	Nymphalidae	Heliconiinae	Boloria_pales	Oligotroph	Alpine_grasslands	Alpine_grassland	Medium_sedentary	Specialist	Least_Concern	Boloria_pales	B_pales_229	Nymphalidae	Heliconiinae	Boloria_pales	1990	Zell_am_See	12.822	47.1235	2259.06
Boloria_pales	Nymphalidae	Heliconiinae	Boloria_pales	Oligotroph	Alpine_grasslands	Alpine_grassland	Medium_sedentary	Specialist	Least_Concern	Boloria_pales	B_pales_230	Nymphalidae	Heliconiinae	Boloria_pales	1990	Zell_am_See	12.822	47.1235	2259.06
Boloria_pales	Nymphalidae	Heliconiinae	Boloria_pales	Oligotroph	Alpine_grasslands	Alpine_grassland	Medium_sedentary	Specialist	Least_Concern	Boloria_pales	B_pales_231	Nymphalidae	Heliconiinae	Boloria_pales	1990	Zell_am_See	12.822	47.1235	2259.06
Boloria_pales	Nymphalidae	Heliconiinae	Boloria_pales	Oligotroph	Alpine_grasslands	Alpine_grassland	Medium_sedentary	Specialist	Least_Concern	Boloria_pales	B_pales_227	Nymphalidae	Heliconiinae	Boloria_pales	1989	Zell_am_See	12.822	47.1235	2259.06
Boloria_pales	Nymphalidae	Heliconiinae	Boloria_pales	Oligotroph	Alpine_grasslands	Alpine_grassland	Medium_sedentary	Specialist	Least_Concern	Boloria_pales	B_pales_228	Nymphalidae	Heliconiinae	Boloria_pales	1989	Zell_am_See	12.8437	47.0829	2551.69
Boloria_pales	Nymphalidae	Heliconiinae	Boloria_pales	Oligotroph	Alpine_grasslands	Alpine_grassland	Medium_sedentary	Specialist	Least_Concern	Boloria_pales	B_pales_226	Nymphalidae	Heliconiinae	Boloria_pales	1988	Zell_am_See	12.825	47.1193	2337.5
Boloria_pales	Nymphalidae	Heliconiinae	Boloria_pales	Oligotroph	Alpine_grasslands	Alpine_grassland	Medium_sedentary	Specialist	Least_Concern	Boloria_pales	B_pales_221	Nymphalidae	Heliconiinae	Boloria_pales	1986	Zell_am_See	12.8161	47.1441	1640
Boloria_pales	Nymphalidae	Heliconiinae	Boloria_pales	Oligotroph	Alpine_grasslands	Alpine_grassland	Medium_sedentary	Specialist	Least_Concern	Boloria_pales	B_pales_222	Nymphalidae	Heliconiinae	Boloria_pales	1986	Zell_am_See	12.8161	47.1441	1640
Boloria_pales	Nymphalidae	Heliconiinae	Boloria_pales	Oligotroph	Alpine_grasslands	Alpine_grassland	Medium_sedentary	Specialist	Least_Concern	Boloria_pales	B_pales_220	Nymphalidae	Heliconiinae	Boloria_pales	1985	Zell_am_See	12.9795	47.1058	1686.75
Boloria_pales	Nymphalidae	Heliconiinae	Boloria_pales	Oligotroph	Alpine_grasslands	Alpine_grassland	Medium_sedentary	Specialist	Least_Concern	Boloria_pales	B_pales_219	Nymphalidae	Heliconiinae	Boloria_pales	1984	Zell_am_See	12.825	47.1193	2337.5
Boloria_pales	Nymphalidae	Heliconiinae	Boloria_pales	Oligotroph	Alpine_grasslands	Alpine_grassland	Medium_sedentary	Specialist	Least_Concern	Boloria_pales	B_pales_213	Nymphalidae	Heliconiinae	Boloria_pales	1983	Zell_am_See	12.6503	47.1821	1876.55
Boloria_pales	Nymphalidae	Heliconiinae	Boloria_pales	Oligotroph	Alpine_grasslands	Alpine_grassland	Medium_sedentary	Specialist	Least_Concern	Boloria_pales	B_pales_215	Nymphalidae	Heliconiinae	Boloria_pales	1983	Zell_am_See	12.654	47.1692	2192.54
Boloria_pales	Nymphalidae	Heliconiinae	Boloria_pales	Oligotroph	Alpine_grasslands	Alpine_grassland	Medium_sedentary	Specialist	Least_Concern	Boloria_pales	B_pales_210	Nymphalidae	Heliconiinae	Boloria_pales	1981	Zell_am_See	12.6369	47.1586	2039.88
Boloria_pales	Nymphalidae	Heliconiinae	Boloria_pales	Oligotroph	Alpine_grasslands	Alpine_grassland	Medium_sedentary	Specialist	Least_Concern	Boloria_pales	B_pales_209	Nymphalidae	Heliconiinae	Boloria_pales	1981	Zell_am_See	12.654	47.1692	2192.54
Boloria_pales	Nymphalidae	Heliconiinae	Boloria_pales	Oligotroph	Alpine_grasslands	Alpine_grassland	Medium_sedentary	Specialist	Least_Concern	Boloria_pales	B_pales_211	Nymphalidae	Heliconiinae	Boloria_pales	1981	Zell_am_See	12.8367	47.0984	2273.36
Boloria_pales	Nymphalidae	Heliconiinae	Boloria_pales	Oligotroph	Alpine_grasslands	Alpine_grassland	Medium_sedentary	Specialist	Least_Concern	Boloria_pales	B_pales_207	Nymphalidae	Heliconiinae	Boloria_pales	1981	Zell_am_See	12.8398	47.0898	2402.09
Boloria_pales	Nymphalidae	Heliconiinae	Boloria_pales	Oligotroph	Alpine_grasslands	Alpine_grassland	Medium_sedentary	Specialist	Least_Concern	Boloria_pales	B_pales_205	Nymphalidae	Heliconiinae	Boloria_pales	1979	Zell_am_See	12.274	47.1508	1705.51
Boloria_pales	Nymphalidae	Heliconiinae	Boloria_pales	Oligotroph	Alpine_grasslands	Alpine_grassland	Medium_sedentary	Specialist	Least_Concern	Boloria_pales	B_pales_203	Nymphalidae	Heliconiinae	Boloria_pales	1979	Zell_am_See	12.6903	47.2079	2444.54
Boloria_pales	Nymphalidae	Heliconiinae	Boloria_pales	Oligotroph	Alpine_grasslands	Alpine_grassland	Medium_sedentary	Specialist	Least_Concern	Boloria_pales	B_pales_201	Nymphalidae	Heliconiinae	Boloria_pales	1978	Zell_am_See	12.6903	47.2079	2444.54
Boloria_pales	Nymphalidae	Heliconiinae	Boloria_pales	Oligotroph	Alpine_grasslands	Alpine_grassland	Medium_sedentary	Specialist	Least_Concern	Boloria_pales	B_pales_198	Nymphalidae	Heliconiinae	Boloria_pales	1977	Zell_am_See	12.6256	47.1344	2309.23
Boloria_pales	Nymphalidae	Heliconiinae	Boloria_pales	Oligotroph	Alpine_grasslands	Alpine_grassland	Medium_sedentary	Specialist	Least_Concern	Boloria_pales	B_pales_193	Nymphalidae	Heliconiinae	Boloria_pales	1975	Zell_am_See	12.6256	47.1344	2309.23
Boloria_pales	Nymphalidae	Heliconiinae	Boloria_pales	Oligotroph	Alpine_grasslands	Alpine_grassland	Medium_sedentary	Specialist	Least_Concern	Boloria_pales	B_pales_187	Nymphalidae	Heliconiinae	Boloria_pales	1974	Zell_am_See	12.6256	47.1344	2309.23
Boloria_pales	Nymphalidae	Heliconiinae	Boloria_pales	Oligotroph	Alpine_grasslands	Alpine_grassland	Medium_sedentary	Specialist	Least_Concern	Boloria_pales	B_pales_189	Nymphalidae	Heliconiinae	Boloria_pales	1974	Zell_am_See	12.6903	47.2079	2444.54
Boloria_pales	Nymphalidae	Heliconiinae	Boloria_pales	Oligotroph	Alpine_grasslands	Alpine_grassland	Medium_sedentary	Specialist	Least_Concern	Boloria_pales	B_pales_190	Nymphalidae	Heliconiinae	Boloria_pales	1974	Zell_am_See	12.6903	47.2079	2444.54
Boloria_pales	Nymphalidae	Heliconiinae	Boloria_pales	Oligotroph	Alpine_grasslands	Alpine_grassland	Medium_sedentary	Specialist	Least_Concern	Boloria_pales	B_pales_170	Nymphalidae	Heliconiinae	Boloria_pales	1973	Zell_am_See	12.984	47.0678	1600.85
Boloria_pales	Nymphalidae	Heliconiinae	Boloria_pales	Oligotroph	Alpine_grasslands	Alpine_grassland	Medium_sedentary	Specialist	Least_Concern	Boloria_pales	B_pales_171	Nymphalidae	Heliconiinae	Boloria_pales	1973	Zell_am_See	12.984	47.0678	1600.85
Boloria_pales	Nymphalidae	Heliconiinae	Boloria_pales	Oligotroph	Alpine_grasslands	Alpine_grassland	Medium_sedentary	Specialist	Least_Concern	Boloria_pales	B_pales_172	Nymphalidae	Heliconiinae	Boloria_pales	1973	Zell_am_See	12.984	47.0678	1600.85
Boloria_pales	Nymphalidae	Heliconiinae	Boloria_pales	Oligotroph	Alpine_grasslands	Alpine_grassland	Medium_sedentary	Specialist	Least_Concern	Boloria_pales	B_pales_173	Nymphalidae	Heliconiinae	Boloria_pales	1973	Zell_am_See	12.984	47.0678	1600.85
Boloria_pales	Nymphalidae	Heliconiinae	Boloria_pales	Oligotroph	Alpine_grasslands	Alpine_grassland	Medium_sedentary	Specialist	Least_Concern	Boloria_pales	B_pales_174	Nymphalidae	Heliconiinae	Boloria_pales	1973	Zell_am_See	12.984	47.0678	1600.85
Boloria_pales	Nymphalidae	Heliconiinae	Boloria_pales	Oligotroph	Alpine_grasslands	Alpine_grassland	Medium_sedentary	Specialist	Least_Concern	Boloria_pales	B_pales_175	Nymphalidae	Heliconiinae	Boloria_pales	1973	Zell_am_See	12.984	47.0678	1600.85
Boloria_pales	Nymphalidae	Heliconiinae	Boloria_pales	Oligotroph	Alpine_grasslands	Alpine_grassland	Medium_sedentary	Specialist	Least_Concern	Boloria_pales	B_pales_176	Nymphalidae	Heliconiinae	Boloria_pales	1973	Zell_am_See	12.984	47.0678	1600.85
Boloria_pales	Nymphalidae	Heliconiinae	Boloria_pales	Oligotroph	Alpine_grasslands	Alpine_grassland	Medium_sedentary	Specialist	Least_Concern	Boloria_pales	B_pales_177	Nymphalidae	Heliconiinae	Boloria_pales	1973	Zell_am_See	12.984	47.0678	1600.85
Boloria_pales	Nymphalidae	Heliconiinae	Boloria_pales	Oligotroph	Alpine_grasslands	Alpine_grassland	Medium_sedentary	Specialist	Least_Concern	Boloria_pales	B_pales_178	Nymphalidae	Heliconiinae	Boloria_pales	1973	Zell_am_See	12.984	47.0678	1600.85
Boloria_pales	Nymphalidae	Heliconiinae	Boloria_pales	Oligotroph	Alpine_grasslands	Alpine_grassland	Medium_sedentary	Specialist	Least_Concern	Boloria_pales	B_pales_179	Nymphalidae	Heliconiinae	Boloria_pales	1973	Zell_am_See	12.984	47.0678	1600.85
Boloria_pales	Nymphalidae	Heliconiinae	Boloria_pales	Oligotroph	Alpine_grasslands	Alpine_grassland	Medium_sedentary	Specialist	Least_Concern	Boloria_pales	B_pales_180	Nymphalidae	Heliconiinae	Boloria_pales	1973	Zell_am_See	12.984	47.0678	1600.85
Boloria_pales	Nymphalidae	Heliconiinae	Boloria_pales	Oligotroph	Alpine_grasslands	Alpine_grassland	Medium_sedentary	Specialist	Least_Concern	Boloria_pales	B_pales_160	Nymphalidae	Heliconiinae	Boloria_pales	1971	Zell_am_See	12.5043	47.3636	1305.44
Boloria_pales	Nymphalidae	Heliconiinae	Boloria_pales	Oligotroph	Alpine_grasslands	Alpine_grassland	Medium_sedentary	Specialist	Least_Concern	Boloria_pales	B_pales_166	Nymphalidae	Heliconiinae	Boloria_pales	1971	Zell_am_See	12.5043	47.3636	1305.44
Boloria_pales	Nymphalidae	Heliconiinae	Boloria_pales	Oligotroph	Alpine_grasslands	Alpine_grassland	Medium_sedentary	Specialist	Least_Concern	Boloria_pales	B_pales_164	Nymphalidae	Heliconiinae	Boloria_pales	1971	Zell_am_See	12.6503	47.1821	1876.55
Boloria_pales	Nymphalidae	Heliconiinae	Boloria_pales	Oligotroph	Alpine_grasslands	Alpine_grassland	Medium_sedentary	Specialist	Least_Concern	Boloria_pales	B_pales_167	Nymphalidae	Heliconiinae	Boloria_pales	1971	Zell_am_See	12.6503	47.1821	1876.55
Boloria_pales	Nymphalidae	Heliconiinae	Boloria_pales	Oligotroph	Alpine_grasslands	Alpine_grassland	Medium_sedentary	Specialist	Least_Concern	Boloria_pales	B_pales_161	Nymphalidae	Heliconiinae	Boloria_pales	1971	Zell_am_See	12.654	47.1692	2192.54
Boloria_pales	Nymphalidae	Heliconiinae	Boloria_pales	Oligotroph	Alpine_grasslands	Alpine_grassland	Medium_sedentary	Specialist	Least_Concern	Boloria_pales	B_pales_162	Nymphalidae	Heliconiinae	Boloria_pales	1971	Zell_am_See	12.654	47.1692	2192.54
Boloria_pales	Nymphalidae	Heliconiinae	Boloria_pales	Oligotroph	Alpine_grasslands	Alpine_grassland	Medium_sedentary	Specialist	Least_Concern	Boloria_pales	B_pales_163	Nymphalidae	Heliconiinae	Boloria_pales	1971	Zell_am_See	12.654	47.1692	2192.54
Boloria_pales	Nymphalidae	Heliconiinae	Boloria_pales	Oligotroph	Alpine_grasslands	Alpine_grassland	Medium_sedentary	Specialist	Least_Concern	Boloria_pales	B_pales_153	Nymphalidae	Heliconiinae	Boloria_pales	1970	Zell_am_See	12.6503	47.1821	1876.55
Boloria_pales	Nymphalidae	Heliconiinae	Boloria_pales	Oligotroph	Alpine_grasslands	Alpine_grassland	Medium_sedentary	Specialist	Least_Concern	Boloria_pales	B_pales_156	Nymphalidae	Heliconiinae	Boloria_pales	1970	Zell_am_See	12.6503	47.1821	1876.55
Boloria_pales	Nymphalidae	Heliconiinae	Boloria_pales	Oligotroph	Alpine_grasslands	Alpine_grassland	Medium_sedentary	Specialist	Least_Concern	Boloria_pales	B_pales_157	Nymphalidae	Heliconiinae	Boloria_pales	1970	Zell_am_See	12.6503	47.1821	1876.55
Boloria_pales	Nymphalidae	Heliconiinae	Boloria_pales	Oligotroph	Alpine_grasslands	Alpine_grassland	Medium_sedentary	Specialist	Least_Concern	Boloria_pales	B_pales_150	Nymphalidae	Heliconiinae	Boloria_pales	1969	Zell_am_See	12.6429	47.4331	1930.04
Boloria_pales	Nymphalidae	Heliconiinae	Boloria_pales	Oligotroph	Alpine_grasslands	Alpine_grassland	Medium_sedentary	Specialist	Least_Concern	Boloria_pales	B_pales_152	Nymphalidae	Heliconiinae	Boloria_pales	1969	Zell_am_See	12.654	47.1692	2192.54
Boloria_pales	Nymphalidae	Heliconiinae	Boloria_pales	Oligotroph	Alpine_grasslands	Alpine_grassland	Medium_sedentary	Specialist	Least_Concern	Boloria_pales	B_pales_143	Nymphalidae	Heliconiinae	Boloria_pales	1968	Zell_am_See	12.654	47.1692	2192.54
Boloria_pales	Nymphalidae	Heliconiinae	Boloria_pales	Oligotroph	Alpine_grasslands	Alpine_grassland	Medium_sedentary	Specialist	Least_Concern	Boloria_pales	B_pales_144	Nymphalidae	Heliconiinae	Boloria_pales	1968	Zell_am_See	12.654	47.1692	2192.54
Boloria_pales	Nymphalidae	Heliconiinae	Boloria_pales	Oligotroph	Alpine_grasslands	Alpine_grassland	Medium_sedentary	Specialist	Least_Concern	Boloria_pales	B_pales_145	Nymphalidae	Heliconiinae	Boloria_pales	1968	Zell_am_See	12.654	47.1692	2192.54
Boloria_pales	Nymphalidae	Heliconiinae	Boloria_pales	Oligotroph	Alpine_grasslands	Alpine_grassland	Medium_sedentary	Specialist	Least_Concern	Boloria_pales	B_pales_146	Nymphalidae	Heliconiinae	Boloria_pales	1968	Zell_am_See	12.654	47.1692	2192.54
Boloria_pales	Nymphalidae	Heliconiinae	Boloria_pales	Oligotroph	Alpine_grasslands	Alpine_grassland	Medium_sedentary	Specialist	Least_Concern	Boloria_pales	B_pales_147	Nymphalidae	Heliconiinae	Boloria_pales	1968	Zell_am_See	12.654	47.1692	2192.54
Boloria_pales	Nymphalidae	Heliconiinae	Boloria_pales	Oligotroph	Alpine_grasslands	Alpine_grassland	Medium_sedentary	Specialist	Least_Concern	Boloria_pales	B_pales_148	Nymphalidae	Heliconiinae	Boloria_pales	1968	Zell_am_See	12.654	47.1692	2192.54
Boloria_pales	Nymphalidae	Heliconiinae	Boloria_pales	Oligotroph	Alpine_grasslands	Alpine_grassland	Medium_sedentary	Specialist	Least_Concern	Boloria_pales	B_pales_142	Nymphalidae	Heliconiinae	Boloria_pales	1967	Zell_am_See	12.6253	47.1346	2303.6
Boloria_pales	Nymphalidae	Heliconiinae	Boloria_pales	Oligotroph	Alpine_grasslands	Alpine_grassland	Medium_sedentary	Specialist	Least_Concern	Boloria_pales	B_pales_138	Nymphalidae	Heliconiinae	Boloria_pales	1966	Zell_am_See	12.6369	47.1586	2039.88
Boloria_pales	Nymphalidae	Heliconiinae	Boloria_pales	Oligotroph	Alpine_grasslands	Alpine_grassland	Medium_sedentary	Specialist	Least_Concern	Boloria_pales	B_pales_139	Nymphalidae	Heliconiinae	Boloria_pales	1966	Zell_am_See	12.6253	47.1346	2303.6
Boloria_pales	Nymphalidae	Heliconiinae	Boloria_pales	Oligotroph	Alpine_grasslands	Alpine_grassland	Medium_sedentary	Specialist	Least_Concern	Boloria_pales	B_pales_140	Nymphalidae	Heliconiinae	Boloria_pales	1966	Zell_am_See	12.6253	47.1346	2303.6
Boloria_pales	Nymphalidae	Heliconiinae	Boloria_pales	Oligotroph	Alpine_grasslands	Alpine_grassland	Medium_sedentary	Specialist	Least_Concern	Boloria_pales	B_pales_141	Nymphalidae	Heliconiinae	Boloria_pales	1966	Zell_am_See	12.6253	47.1346	2303.6
Boloria_pales	Nymphalidae	Heliconiinae	Boloria_pales	Oligotroph	Alpine_grasslands	Alpine_grassland	Medium_sedentary	Specialist	Least_Concern	Boloria_pales	B_pales_135	Nymphalidae	Heliconiinae	Boloria_pales	1963	Zell_am_See	12.9747	47.1968	955.002
Boloria_pales	Nymphalidae	Heliconiinae	Boloria_pales	Oligotroph	Alpine_grasslands	Alpine_grassland	Medium_sedentary	Specialist	Least_Concern	Boloria_pales	B_pales_136	Nymphalidae	Heliconiinae	Boloria_pales	1963	Zell_am_See	12.9747	47.1968	955.002
Boloria_pales	Nymphalidae	Heliconiinae	Boloria_pales	Oligotroph	Alpine_grasslands	Alpine_grassland	Medium_sedentary	Specialist	Least_Concern	Boloria_pales	B_pales_132	Nymphalidae	Heliconiinae	Boloria_pales	1961	Zell_am_See	12.6328	47.432	2032.06
Boloria_pales	Nymphalidae	Heliconiinae	Boloria_pales	Oligotroph	Alpine_grasslands	Alpine_grassland	Medium_sedentary	Specialist	Least_Concern	Boloria_pales	B_pales_130	Nymphalidae	Heliconiinae	Boloria_pales	1960	Zell_am_See	12.7383	47.3296	1964.53
Boloria_pales	Nymphalidae	Heliconiinae	Boloria_pales	Oligotroph	Alpine_grasslands	Alpine_grassland	Medium_sedentary	Specialist	Least_Concern	Boloria_pales	B_pales_131	Nymphalidae	Heliconiinae	Boloria_pales	1960	Zell_am_See	12.7383	47.3296	1964.53
Boloria_thore	Nymphalidae	Heliconiinae	Boloria_thore	Oligotroph	Alpine_grasslands	Forest	Very_sedentary	Specialist	Vulnerable	Boloria_thore	B_thore_180	Nymphalidae	Heliconiinae	Boloria_thore	2012	Hallein	13.3348	47.6458	958.728
Boloria_thore	Nymphalidae	Heliconiinae	Boloria_thore	Oligotroph	Alpine_grasslands	Forest	Very_sedentary	Specialist	Vulnerable	Boloria_thore	B_thore_178	Nymphalidae	Heliconiinae	Boloria_thore	2011	Hallein	13.483	47.4994	1241.86
Boloria_thore	Nymphalidae	Heliconiinae	Boloria_thore	Oligotroph	Alpine_grasslands	Forest	Very_sedentary	Specialist	Vulnerable	Boloria_thore	B_thore_163	Nymphalidae	Heliconiinae	Boloria_thore	2006	Hallein	13.1212	47.5686	509.73
Boloria_thore	Nymphalidae	Heliconiinae	Boloria_thore	Oligotroph	Alpine_grasslands	Forest	Very_sedentary	Specialist	Vulnerable	Boloria_thore	B_thore_166	Nymphalidae	Heliconiinae	Boloria_thore	2006	Hallein	13.1212	47.5686	509.73
Boloria_thore	Nymphalidae	Heliconiinae	Boloria_thore	Oligotroph	Alpine_grasslands	Forest	Very_sedentary	Specialist	Vulnerable	Boloria_thore	B_thore_154	Nymphalidae	Heliconiinae	Boloria_thore	2002	Hallein	13.4592	47.6017	919.498
Boloria_thore	Nymphalidae	Heliconiinae	Boloria_thore	Oligotroph	Alpine_grasslands	Forest	Very_sedentary	Specialist	Vulnerable	Boloria_thore	B_thore_155	Nymphalidae	Heliconiinae	Boloria_thore	2002	Hallein	13.4592	47.6017	919.498
Boloria_thore	Nymphalidae	Heliconiinae	Boloria_thore	Oligotroph	Alpine_grasslands	Forest	Very_sedentary	Specialist	Vulnerable	Boloria_thore	B_thore_149	Nymphalidae	Heliconiinae	Boloria_thore	1998	Hallein	13.1212	47.5686	509.73
Boloria_thore	Nymphalidae	Heliconiinae	Boloria_thore	Oligotroph	Alpine_grasslands	Forest	Very_sedentary	Specialist	Vulnerable	Boloria_thore	B_thore_142	Nymphalidae	Heliconiinae	Boloria_thore	1996	Hallein	13.1212	47.5686	509.73
Boloria_thore	Nymphalidae	Heliconiinae	Boloria_thore	Oligotroph	Alpine_grasslands	Forest	Very_sedentary	Specialist	Vulnerable	Boloria_thore	B_thore_144	Nymphalidae	Heliconiinae	Boloria_thore	1996	Hallein	13.1212	47.5686	509.73
Boloria_thore	Nymphalidae	Heliconiinae	Boloria_thore	Oligotroph	Alpine_grasslands	Forest	Very_sedentary	Specialist	Vulnerable	Boloria_thore	B_thore_145	Nymphalidae	Heliconiinae	Boloria_thore	1996	Hallein	13.1212	47.5686	509.73
Boloria_thore	Nymphalidae	Heliconiinae	Boloria_thore	Oligotroph	Alpine_grasslands	Forest	Very_sedentary	Specialist	Vulnerable	Boloria_thore	B_thore_146	Nymphalidae	Heliconiinae	Boloria_thore	1996	Hallein	13.1212	47.5686	509.73
Boloria_thore	Nymphalidae	Heliconiinae	Boloria_thore	Oligotroph	Alpine_grasslands	Forest	Very_sedentary	Specialist	Vulnerable	Boloria_thore	B_thore_147	Nymphalidae	Heliconiinae	Boloria_thore	1996	Hallein	13.1212	47.5686	509.73
Boloria_thore	Nymphalidae	Heliconiinae	Boloria_thore	Oligotroph	Alpine_grasslands	Forest	Very_sedentary	Specialist	Vulnerable	Boloria_thore	B_thore_140	Nymphalidae	Heliconiinae	Boloria_thore	1993	Hallein	13.1212	47.5686	509.73
Boloria_thore	Nymphalidae	Heliconiinae	Boloria_thore	Oligotroph	Alpine_grasslands	Forest	Very_sedentary	Specialist	Vulnerable	Boloria_thore	B_thore_99	Nymphalidae	Heliconiinae	Boloria_thore	1970	Hallein	13.0664	47.5719	1251.18
Boloria_thore	Nymphalidae	Heliconiinae	Boloria_thore	Oligotroph	Alpine_grasslands	Forest	Very_sedentary	Specialist	Vulnerable	Boloria_thore	B_thore_95	Nymphalidae	Heliconiinae	Boloria_thore	1962	Hallein	13.1237	47.5717	505.406
Boloria_thore	Nymphalidae	Heliconiinae	Boloria_thore	Oligotroph	Alpine_grasslands	Forest	Very_sedentary	Specialist	Vulnerable	Boloria_thore	B_thore_197	Nymphalidae	Heliconiinae	Boloria_thore	2017	Salzburg_Umgebung	13.3164	47.681	1182.06
Boloria_thore	Nymphalidae	Heliconiinae	Boloria_thore	Oligotroph	Alpine_grasslands	Forest	Very_sedentary	Specialist	Vulnerable	Boloria_thore	B_thore_196	Nymphalidae	Heliconiinae	Boloria_thore	2017	Sankt_Johann_im_Pongau	13.583	47.4482	1197.81
Boloria_thore	Nymphalidae	Heliconiinae	Boloria_thore	Oligotroph	Alpine_grasslands	Forest	Very_sedentary	Specialist	Vulnerable	Boloria_thore	B_thore_195	Nymphalidae	Heliconiinae	Boloria_thore	2017	Sankt_Johann_im_Pongau	13.5822	47.4547	1353.39
Boloria_thore	Nymphalidae	Heliconiinae	Boloria_thore	Oligotroph	Alpine_grasslands	Forest	Very_sedentary	Specialist	Vulnerable	Boloria_thore	B_thore_182	Nymphalidae	Heliconiinae	Boloria_thore	2013	Sankt_Johann_im_Pongau	13.2773	47.4798	1099.45
Boloria_thore	Nymphalidae	Heliconiinae	Boloria_thore	Oligotroph	Alpine_grasslands	Forest	Very_sedentary	Specialist	Vulnerable	Boloria_thore	B_thore_175	Nymphalidae	Heliconiinae	Boloria_thore	2011	Sankt_Johann_im_Pongau	13.0879	47.274	1144.99
Boloria_thore	Nymphalidae	Heliconiinae	Boloria_thore	Oligotroph	Alpine_grasslands	Forest	Very_sedentary	Specialist	Vulnerable	Boloria_thore	B_thore_176	Nymphalidae	Heliconiinae	Boloria_thore	2011	Sankt_Johann_im_Pongau	13.0895	47.2707	1173.09
Boloria_thore	Nymphalidae	Heliconiinae	Boloria_thore	Oligotroph	Alpine_grasslands	Forest	Very_sedentary	Specialist	Vulnerable	Boloria_thore	B_thore_177	Nymphalidae	Heliconiinae	Boloria_thore	2011	Sankt_Johann_im_Pongau	13.0909	47.2748	1240.7
Boloria_thore	Nymphalidae	Heliconiinae	Boloria_thore	Oligotroph	Alpine_grasslands	Forest	Very_sedentary	Specialist	Vulnerable	Boloria_thore	B_thore_156	Nymphalidae	Heliconiinae	Boloria_thore	2003	Sankt_Johann_im_Pongau	13.068	47.3989	1442.8
Boloria_thore	Nymphalidae	Heliconiinae	Boloria_thore	Oligotroph	Alpine_grasslands	Forest	Very_sedentary	Specialist	Vulnerable	Boloria_thore	B_thore_152	Nymphalidae	Heliconiinae	Boloria_thore	2002	Sankt_Johann_im_Pongau	13.3296	47.204	1298.82
Boloria_thore	Nymphalidae	Heliconiinae	Boloria_thore	Oligotroph	Alpine_grasslands	Forest	Very_sedentary	Specialist	Vulnerable	Boloria_thore	B_thore_141	Nymphalidae	Heliconiinae	Boloria_thore	1994	Sankt_Johann_im_Pongau	13.32	47.1929	1762.45
Boloria_thore	Nymphalidae	Heliconiinae	Boloria_thore	Oligotroph	Alpine_grasslands	Forest	Very_sedentary	Specialist	Vulnerable	Boloria_thore	B_thore_132	Nymphalidae	Heliconiinae	Boloria_thore	1982	Sankt_Johann_im_Pongau	13.3308	47.236	1097.85
Boloria_thore	Nymphalidae	Heliconiinae	Boloria_thore	Oligotroph	Alpine_grasslands	Forest	Very_sedentary	Specialist	Vulnerable	Boloria_thore	B_thore_133	Nymphalidae	Heliconiinae	Boloria_thore	1982	Sankt_Johann_im_Pongau	13.3308	47.236	1097.85
Boloria_thore	Nymphalidae	Heliconiinae	Boloria_thore	Oligotroph	Alpine_grasslands	Forest	Very_sedentary	Specialist	Vulnerable	Boloria_thore	B_thore_134	Nymphalidae	Heliconiinae	Boloria_thore	1982	Sankt_Johann_im_Pongau	13.3308	47.236	1097.85
Boloria_thore	Nymphalidae	Heliconiinae	Boloria_thore	Oligotroph	Alpine_grasslands	Forest	Very_sedentary	Specialist	Vulnerable	Boloria_thore	B_thore_135	Nymphalidae	Heliconiinae	Boloria_thore	1982	Sankt_Johann_im_Pongau	13.3308	47.236	1097.85
Boloria_thore	Nymphalidae	Heliconiinae	Boloria_thore	Oligotroph	Alpine_grasslands	Forest	Very_sedentary	Specialist	Vulnerable	Boloria_thore	B_thore_131	Nymphalidae	Heliconiinae	Boloria_thore	1981	Sankt_Johann_im_Pongau	13.3465	47.2378	1404.56
Boloria_thore	Nymphalidae	Heliconiinae	Boloria_thore	Oligotroph	Alpine_grasslands	Forest	Very_sedentary	Specialist	Vulnerable	Boloria_thore	B_thore_128	Nymphalidae	Heliconiinae	Boloria_thore	1979	Sankt_Johann_im_Pongau	13.3308	47.236	1097.85
Boloria_thore	Nymphalidae	Heliconiinae	Boloria_thore	Oligotroph	Alpine_grasslands	Forest	Very_sedentary	Specialist	Vulnerable	Boloria_thore	B_thore_127	Nymphalidae	Heliconiinae	Boloria_thore	1977	Sankt_Johann_im_Pongau	13.3308	47.236	1097.85
Boloria_thore	Nymphalidae	Heliconiinae	Boloria_thore	Oligotroph	Alpine_grasslands	Forest	Very_sedentary	Specialist	Vulnerable	Boloria_thore	B_thore_112	Nymphalidae	Heliconiinae	Boloria_thore	1976	Sankt_Johann_im_Pongau	13.3308	47.236	1097.85
Boloria_thore	Nymphalidae	Heliconiinae	Boloria_thore	Oligotroph	Alpine_grasslands	Forest	Very_sedentary	Specialist	Vulnerable	Boloria_thore	B_thore_106	Nymphalidae	Heliconiinae	Boloria_thore	1972	Sankt_Johann_im_Pongau	13.3308	47.236	1097.85
Boloria_thore	Nymphalidae	Heliconiinae	Boloria_thore	Oligotroph	Alpine_grasslands	Forest	Very_sedentary	Specialist	Vulnerable	Boloria_thore	B_thore_101	Nymphalidae	Heliconiinae	Boloria_thore	1971	Sankt_Johann_im_Pongau	13.1705	47.0981	2354.96
Boloria_thore	Nymphalidae	Heliconiinae	Boloria_thore	Oligotroph	Alpine_grasslands	Forest	Very_sedentary	Specialist	Vulnerable	Boloria_thore	B_thore_104	Nymphalidae	Heliconiinae	Boloria_thore	1971	Sankt_Johann_im_Pongau	13.1705	47.0981	2354.96
Boloria_thore	Nymphalidae	Heliconiinae	Boloria_thore	Oligotroph	Alpine_grasslands	Forest	Very_sedentary	Specialist	Vulnerable	Boloria_thore	B_thore_96	Nymphalidae	Heliconiinae	Boloria_thore	1962	Sankt_Johann_im_Pongau	13.0579	47.3919	1380
Boloria_thore	Nymphalidae	Heliconiinae	Boloria_thore	Oligotroph	Alpine_grasslands	Forest	Very_sedentary	Specialist	Vulnerable	Boloria_thore	B_thore_194	Nymphalidae	Heliconiinae	Boloria_thore	2015	Tamsweg	13.6821	47.0836	1036.86
Boloria_thore	Nymphalidae	Heliconiinae	Boloria_thore	Oligotroph	Alpine_grasslands	Forest	Very_sedentary	Specialist	Vulnerable	Boloria_thore	B_thore_186	Nymphalidae	Heliconiinae	Boloria_thore	2014	Tamsweg	13.4578	47.1107	1272.16
Boloria_thore	Nymphalidae	Heliconiinae	Boloria_thore	Oligotroph	Alpine_grasslands	Forest	Very_sedentary	Specialist	Vulnerable	Boloria_thore	B_thore_183	Nymphalidae	Heliconiinae	Boloria_thore	2013	Tamsweg	13.8983	47.0697	1028.22
Boloria_thore	Nymphalidae	Heliconiinae	Boloria_thore	Oligotroph	Alpine_grasslands	Forest	Very_sedentary	Specialist	Vulnerable	Boloria_thore	B_thore_184	Nymphalidae	Heliconiinae	Boloria_thore	2013	Tamsweg	13.5764	47.2374	1659.4
Boloria_thore	Nymphalidae	Heliconiinae	Boloria_thore	Oligotroph	Alpine_grasslands	Forest	Very_sedentary	Specialist	Vulnerable	Boloria_thore	B_thore_185	Nymphalidae	Heliconiinae	Boloria_thore	2013	Tamsweg	13.5764	47.2374	1659.4
Boloria_thore	Nymphalidae	Heliconiinae	Boloria_thore	Oligotroph	Alpine_grasslands	Forest	Very_sedentary	Specialist	Vulnerable	Boloria_thore	B_thore_173	Nymphalidae	Heliconiinae	Boloria_thore	2009	Tamsweg	13.6747	47.0864	1038.27
Boloria_thore	Nymphalidae	Heliconiinae	Boloria_thore	Oligotroph	Alpine_grasslands	Forest	Very_sedentary	Specialist	Vulnerable	Boloria_thore	B_thore_174	Nymphalidae	Heliconiinae	Boloria_thore	2009	Tamsweg	13.3901	47.128	1651.99
Boloria_thore	Nymphalidae	Heliconiinae	Boloria_thore	Oligotroph	Alpine_grasslands	Forest	Very_sedentary	Specialist	Vulnerable	Boloria_thore	B_thore_153	Nymphalidae	Heliconiinae	Boloria_thore	2002	Tamsweg	13.4096	47.0989	1750.98
Boloria_thore	Nymphalidae	Heliconiinae	Boloria_thore	Oligotroph	Alpine_grasslands	Forest	Very_sedentary	Specialist	Vulnerable	Boloria_thore	B_thore_148	Nymphalidae	Heliconiinae	Boloria_thore	1997	Tamsweg	13.6014	47.1903	1233.62
Boloria_thore	Nymphalidae	Heliconiinae	Boloria_thore	Oligotroph	Alpine_grasslands	Forest	Very_sedentary	Specialist	Vulnerable	Boloria_thore	B_thore_113	Nymphalidae	Heliconiinae	Boloria_thore	1976	Tamsweg	13.4096	47.0989	1750.98
Boloria_thore	Nymphalidae	Heliconiinae	Boloria_thore	Oligotroph	Alpine_grasslands	Forest	Very_sedentary	Specialist	Vulnerable	Boloria_thore	B_thore_114	Nymphalidae	Heliconiinae	Boloria_thore	1976	Tamsweg	13.4096	47.0989	1750.98
Boloria_thore	Nymphalidae	Heliconiinae	Boloria_thore	Oligotroph	Alpine_grasslands	Forest	Very_sedentary	Specialist	Vulnerable	Boloria_thore	B_thore_115	Nymphalidae	Heliconiinae	Boloria_thore	1976	Tamsweg	13.4096	47.0989	1750.98
Boloria_thore	Nymphalidae	Heliconiinae	Boloria_thore	Oligotroph	Alpine_grasslands	Forest	Very_sedentary	Specialist	Vulnerable	Boloria_thore	B_thore_116	Nymphalidae	Heliconiinae	Boloria_thore	1976	Tamsweg	13.4096	47.0989	1750.98
Boloria_thore	Nymphalidae	Heliconiinae	Boloria_thore	Oligotroph	Alpine_grasslands	Forest	Very_sedentary	Specialist	Vulnerable	Boloria_thore	B_thore_117	Nymphalidae	Heliconiinae	Boloria_thore	1976	Tamsweg	13.4096	47.0989	1750.98
Boloria_thore	Nymphalidae	Heliconiinae	Boloria_thore	Oligotroph	Alpine_grasslands	Forest	Very_sedentary	Specialist	Vulnerable	Boloria_thore	B_thore_118	Nymphalidae	Heliconiinae	Boloria_thore	1976	Tamsweg	13.4096	47.0989	1750.98
Boloria_thore	Nymphalidae	Heliconiinae	Boloria_thore	Oligotroph	Alpine_grasslands	Forest	Very_sedentary	Specialist	Vulnerable	Boloria_thore	B_thore_119	Nymphalidae	Heliconiinae	Boloria_thore	1976	Tamsweg	13.4096	47.0989	1750.98
Boloria_thore	Nymphalidae	Heliconiinae	Boloria_thore	Oligotroph	Alpine_grasslands	Forest	Very_sedentary	Specialist	Vulnerable	Boloria_thore	B_thore_120	Nymphalidae	Heliconiinae	Boloria_thore	1976	Tamsweg	13.4096	47.0989	1750.98
Boloria_thore	Nymphalidae	Heliconiinae	Boloria_thore	Oligotroph	Alpine_grasslands	Forest	Very_sedentary	Specialist	Vulnerable	Boloria_thore	B_thore_121	Nymphalidae	Heliconiinae	Boloria_thore	1976	Tamsweg	13.4096	47.0989	1750.98
Boloria_thore	Nymphalidae	Heliconiinae	Boloria_thore	Oligotroph	Alpine_grasslands	Forest	Very_sedentary	Specialist	Vulnerable	Boloria_thore	B_thore_124	Nymphalidae	Heliconiinae	Boloria_thore	1976	Tamsweg	13.4096	47.0989	1750.98
Boloria_thore	Nymphalidae	Heliconiinae	Boloria_thore	Oligotroph	Alpine_grasslands	Forest	Very_sedentary	Specialist	Vulnerable	Boloria_thore	B_thore_125	Nymphalidae	Heliconiinae	Boloria_thore	1976	Tamsweg	13.4096	47.0989	1750.98
Boloria_thore	Nymphalidae	Heliconiinae	Boloria_thore	Oligotroph	Alpine_grasslands	Forest	Very_sedentary	Specialist	Vulnerable	Boloria_thore	B_thore_126	Nymphalidae	Heliconiinae	Boloria_thore	1976	Tamsweg	13.4096	47.0989	1750.98
Boloria_thore	Nymphalidae	Heliconiinae	Boloria_thore	Oligotroph	Alpine_grasslands	Forest	Very_sedentary	Specialist	Vulnerable	Boloria_thore	B_thore_198	Nymphalidae	Heliconiinae	Boloria_thore	2017	Zell_am_See	13.0008	47.4122	1299.04
Boloria_thore	Nymphalidae	Heliconiinae	Boloria_thore	Oligotroph	Alpine_grasslands	Forest	Very_sedentary	Specialist	Vulnerable	Boloria_thore	B_thore_189	Nymphalidae	Heliconiinae	Boloria_thore	2014	Zell_am_See	12.7667	47.5269	763.794
Boloria_thore	Nymphalidae	Heliconiinae	Boloria_thore	Oligotroph	Alpine_grasslands	Forest	Very_sedentary	Specialist	Vulnerable	Boloria_thore	B_thore_187	Nymphalidae	Heliconiinae	Boloria_thore	2014	Zell_am_See	12.7518	47.5584	803.188
Boloria_thore	Nymphalidae	Heliconiinae	Boloria_thore	Oligotroph	Alpine_grasslands	Forest	Very_sedentary	Specialist	Vulnerable	Boloria_thore	B_thore_193	Nymphalidae	Heliconiinae	Boloria_thore	2014	Zell_am_See	12.6958	47.5114	894.818
Boloria_thore	Nymphalidae	Heliconiinae	Boloria_thore	Oligotroph	Alpine_grasslands	Forest	Very_sedentary	Specialist	Vulnerable	Boloria_thore	B_thore_188	Nymphalidae	Heliconiinae	Boloria_thore	2014	Zell_am_See	12.7402	47.6018	902.494
Boloria_thore	Nymphalidae	Heliconiinae	Boloria_thore	Oligotroph	Alpine_grasslands	Forest	Very_sedentary	Specialist	Vulnerable	Boloria_thore	B_thore_190	Nymphalidae	Heliconiinae	Boloria_thore	2014	Zell_am_See	12.781	47.5369	941.892
Boloria_thore	Nymphalidae	Heliconiinae	Boloria_thore	Oligotroph	Alpine_grasslands	Forest	Very_sedentary	Specialist	Vulnerable	Boloria_thore	B_thore_191	Nymphalidae	Heliconiinae	Boloria_thore	2014	Zell_am_See	12.794	47.5384	980.685
Boloria_thore	Nymphalidae	Heliconiinae	Boloria_thore	Oligotroph	Alpine_grasslands	Forest	Very_sedentary	Specialist	Vulnerable	Boloria_thore	B_thore_192	Nymphalidae	Heliconiinae	Boloria_thore	2014	Zell_am_See	12.8063	47.5353	1075.89
Boloria_thore	Nymphalidae	Heliconiinae	Boloria_thore	Oligotroph	Alpine_grasslands	Forest	Very_sedentary	Specialist	Vulnerable	Boloria_thore	B_thore_181	Nymphalidae	Heliconiinae	Boloria_thore	2012	Zell_am_See	12.9101	47.2767	1137.49
Boloria_thore	Nymphalidae	Heliconiinae	Boloria_thore	Oligotroph	Alpine_grasslands	Forest	Very_sedentary	Specialist	Vulnerable	Boloria_thore	B_thore_179	Nymphalidae	Heliconiinae	Boloria_thore	2012	Zell_am_See	12.9615	47.3084	1229.2
Boloria_thore	Nymphalidae	Heliconiinae	Boloria_thore	Oligotroph	Alpine_grasslands	Forest	Very_sedentary	Specialist	Vulnerable	Boloria_thore	B_thore_171	Nymphalidae	Heliconiinae	Boloria_thore	2008	Zell_am_See	12.1122	47.188	1696.48
Boloria_thore	Nymphalidae	Heliconiinae	Boloria_thore	Oligotroph	Alpine_grasslands	Forest	Very_sedentary	Specialist	Vulnerable	Boloria_thore	B_thore_172	Nymphalidae	Heliconiinae	Boloria_thore	2008	Zell_am_See	12.1155	47.1736	1799.38
Boloria_thore	Nymphalidae	Heliconiinae	Boloria_thore	Oligotroph	Alpine_grasslands	Forest	Very_sedentary	Specialist	Vulnerable	Boloria_thore	B_thore_167	Nymphalidae	Heliconiinae	Boloria_thore	2007	Zell_am_See	12.6399	47.6586	1056.65
Boloria_thore	Nymphalidae	Heliconiinae	Boloria_thore	Oligotroph	Alpine_grasslands	Forest	Very_sedentary	Specialist	Vulnerable	Boloria_thore	B_thore_169	Nymphalidae	Heliconiinae	Boloria_thore	2007	Zell_am_See	12.5934	47.6547	1154.19
Boloria_thore	Nymphalidae	Heliconiinae	Boloria_thore	Oligotroph	Alpine_grasslands	Forest	Very_sedentary	Specialist	Vulnerable	Boloria_thore	B_thore_168	Nymphalidae	Heliconiinae	Boloria_thore	2007	Zell_am_See	12.6009	47.6524	1166.51
Boloria_thore	Nymphalidae	Heliconiinae	Boloria_thore	Oligotroph	Alpine_grasslands	Forest	Very_sedentary	Specialist	Vulnerable	Boloria_thore	B_thore_170	Nymphalidae	Heliconiinae	Boloria_thore	2007	Zell_am_See	12.2567	47.1823	1642.04
Boloria_thore	Nymphalidae	Heliconiinae	Boloria_thore	Oligotroph	Alpine_grasslands	Forest	Very_sedentary	Specialist	Vulnerable	Boloria_thore	B_thore_165	Nymphalidae	Heliconiinae	Boloria_thore	2006	Zell_am_See	12.4427	47.3006	1185.8
Boloria_thore	Nymphalidae	Heliconiinae	Boloria_thore	Oligotroph	Alpine_grasslands	Forest	Very_sedentary	Specialist	Vulnerable	Boloria_thore	B_thore_164	Nymphalidae	Heliconiinae	Boloria_thore	2006	Zell_am_See	12.266	47.1939	1412.28
Boloria_thore	Nymphalidae	Heliconiinae	Boloria_thore	Oligotroph	Alpine_grasslands	Forest	Very_sedentary	Specialist	Vulnerable	Boloria_thore	B_thore_160	Nymphalidae	Heliconiinae	Boloria_thore	2005	Zell_am_See	12.9323	47.4112	921.877
Boloria_thore	Nymphalidae	Heliconiinae	Boloria_thore	Oligotroph	Alpine_grasslands	Forest	Very_sedentary	Specialist	Vulnerable	Boloria_thore	B_thore_162	Nymphalidae	Heliconiinae	Boloria_thore	2005	Zell_am_See	12.9205	47.1729	1107.4
Boloria_thore	Nymphalidae	Heliconiinae	Boloria_thore	Oligotroph	Alpine_grasslands	Forest	Very_sedentary	Specialist	Vulnerable	Boloria_thore	B_thore_161	Nymphalidae	Heliconiinae	Boloria_thore	2005	Zell_am_See	12.9133	47.1675	1152.47
Boloria_thore	Nymphalidae	Heliconiinae	Boloria_thore	Oligotroph	Alpine_grasslands	Forest	Very_sedentary	Specialist	Vulnerable	Boloria_thore	B_thore_158	Nymphalidae	Heliconiinae	Boloria_thore	2004	Zell_am_See	12.7233	47.2134	1085.85
Boloria_thore	Nymphalidae	Heliconiinae	Boloria_thore	Oligotroph	Alpine_grasslands	Forest	Very_sedentary	Specialist	Vulnerable	Boloria_thore	B_thore_159	Nymphalidae	Heliconiinae	Boloria_thore	2004	Zell_am_See	12.7237	47.2089	1175.63
Boloria_thore	Nymphalidae	Heliconiinae	Boloria_thore	Oligotroph	Alpine_grasslands	Forest	Very_sedentary	Specialist	Vulnerable	Boloria_thore	B_thore_157	Nymphalidae	Heliconiinae	Boloria_thore	2003	Zell_am_See	12.8919	47.1541	1289.93
Boloria_thore	Nymphalidae	Heliconiinae	Boloria_thore	Oligotroph	Alpine_grasslands	Forest	Very_sedentary	Specialist	Vulnerable	Boloria_thore	B_thore_150	Nymphalidae	Heliconiinae	Boloria_thore	2000	Zell_am_See	12.8027	47.4971	681.115
Boloria_thore	Nymphalidae	Heliconiinae	Boloria_thore	Oligotroph	Alpine_grasslands	Forest	Very_sedentary	Specialist	Vulnerable	Boloria_thore	B_thore_151	Nymphalidae	Heliconiinae	Boloria_thore	2000	Zell_am_See	12.8245	47.5108	1390.2
Boloria_thore	Nymphalidae	Heliconiinae	Boloria_thore	Oligotroph	Alpine_grasslands	Forest	Very_sedentary	Specialist	Vulnerable	Boloria_thore	B_thore_143	Nymphalidae	Heliconiinae	Boloria_thore	1996	Zell_am_See	12.6328	47.432	2032.06
Boloria_thore	Nymphalidae	Heliconiinae	Boloria_thore	Oligotroph	Alpine_grasslands	Forest	Very_sedentary	Specialist	Vulnerable	Boloria_thore	B_thore_139	Nymphalidae	Heliconiinae	Boloria_thore	1986	Zell_am_See	12.7896	47.5164	1390.39
Boloria_thore	Nymphalidae	Heliconiinae	Boloria_thore	Oligotroph	Alpine_grasslands	Forest	Very_sedentary	Specialist	Vulnerable	Boloria_thore	B_thore_138	Nymphalidae	Heliconiinae	Boloria_thore	1985	Zell_am_See	12.9794	47.4118	1017.19
Boloria_thore	Nymphalidae	Heliconiinae	Boloria_thore	Oligotroph	Alpine_grasslands	Forest	Very_sedentary	Specialist	Vulnerable	Boloria_thore	B_thore_137	Nymphalidae	Heliconiinae	Boloria_thore	1985	Zell_am_See	12.9623	47.4148	1062.4
Boloria_thore	Nymphalidae	Heliconiinae	Boloria_thore	Oligotroph	Alpine_grasslands	Forest	Very_sedentary	Specialist	Vulnerable	Boloria_thore	B_thore_136	Nymphalidae	Heliconiinae	Boloria_thore	1983	Zell_am_See	12.6503	47.1821	1876.55
Boloria_thore	Nymphalidae	Heliconiinae	Boloria_thore	Oligotroph	Alpine_grasslands	Forest	Very_sedentary	Specialist	Vulnerable	Boloria_thore	B_thore_130	Nymphalidae	Heliconiinae	Boloria_thore	1980	Zell_am_See	12.9794	47.4118	1017.19
Boloria_thore	Nymphalidae	Heliconiinae	Boloria_thore	Oligotroph	Alpine_grasslands	Forest	Very_sedentary	Specialist	Vulnerable	Boloria_thore	B_thore_129	Nymphalidae	Heliconiinae	Boloria_thore	1979	Zell_am_See	12.7547	47.5211	665.738
Boloria_thore	Nymphalidae	Heliconiinae	Boloria_thore	Oligotroph	Alpine_grasslands	Forest	Very_sedentary	Specialist	Vulnerable	Boloria_thore	B_thore_122	Nymphalidae	Heliconiinae	Boloria_thore	1976	Zell_am_See	12.7547	47.5211	665.738
Boloria_thore	Nymphalidae	Heliconiinae	Boloria_thore	Oligotroph	Alpine_grasslands	Forest	Very_sedentary	Specialist	Vulnerable	Boloria_thore	B_thore_123	Nymphalidae	Heliconiinae	Boloria_thore	1976	Zell_am_See	12.7547	47.5211	665.738
Boloria_thore	Nymphalidae	Heliconiinae	Boloria_thore	Oligotroph	Alpine_grasslands	Forest	Very_sedentary	Specialist	Vulnerable	Boloria_thore	B_thore_111	Nymphalidae	Heliconiinae	Boloria_thore	1975	Zell_am_See	12.8791	47.1281	1705.76
Boloria_thore	Nymphalidae	Heliconiinae	Boloria_thore	Oligotroph	Alpine_grasslands	Forest	Very_sedentary	Specialist	Vulnerable	Boloria_thore	B_thore_110	Nymphalidae	Heliconiinae	Boloria_thore	1974	Zell_am_See	12.7547	47.5211	665.738
Boloria_thore	Nymphalidae	Heliconiinae	Boloria_thore	Oligotroph	Alpine_grasslands	Forest	Very_sedentary	Specialist	Vulnerable	Boloria_thore	B_thore_109	Nymphalidae	Heliconiinae	Boloria_thore	1973	Zell_am_See	12.6013	47.2059	1006.64
Boloria_thore	Nymphalidae	Heliconiinae	Boloria_thore	Oligotroph	Alpine_grasslands	Forest	Very_sedentary	Specialist	Vulnerable	Boloria_thore	B_thore_108	Nymphalidae	Heliconiinae	Boloria_thore	1973	Zell_am_See	12.984	47.0678	1600.85
Boloria_thore	Nymphalidae	Heliconiinae	Boloria_thore	Oligotroph	Alpine_grasslands	Forest	Very_sedentary	Specialist	Vulnerable	Boloria_thore	B_thore_107	Nymphalidae	Heliconiinae	Boloria_thore	1972	Zell_am_See	12.6479	47.2812	769.337
Boloria_thore	Nymphalidae	Heliconiinae	Boloria_thore	Oligotroph	Alpine_grasslands	Forest	Very_sedentary	Specialist	Vulnerable	Boloria_thore	B_thore_105	Nymphalidae	Heliconiinae	Boloria_thore	1972	Zell_am_See	12.6503	47.1821	1876.55
Boloria_thore	Nymphalidae	Heliconiinae	Boloria_thore	Oligotroph	Alpine_grasslands	Forest	Very_sedentary	Specialist	Vulnerable	Boloria_thore	B_thore_102	Nymphalidae	Heliconiinae	Boloria_thore	1971	Zell_am_See	12.6013	47.2059	1006.64
Boloria_thore	Nymphalidae	Heliconiinae	Boloria_thore	Oligotroph	Alpine_grasslands	Forest	Very_sedentary	Specialist	Vulnerable	Boloria_thore	B_thore_100	Nymphalidae	Heliconiinae	Boloria_thore	1971	Zell_am_See	12.6503	47.1821	1876.55
Boloria_thore	Nymphalidae	Heliconiinae	Boloria_thore	Oligotroph	Alpine_grasslands	Forest	Very_sedentary	Specialist	Vulnerable	Boloria_thore	B_thore_103	Nymphalidae	Heliconiinae	Boloria_thore	1971	Zell_am_See	12.6503	47.1821	1876.55
Boloria_thore	Nymphalidae	Heliconiinae	Boloria_thore	Oligotroph	Alpine_grasslands	Forest	Very_sedentary	Specialist	Vulnerable	Boloria_thore	B_thore_98	Nymphalidae	Heliconiinae	Boloria_thore	1969	Zell_am_See	12.6013	47.2059	1006.64
Boloria_thore	Nymphalidae	Heliconiinae	Boloria_thore	Oligotroph	Alpine_grasslands	Forest	Very_sedentary	Specialist	Vulnerable	Boloria_thore	B_thore_97	Nymphalidae	Heliconiinae	Boloria_thore	1966	Zell_am_See	12.7614	47.4387	786.933
Boloria_titania	Nymphalidae	Heliconiinae	Boloria_titania	Oligotroph	Alpine_grasslands	Forest	Medium_sedentary	Specialist	Near_Threatened	Boloria_titania	B_titania_262	Nymphalidae	Heliconiinae	Boloria_titania	2012	Hallein	13.3306	47.6485	965.834
Boloria_titania	Nymphalidae	Heliconiinae	Boloria_titania	Oligotroph	Alpine_grasslands	Forest	Medium_sedentary	Specialist	Near_Threatened	Boloria_titania	B_titania_256	Nymphalidae	Heliconiinae	Boloria_titania	2010	Hallein	13.3912	47.5123	1489.97
Boloria_titania	Nymphalidae	Heliconiinae	Boloria_titania	Oligotroph	Alpine_grasslands	Forest	Medium_sedentary	Specialist	Near_Threatened	Boloria_titania	B_titania_227	Nymphalidae	Heliconiinae	Boloria_titania	2006	Hallein	13.1866	47.5838	488.678
Boloria_titania	Nymphalidae	Heliconiinae	Boloria_titania	Oligotroph	Alpine_grasslands	Forest	Medium_sedentary	Specialist	Near_Threatened	Boloria_titania	B_titania_220	Nymphalidae	Heliconiinae	Boloria_titania	2005	Hallein	13.1866	47.5838	488.678
Boloria_titania	Nymphalidae	Heliconiinae	Boloria_titania	Oligotroph	Alpine_grasslands	Forest	Medium_sedentary	Specialist	Near_Threatened	Boloria_titania	B_titania_210	Nymphalidae	Heliconiinae	Boloria_titania	2003	Hallein	13.2651	47.6305	1140.35
Boloria_titania	Nymphalidae	Heliconiinae	Boloria_titania	Oligotroph	Alpine_grasslands	Forest	Medium_sedentary	Specialist	Near_Threatened	Boloria_titania	B_titania_199	Nymphalidae	Heliconiinae	Boloria_titania	2000	Hallein	13.2395	47.662	725.637
Boloria_titania	Nymphalidae	Heliconiinae	Boloria_titania	Oligotroph	Alpine_grasslands	Forest	Medium_sedentary	Specialist	Near_Threatened	Boloria_titania	B_titania_198	Nymphalidae	Heliconiinae	Boloria_titania	2000	Hallein	13.2651	47.6305	1140.35
Boloria_titania	Nymphalidae	Heliconiinae	Boloria_titania	Oligotroph	Alpine_grasslands	Forest	Medium_sedentary	Specialist	Near_Threatened	Boloria_titania	B_titania_200	Nymphalidae	Heliconiinae	Boloria_titania	2000	Hallein	13.4929	47.5822	1173
Boloria_titania	Nymphalidae	Heliconiinae	Boloria_titania	Oligotroph	Alpine_grasslands	Forest	Medium_sedentary	Specialist	Near_Threatened	Boloria_titania	B_titania_195	Nymphalidae	Heliconiinae	Boloria_titania	1999	Hallein	13.2237	47.6226	863.005
Boloria_titania	Nymphalidae	Heliconiinae	Boloria_titania	Oligotroph	Alpine_grasslands	Forest	Medium_sedentary	Specialist	Near_Threatened	Boloria_titania	B_titania_193	Nymphalidae	Heliconiinae	Boloria_titania	1999	Hallein	13.2751	47.6276	1072.78
Boloria_titania	Nymphalidae	Heliconiinae	Boloria_titania	Oligotroph	Alpine_grasslands	Forest	Medium_sedentary	Specialist	Near_Threatened	Boloria_titania	B_titania_194	Nymphalidae	Heliconiinae	Boloria_titania	1999	Hallein	13.0724	47.5691	1231.41
Boloria_titania	Nymphalidae	Heliconiinae	Boloria_titania	Oligotroph	Alpine_grasslands	Forest	Medium_sedentary	Specialist	Near_Threatened	Boloria_titania	B_titania_192	Nymphalidae	Heliconiinae	Boloria_titania	1998	Hallein	13.0724	47.5691	1231.41
Boloria_titania	Nymphalidae	Heliconiinae	Boloria_titania	Oligotroph	Alpine_grasslands	Forest	Medium_sedentary	Specialist	Near_Threatened	Boloria_titania	B_titania_183	Nymphalidae	Heliconiinae	Boloria_titania	1997	Hallein	13.2124	47.6704	1127.31
Boloria_titania	Nymphalidae	Heliconiinae	Boloria_titania	Oligotroph	Alpine_grasslands	Forest	Medium_sedentary	Specialist	Near_Threatened	Boloria_titania	B_titania_184	Nymphalidae	Heliconiinae	Boloria_titania	1997	Hallein	13.2124	47.6704	1127.31
Boloria_titania	Nymphalidae	Heliconiinae	Boloria_titania	Oligotroph	Alpine_grasslands	Forest	Medium_sedentary	Specialist	Near_Threatened	Boloria_titania	B_titania_188	Nymphalidae	Heliconiinae	Boloria_titania	1997	Hallein	13.2124	47.6704	1127.31
Boloria_titania	Nymphalidae	Heliconiinae	Boloria_titania	Oligotroph	Alpine_grasslands	Forest	Medium_sedentary	Specialist	Near_Threatened	Boloria_titania	B_titania_175	Nymphalidae	Heliconiinae	Boloria_titania	1996	Hallein	13.2124	47.6704	1127.31
Boloria_titania	Nymphalidae	Heliconiinae	Boloria_titania	Oligotroph	Alpine_grasslands	Forest	Medium_sedentary	Specialist	Near_Threatened	Boloria_titania	B_titania_174	Nymphalidae	Heliconiinae	Boloria_titania	1996	Hallein	13.2668	47.6354	1500.48
Boloria_titania	Nymphalidae	Heliconiinae	Boloria_titania	Oligotroph	Alpine_grasslands	Forest	Medium_sedentary	Specialist	Near_Threatened	Boloria_titania	B_titania_167	Nymphalidae	Heliconiinae	Boloria_titania	1994	Hallein	13.1237	47.5717	505.406
Boloria_titania	Nymphalidae	Heliconiinae	Boloria_titania	Oligotroph	Alpine_grasslands	Forest	Medium_sedentary	Specialist	Near_Threatened	Boloria_titania	B_titania_170	Nymphalidae	Heliconiinae	Boloria_titania	1994	Hallein	13.2651	47.6305	1140.35
Boloria_titania	Nymphalidae	Heliconiinae	Boloria_titania	Oligotroph	Alpine_grasslands	Forest	Medium_sedentary	Specialist	Near_Threatened	Boloria_titania	B_titania_171	Nymphalidae	Heliconiinae	Boloria_titania	1994	Hallein	13.2651	47.6305	1140.35
Boloria_titania	Nymphalidae	Heliconiinae	Boloria_titania	Oligotroph	Alpine_grasslands	Forest	Medium_sedentary	Specialist	Near_Threatened	Boloria_titania	B_titania_172	Nymphalidae	Heliconiinae	Boloria_titania	1994	Hallein	13.2668	47.6354	1500.48
Boloria_titania	Nymphalidae	Heliconiinae	Boloria_titania	Oligotroph	Alpine_grasslands	Forest	Medium_sedentary	Specialist	Near_Threatened	Boloria_titania	B_titania_165	Nymphalidae	Heliconiinae	Boloria_titania	1993	Hallein	13.2751	47.6276	1072.78
Boloria_titania	Nymphalidae	Heliconiinae	Boloria_titania	Oligotroph	Alpine_grasslands	Forest	Medium_sedentary	Specialist	Near_Threatened	Boloria_titania	B_titania_163	Nymphalidae	Heliconiinae	Boloria_titania	1991	Hallein	13.2751	47.6276	1072.78
Boloria_titania	Nymphalidae	Heliconiinae	Boloria_titania	Oligotroph	Alpine_grasslands	Forest	Medium_sedentary	Specialist	Near_Threatened	Boloria_titania	B_titania_159	Nymphalidae	Heliconiinae	Boloria_titania	1986	Hallein	13.2751	47.6276	1072.78
Boloria_titania	Nymphalidae	Heliconiinae	Boloria_titania	Oligotroph	Alpine_grasslands	Forest	Medium_sedentary	Specialist	Near_Threatened	Boloria_titania	B_titania_158	Nymphalidae	Heliconiinae	Boloria_titania	1985	Hallein	13.2651	47.6305	1140.35
Boloria_titania	Nymphalidae	Heliconiinae	Boloria_titania	Oligotroph	Alpine_grasslands	Forest	Medium_sedentary	Specialist	Near_Threatened	Boloria_titania	B_titania_157	Nymphalidae	Heliconiinae	Boloria_titania	1984	Hallein	13.2751	47.6276	1072.78
Boloria_titania	Nymphalidae	Heliconiinae	Boloria_titania	Oligotroph	Alpine_grasslands	Forest	Medium_sedentary	Specialist	Near_Threatened	Boloria_titania	B_titania_146	Nymphalidae	Heliconiinae	Boloria_titania	1981	Hallein	13.2751	47.6276	1072.78
Boloria_titania	Nymphalidae	Heliconiinae	Boloria_titania	Oligotroph	Alpine_grasslands	Forest	Medium_sedentary	Specialist	Near_Threatened	Boloria_titania	B_titania_98	Nymphalidae	Heliconiinae	Boloria_titania	1970	Hallein	13.1237	47.5717	505.406
Boloria_titania	Nymphalidae	Heliconiinae	Boloria_titania	Oligotroph	Alpine_grasslands	Forest	Medium_sedentary	Specialist	Near_Threatened	Boloria_titania	B_titania_89	Nymphalidae	Heliconiinae	Boloria_titania	1962	Hallein	13.168	47.5966	485.305
Boloria_titania	Nymphalidae	Heliconiinae	Boloria_titania	Oligotroph	Alpine_grasslands	Forest	Medium_sedentary	Specialist	Near_Threatened	Boloria_titania	B_titania_90	Nymphalidae	Heliconiinae	Boloria_titania	1962	Hallein	13.3947	47.643	1487.91
Boloria_titania	Nymphalidae	Heliconiinae	Boloria_titania	Oligotroph	Alpine_grasslands	Forest	Medium_sedentary	Specialist	Near_Threatened	Boloria_titania	B_titania_208	Nymphalidae	Heliconiinae	Boloria_titania	2003	Salzburg_Umgebung	12.9447	47.7504	483.921
Boloria_titania	Nymphalidae	Heliconiinae	Boloria_titania	Oligotroph	Alpine_grasslands	Forest	Medium_sedentary	Specialist	Near_Threatened	Boloria_titania	B_titania_206	Nymphalidae	Heliconiinae	Boloria_titania	2003	Salzburg_Umgebung	13.3136	47.743	1108.4
Boloria_titania	Nymphalidae	Heliconiinae	Boloria_titania	Oligotroph	Alpine_grasslands	Forest	Medium_sedentary	Specialist	Near_Threatened	Boloria_titania	B_titania_187	Nymphalidae	Heliconiinae	Boloria_titania	1997	Salzburg_Umgebung	13.1131	47.7758	683.229
Boloria_titania	Nymphalidae	Heliconiinae	Boloria_titania	Oligotroph	Alpine_grasslands	Forest	Medium_sedentary	Specialist	Near_Threatened	Boloria_titania	B_titania_278	Nymphalidae	Heliconiinae	Boloria_titania	2018	Sankt_Johann_im_Pongau	13.5764	47.2962	1353.69
Boloria_titania	Nymphalidae	Heliconiinae	Boloria_titania	Oligotroph	Alpine_grasslands	Forest	Medium_sedentary	Specialist	Near_Threatened	Boloria_titania	B_titania_276	Nymphalidae	Heliconiinae	Boloria_titania	2017	Sankt_Johann_im_Pongau	13.068	47.3989	1442.8
Boloria_titania	Nymphalidae	Heliconiinae	Boloria_titania	Oligotroph	Alpine_grasslands	Forest	Medium_sedentary	Specialist	Near_Threatened	Boloria_titania	B_titania_265	Nymphalidae	Heliconiinae	Boloria_titania	2014	Sankt_Johann_im_Pongau	13.0502	47.1347	1542.2
Boloria_titania	Nymphalidae	Heliconiinae	Boloria_titania	Oligotroph	Alpine_grasslands	Forest	Medium_sedentary	Specialist	Near_Threatened	Boloria_titania	B_titania_264	Nymphalidae	Heliconiinae	Boloria_titania	2013	Sankt_Johann_im_Pongau	13.5643	47.4658	1745.3
Boloria_titania	Nymphalidae	Heliconiinae	Boloria_titania	Oligotroph	Alpine_grasslands	Forest	Medium_sedentary	Specialist	Near_Threatened	Boloria_titania	B_titania_257	Nymphalidae	Heliconiinae	Boloria_titania	2011	Sankt_Johann_im_Pongau	13.0856	47.2727	1063.55
Boloria_titania	Nymphalidae	Heliconiinae	Boloria_titania	Oligotroph	Alpine_grasslands	Forest	Medium_sedentary	Specialist	Near_Threatened	Boloria_titania	B_titania_258	Nymphalidae	Heliconiinae	Boloria_titania	2011	Sankt_Johann_im_Pongau	13.0879	47.274	1144.99
Boloria_titania	Nymphalidae	Heliconiinae	Boloria_titania	Oligotroph	Alpine_grasslands	Forest	Medium_sedentary	Specialist	Near_Threatened	Boloria_titania	B_titania_259	Nymphalidae	Heliconiinae	Boloria_titania	2011	Sankt_Johann_im_Pongau	13.0946	47.2753	1401.42
Boloria_titania	Nymphalidae	Heliconiinae	Boloria_titania	Oligotroph	Alpine_grasslands	Forest	Medium_sedentary	Specialist	Near_Threatened	Boloria_titania	B_titania_254	Nymphalidae	Heliconiinae	Boloria_titania	2009	Sankt_Johann_im_Pongau	13.068	47.3989	1442.8
Boloria_titania	Nymphalidae	Heliconiinae	Boloria_titania	Oligotroph	Alpine_grasslands	Forest	Medium_sedentary	Specialist	Near_Threatened	Boloria_titania	B_titania_253	Nymphalidae	Heliconiinae	Boloria_titania	2009	Sankt_Johann_im_Pongau	13.5663	47.2594	1789.85
Boloria_titania	Nymphalidae	Heliconiinae	Boloria_titania	Oligotroph	Alpine_grasslands	Forest	Medium_sedentary	Specialist	Near_Threatened	Boloria_titania	B_titania_244	Nymphalidae	Heliconiinae	Boloria_titania	2008	Sankt_Johann_im_Pongau	13.068	47.3989	1442.8
Boloria_titania	Nymphalidae	Heliconiinae	Boloria_titania	Oligotroph	Alpine_grasslands	Forest	Medium_sedentary	Specialist	Near_Threatened	Boloria_titania	B_titania_228	Nymphalidae	Heliconiinae	Boloria_titania	2007	Sankt_Johann_im_Pongau	13.068	47.3989	1442.8
Boloria_titania	Nymphalidae	Heliconiinae	Boloria_titania	Oligotroph	Alpine_grasslands	Forest	Medium_sedentary	Specialist	Near_Threatened	Boloria_titania	B_titania_229	Nymphalidae	Heliconiinae	Boloria_titania	2007	Sankt_Johann_im_Pongau	13.068	47.3989	1442.8
Boloria_titania	Nymphalidae	Heliconiinae	Boloria_titania	Oligotroph	Alpine_grasslands	Forest	Medium_sedentary	Specialist	Near_Threatened	Boloria_titania	B_titania_223	Nymphalidae	Heliconiinae	Boloria_titania	2006	Sankt_Johann_im_Pongau	13.1825	47.1204	1086.86
Boloria_titania	Nymphalidae	Heliconiinae	Boloria_titania	Oligotroph	Alpine_grasslands	Forest	Medium_sedentary	Specialist	Near_Threatened	Boloria_titania	B_titania_216	Nymphalidae	Heliconiinae	Boloria_titania	2005	Sankt_Johann_im_Pongau	13.5613	47.4041	805.981
Boloria_titania	Nymphalidae	Heliconiinae	Boloria_titania	Oligotroph	Alpine_grasslands	Forest	Medium_sedentary	Specialist	Near_Threatened	Boloria_titania	B_titania_218	Nymphalidae	Heliconiinae	Boloria_titania	2005	Sankt_Johann_im_Pongau	13.1928	47.1142	1125.78
Boloria_titania	Nymphalidae	Heliconiinae	Boloria_titania	Oligotroph	Alpine_grasslands	Forest	Medium_sedentary	Specialist	Near_Threatened	Boloria_titania	B_titania_215	Nymphalidae	Heliconiinae	Boloria_titania	2004	Sankt_Johann_im_Pongau	13.32	47.1929	1762.45
Boloria_titania	Nymphalidae	Heliconiinae	Boloria_titania	Oligotroph	Alpine_grasslands	Forest	Medium_sedentary	Specialist	Near_Threatened	Boloria_titania	B_titania_211	Nymphalidae	Heliconiinae	Boloria_titania	2003	Sankt_Johann_im_Pongau	13.346	47.326	1844.75
Boloria_titania	Nymphalidae	Heliconiinae	Boloria_titania	Oligotroph	Alpine_grasslands	Forest	Medium_sedentary	Specialist	Near_Threatened	Boloria_titania	B_titania_205	Nymphalidae	Heliconiinae	Boloria_titania	2002	Sankt_Johann_im_Pongau	13.068	47.3989	1442.8
Boloria_titania	Nymphalidae	Heliconiinae	Boloria_titania	Oligotroph	Alpine_grasslands	Forest	Medium_sedentary	Specialist	Near_Threatened	Boloria_titania	B_titania_191	Nymphalidae	Heliconiinae	Boloria_titania	1998	Sankt_Johann_im_Pongau	13.068	47.3989	1442.8
Boloria_titania	Nymphalidae	Heliconiinae	Boloria_titania	Oligotroph	Alpine_grasslands	Forest	Medium_sedentary	Specialist	Near_Threatened	Boloria_titania	B_titania_186	Nymphalidae	Heliconiinae	Boloria_titania	1997	Sankt_Johann_im_Pongau	13.2906	47.4677	1393.5
Boloria_titania	Nymphalidae	Heliconiinae	Boloria_titania	Oligotroph	Alpine_grasslands	Forest	Medium_sedentary	Specialist	Near_Threatened	Boloria_titania	B_titania_181	Nymphalidae	Heliconiinae	Boloria_titania	1997	Sankt_Johann_im_Pongau	13.068	47.3989	1442.8
Boloria_titania	Nymphalidae	Heliconiinae	Boloria_titania	Oligotroph	Alpine_grasslands	Forest	Medium_sedentary	Specialist	Near_Threatened	Boloria_titania	B_titania_182	Nymphalidae	Heliconiinae	Boloria_titania	1997	Sankt_Johann_im_Pongau	13.068	47.3989	1442.8
Boloria_titania	Nymphalidae	Heliconiinae	Boloria_titania	Oligotroph	Alpine_grasslands	Forest	Medium_sedentary	Specialist	Near_Threatened	Boloria_titania	B_titania_189	Nymphalidae	Heliconiinae	Boloria_titania	1997	Sankt_Johann_im_Pongau	13.068	47.3989	1442.8
Boloria_titania	Nymphalidae	Heliconiinae	Boloria_titania	Oligotroph	Alpine_grasslands	Forest	Medium_sedentary	Specialist	Near_Threatened	Boloria_titania	B_titania_190	Nymphalidae	Heliconiinae	Boloria_titania	1997	Sankt_Johann_im_Pongau	13.068	47.3989	1442.8
Boloria_titania	Nymphalidae	Heliconiinae	Boloria_titania	Oligotroph	Alpine_grasslands	Forest	Medium_sedentary	Specialist	Near_Threatened	Boloria_titania	B_titania_178	Nymphalidae	Heliconiinae	Boloria_titania	1996	Sankt_Johann_im_Pongau	13.5112	47.2525	1512.69
Boloria_titania	Nymphalidae	Heliconiinae	Boloria_titania	Oligotroph	Alpine_grasslands	Forest	Medium_sedentary	Specialist	Near_Threatened	Boloria_titania	B_titania_173	Nymphalidae	Heliconiinae	Boloria_titania	1996	Sankt_Johann_im_Pongau	13.5566	47.2486	1736.97
Boloria_titania	Nymphalidae	Heliconiinae	Boloria_titania	Oligotroph	Alpine_grasslands	Forest	Medium_sedentary	Specialist	Near_Threatened	Boloria_titania	B_titania_168	Nymphalidae	Heliconiinae	Boloria_titania	1994	Sankt_Johann_im_Pongau	13.068	47.3989	1442.8
Boloria_titania	Nymphalidae	Heliconiinae	Boloria_titania	Oligotroph	Alpine_grasslands	Forest	Medium_sedentary	Specialist	Near_Threatened	Boloria_titania	B_titania_169	Nymphalidae	Heliconiinae	Boloria_titania	1994	Sankt_Johann_im_Pongau	13.32	47.1929	1762.45
Boloria_titania	Nymphalidae	Heliconiinae	Boloria_titania	Oligotroph	Alpine_grasslands	Forest	Medium_sedentary	Specialist	Near_Threatened	Boloria_titania	B_titania_164	Nymphalidae	Heliconiinae	Boloria_titania	1992	Sankt_Johann_im_Pongau	13.0579	47.3919	1380
Boloria_titania	Nymphalidae	Heliconiinae	Boloria_titania	Oligotroph	Alpine_grasslands	Forest	Medium_sedentary	Specialist	Near_Threatened	Boloria_titania	B_titania_160	Nymphalidae	Heliconiinae	Boloria_titania	1987	Sankt_Johann_im_Pongau	13.2773	47.4798	1099.45
Boloria_titania	Nymphalidae	Heliconiinae	Boloria_titania	Oligotroph	Alpine_grasslands	Forest	Medium_sedentary	Specialist	Near_Threatened	Boloria_titania	B_titania_161	Nymphalidae	Heliconiinae	Boloria_titania	1987	Sankt_Johann_im_Pongau	13.2773	47.4798	1099.45
Boloria_titania	Nymphalidae	Heliconiinae	Boloria_titania	Oligotroph	Alpine_grasslands	Forest	Medium_sedentary	Specialist	Near_Threatened	Boloria_titania	B_titania_162	Nymphalidae	Heliconiinae	Boloria_titania	1987	Sankt_Johann_im_Pongau	13.2773	47.4798	1099.45
Boloria_titania	Nymphalidae	Heliconiinae	Boloria_titania	Oligotroph	Alpine_grasslands	Forest	Medium_sedentary	Specialist	Near_Threatened	Boloria_titania	B_titania_148	Nymphalidae	Heliconiinae	Boloria_titania	1982	Sankt_Johann_im_Pongau	13.3308	47.236	1097.85
Boloria_titania	Nymphalidae	Heliconiinae	Boloria_titania	Oligotroph	Alpine_grasslands	Forest	Medium_sedentary	Specialist	Near_Threatened	Boloria_titania	B_titania_147	Nymphalidae	Heliconiinae	Boloria_titania	1981	Sankt_Johann_im_Pongau	13.3465	47.2378	1404.56
Boloria_titania	Nymphalidae	Heliconiinae	Boloria_titania	Oligotroph	Alpine_grasslands	Forest	Medium_sedentary	Specialist	Near_Threatened	Boloria_titania	B_titania_136	Nymphalidae	Heliconiinae	Boloria_titania	1976	Sankt_Johann_im_Pongau	13.3308	47.236	1097.85
Boloria_titania	Nymphalidae	Heliconiinae	Boloria_titania	Oligotroph	Alpine_grasslands	Forest	Medium_sedentary	Specialist	Near_Threatened	Boloria_titania	B_titania_137	Nymphalidae	Heliconiinae	Boloria_titania	1976	Sankt_Johann_im_Pongau	13.3308	47.236	1097.85
Boloria_titania	Nymphalidae	Heliconiinae	Boloria_titania	Oligotroph	Alpine_grasslands	Forest	Medium_sedentary	Specialist	Near_Threatened	Boloria_titania	B_titania_132	Nymphalidae	Heliconiinae	Boloria_titania	1975	Sankt_Johann_im_Pongau	13.3204	47.2768	1009.57
Boloria_titania	Nymphalidae	Heliconiinae	Boloria_titania	Oligotroph	Alpine_grasslands	Forest	Medium_sedentary	Specialist	Near_Threatened	Boloria_titania	B_titania_133	Nymphalidae	Heliconiinae	Boloria_titania	1975	Sankt_Johann_im_Pongau	13.3204	47.2768	1009.57
Boloria_titania	Nymphalidae	Heliconiinae	Boloria_titania	Oligotroph	Alpine_grasslands	Forest	Medium_sedentary	Specialist	Near_Threatened	Boloria_titania	B_titania_131	Nymphalidae	Heliconiinae	Boloria_titania	1975	Sankt_Johann_im_Pongau	13.0579	47.3919	1380
Boloria_titania	Nymphalidae	Heliconiinae	Boloria_titania	Oligotroph	Alpine_grasslands	Forest	Medium_sedentary	Specialist	Near_Threatened	Boloria_titania	B_titania_134	Nymphalidae	Heliconiinae	Boloria_titania	1975	Sankt_Johann_im_Pongau	13.0551	47.397	1597.75
Boloria_titania	Nymphalidae	Heliconiinae	Boloria_titania	Oligotroph	Alpine_grasslands	Forest	Medium_sedentary	Specialist	Near_Threatened	Boloria_titania	B_titania_127	Nymphalidae	Heliconiinae	Boloria_titania	1974	Sankt_Johann_im_Pongau	13.259	47.4613	901.99
Boloria_titania	Nymphalidae	Heliconiinae	Boloria_titania	Oligotroph	Alpine_grasslands	Forest	Medium_sedentary	Specialist	Near_Threatened	Boloria_titania	B_titania_126	Nymphalidae	Heliconiinae	Boloria_titania	1974	Sankt_Johann_im_Pongau	13.0579	47.3919	1380
Boloria_titania	Nymphalidae	Heliconiinae	Boloria_titania	Oligotroph	Alpine_grasslands	Forest	Medium_sedentary	Specialist	Near_Threatened	Boloria_titania	B_titania_121	Nymphalidae	Heliconiinae	Boloria_titania	1973	Sankt_Johann_im_Pongau	13.0579	47.3919	1380
Boloria_titania	Nymphalidae	Heliconiinae	Boloria_titania	Oligotroph	Alpine_grasslands	Forest	Medium_sedentary	Specialist	Near_Threatened	Boloria_titania	B_titania_109	Nymphalidae	Heliconiinae	Boloria_titania	1971	Sankt_Johann_im_Pongau	13.3308	47.236	1097.85
Boloria_titania	Nymphalidae	Heliconiinae	Boloria_titania	Oligotroph	Alpine_grasslands	Forest	Medium_sedentary	Specialist	Near_Threatened	Boloria_titania	B_titania_102	Nymphalidae	Heliconiinae	Boloria_titania	1971	Sankt_Johann_im_Pongau	13.1007	47.4074	1337.07
Boloria_titania	Nymphalidae	Heliconiinae	Boloria_titania	Oligotroph	Alpine_grasslands	Forest	Medium_sedentary	Specialist	Near_Threatened	Boloria_titania	B_titania_103	Nymphalidae	Heliconiinae	Boloria_titania	1971	Sankt_Johann_im_Pongau	13.0579	47.3919	1380
Boloria_titania	Nymphalidae	Heliconiinae	Boloria_titania	Oligotroph	Alpine_grasslands	Forest	Medium_sedentary	Specialist	Near_Threatened	Boloria_titania	B_titania_108	Nymphalidae	Heliconiinae	Boloria_titania	1971	Sankt_Johann_im_Pongau	13.0579	47.3919	1380
Boloria_titania	Nymphalidae	Heliconiinae	Boloria_titania	Oligotroph	Alpine_grasslands	Forest	Medium_sedentary	Specialist	Near_Threatened	Boloria_titania	B_titania_101	Nymphalidae	Heliconiinae	Boloria_titania	1971	Sankt_Johann_im_Pongau	13.068	47.3989	1442.8
Boloria_titania	Nymphalidae	Heliconiinae	Boloria_titania	Oligotroph	Alpine_grasslands	Forest	Medium_sedentary	Specialist	Near_Threatened	Boloria_titania	B_titania_112	Nymphalidae	Heliconiinae	Boloria_titania	1971	Sankt_Johann_im_Pongau	13.0551	47.397	1597.75
Boloria_titania	Nymphalidae	Heliconiinae	Boloria_titania	Oligotroph	Alpine_grasslands	Forest	Medium_sedentary	Specialist	Near_Threatened	Boloria_titania	B_titania_113	Nymphalidae	Heliconiinae	Boloria_titania	1971	Sankt_Johann_im_Pongau	13.0551	47.397	1597.75
Boloria_titania	Nymphalidae	Heliconiinae	Boloria_titania	Oligotroph	Alpine_grasslands	Forest	Medium_sedentary	Specialist	Near_Threatened	Boloria_titania	B_titania_114	Nymphalidae	Heliconiinae	Boloria_titania	1971	Sankt_Johann_im_Pongau	13.0551	47.397	1597.75
Boloria_titania	Nymphalidae	Heliconiinae	Boloria_titania	Oligotroph	Alpine_grasslands	Forest	Medium_sedentary	Specialist	Near_Threatened	Boloria_titania	B_titania_115	Nymphalidae	Heliconiinae	Boloria_titania	1971	Sankt_Johann_im_Pongau	13.0551	47.397	1597.75
Boloria_titania	Nymphalidae	Heliconiinae	Boloria_titania	Oligotroph	Alpine_grasslands	Forest	Medium_sedentary	Specialist	Near_Threatened	Boloria_titania	B_titania_107	Nymphalidae	Heliconiinae	Boloria_titania	1971	Sankt_Johann_im_Pongau	13.32	47.1929	1762.45
Boloria_titania	Nymphalidae	Heliconiinae	Boloria_titania	Oligotroph	Alpine_grasslands	Forest	Medium_sedentary	Specialist	Near_Threatened	Boloria_titania	B_titania_91	Nymphalidae	Heliconiinae	Boloria_titania	1964	Sankt_Johann_im_Pongau	13.0382	47.0608	1702.31
Boloria_titania	Nymphalidae	Heliconiinae	Boloria_titania	Oligotroph	Alpine_grasslands	Forest	Medium_sedentary	Specialist	Near_Threatened	Boloria_titania	B_titania_263	Nymphalidae	Heliconiinae	Boloria_titania	2012	Tamsweg	13.434	47.1131	1305.37
Boloria_titania	Nymphalidae	Heliconiinae	Boloria_titania	Oligotroph	Alpine_grasslands	Forest	Medium_sedentary	Specialist	Near_Threatened	Boloria_titania	B_titania_260	Nymphalidae	Heliconiinae	Boloria_titania	2011	Tamsweg	13.4187	47.1087	1506.19
Boloria_titania	Nymphalidae	Heliconiinae	Boloria_titania	Oligotroph	Alpine_grasslands	Forest	Medium_sedentary	Specialist	Near_Threatened	Boloria_titania	B_titania_248	Nymphalidae	Heliconiinae	Boloria_titania	2009	Tamsweg	13.39	47.1401	1650.06
Boloria_titania	Nymphalidae	Heliconiinae	Boloria_titania	Oligotroph	Alpine_grasslands	Forest	Medium_sedentary	Specialist	Near_Threatened	Boloria_titania	B_titania_252	Nymphalidae	Heliconiinae	Boloria_titania	2009	Tamsweg	13.4096	47.0989	1750.98
Boloria_titania	Nymphalidae	Heliconiinae	Boloria_titania	Oligotroph	Alpine_grasslands	Forest	Medium_sedentary	Specialist	Near_Threatened	Boloria_titania	B_titania_249	Nymphalidae	Heliconiinae	Boloria_titania	2009	Tamsweg	13.3816	47.1484	1769.94
Boloria_titania	Nymphalidae	Heliconiinae	Boloria_titania	Oligotroph	Alpine_grasslands	Forest	Medium_sedentary	Specialist	Near_Threatened	Boloria_titania	B_titania_250	Nymphalidae	Heliconiinae	Boloria_titania	2009	Tamsweg	13.3786	47.1496	1799.23
Boloria_titania	Nymphalidae	Heliconiinae	Boloria_titania	Oligotroph	Alpine_grasslands	Forest	Medium_sedentary	Specialist	Near_Threatened	Boloria_titania	B_titania_251	Nymphalidae	Heliconiinae	Boloria_titania	2009	Tamsweg	13.4086	47.1228	1894.61
Boloria_titania	Nymphalidae	Heliconiinae	Boloria_titania	Oligotroph	Alpine_grasslands	Forest	Medium_sedentary	Specialist	Near_Threatened	Boloria_titania	B_titania_230	Nymphalidae	Heliconiinae	Boloria_titania	2007	Tamsweg	13.7848	46.9857	1988.74
Boloria_titania	Nymphalidae	Heliconiinae	Boloria_titania	Oligotroph	Alpine_grasslands	Forest	Medium_sedentary	Specialist	Near_Threatened	Boloria_titania	B_titania_224	Nymphalidae	Heliconiinae	Boloria_titania	2006	Tamsweg	13.5764	47.2374	1659.4
Boloria_titania	Nymphalidae	Heliconiinae	Boloria_titania	Oligotroph	Alpine_grasslands	Forest	Medium_sedentary	Specialist	Near_Threatened	Boloria_titania	B_titania_212	Nymphalidae	Heliconiinae	Boloria_titania	2003	Tamsweg	13.434	47.1131	1305.37
Boloria_titania	Nymphalidae	Heliconiinae	Boloria_titania	Oligotroph	Alpine_grasslands	Forest	Medium_sedentary	Specialist	Near_Threatened	Boloria_titania	B_titania_202	Nymphalidae	Heliconiinae	Boloria_titania	2002	Tamsweg	13.4187	47.1087	1506.19
Boloria_titania	Nymphalidae	Heliconiinae	Boloria_titania	Oligotroph	Alpine_grasslands	Forest	Medium_sedentary	Specialist	Near_Threatened	Boloria_titania	B_titania_180	Nymphalidae	Heliconiinae	Boloria_titania	1997	Tamsweg	13.6014	47.1903	1233.62
Boloria_titania	Nymphalidae	Heliconiinae	Boloria_titania	Oligotroph	Alpine_grasslands	Forest	Medium_sedentary	Specialist	Near_Threatened	Boloria_titania	B_titania_179	Nymphalidae	Heliconiinae	Boloria_titania	1997	Tamsweg	13.5764	47.2374	1659.4
Boloria_titania	Nymphalidae	Heliconiinae	Boloria_titania	Oligotroph	Alpine_grasslands	Forest	Medium_sedentary	Specialist	Near_Threatened	Boloria_titania	B_titania_185	Nymphalidae	Heliconiinae	Boloria_titania	1997	Tamsweg	13.5764	47.2374	1659.4
Boloria_titania	Nymphalidae	Heliconiinae	Boloria_titania	Oligotroph	Alpine_grasslands	Forest	Medium_sedentary	Specialist	Near_Threatened	Boloria_titania	B_titania_176	Nymphalidae	Heliconiinae	Boloria_titania	1996	Tamsweg	13.5764	47.2374	1659.4
Boloria_titania	Nymphalidae	Heliconiinae	Boloria_titania	Oligotroph	Alpine_grasslands	Forest	Medium_sedentary	Specialist	Near_Threatened	Boloria_titania	B_titania_177	Nymphalidae	Heliconiinae	Boloria_titania	1996	Tamsweg	13.5764	47.2374	1659.4
Boloria_titania	Nymphalidae	Heliconiinae	Boloria_titania	Oligotroph	Alpine_grasslands	Forest	Medium_sedentary	Specialist	Near_Threatened	Boloria_titania	B_titania_149	Nymphalidae	Heliconiinae	Boloria_titania	1983	Tamsweg	13.4021	47.0897	1890.42
Boloria_titania	Nymphalidae	Heliconiinae	Boloria_titania	Oligotroph	Alpine_grasslands	Forest	Medium_sedentary	Specialist	Near_Threatened	Boloria_titania	B_titania_150	Nymphalidae	Heliconiinae	Boloria_titania	1983	Tamsweg	13.4021	47.0897	1890.42
Boloria_titania	Nymphalidae	Heliconiinae	Boloria_titania	Oligotroph	Alpine_grasslands	Forest	Medium_sedentary	Specialist	Near_Threatened	Boloria_titania	B_titania_151	Nymphalidae	Heliconiinae	Boloria_titania	1983	Tamsweg	13.4021	47.0897	1890.42
Boloria_titania	Nymphalidae	Heliconiinae	Boloria_titania	Oligotroph	Alpine_grasslands	Forest	Medium_sedentary	Specialist	Near_Threatened	Boloria_titania	B_titania_152	Nymphalidae	Heliconiinae	Boloria_titania	1983	Tamsweg	13.4021	47.0897	1890.42
Boloria_titania	Nymphalidae	Heliconiinae	Boloria_titania	Oligotroph	Alpine_grasslands	Forest	Medium_sedentary	Specialist	Near_Threatened	Boloria_titania	B_titania_153	Nymphalidae	Heliconiinae	Boloria_titania	1983	Tamsweg	13.4021	47.0897	1890.42
Boloria_titania	Nymphalidae	Heliconiinae	Boloria_titania	Oligotroph	Alpine_grasslands	Forest	Medium_sedentary	Specialist	Near_Threatened	Boloria_titania	B_titania_154	Nymphalidae	Heliconiinae	Boloria_titania	1983	Tamsweg	13.4021	47.0897	1890.42
Boloria_titania	Nymphalidae	Heliconiinae	Boloria_titania	Oligotroph	Alpine_grasslands	Forest	Medium_sedentary	Specialist	Near_Threatened	Boloria_titania	B_titania_144	Nymphalidae	Heliconiinae	Boloria_titania	1981	Tamsweg	13.4985	47.0981	1122.64
Boloria_titania	Nymphalidae	Heliconiinae	Boloria_titania	Oligotroph	Alpine_grasslands	Forest	Medium_sedentary	Specialist	Near_Threatened	Boloria_titania	B_titania_145	Nymphalidae	Heliconiinae	Boloria_titania	1981	Tamsweg	13.4985	47.0981	1122.64
Boloria_titania	Nymphalidae	Heliconiinae	Boloria_titania	Oligotroph	Alpine_grasslands	Forest	Medium_sedentary	Specialist	Near_Threatened	Boloria_titania	B_titania_143	Nymphalidae	Heliconiinae	Boloria_titania	1981	Tamsweg	13.4021	47.0897	1890.42
Boloria_titania	Nymphalidae	Heliconiinae	Boloria_titania	Oligotroph	Alpine_grasslands	Forest	Medium_sedentary	Specialist	Near_Threatened	Boloria_titania	B_titania_139	Nymphalidae	Heliconiinae	Boloria_titania	1976	Tamsweg	13.7495	47.0722	1049.96
Boloria_titania	Nymphalidae	Heliconiinae	Boloria_titania	Oligotroph	Alpine_grasslands	Forest	Medium_sedentary	Specialist	Near_Threatened	Boloria_titania	B_titania_138	Nymphalidae	Heliconiinae	Boloria_titania	1976	Tamsweg	13.4096	47.0989	1750.98
Boloria_titania	Nymphalidae	Heliconiinae	Boloria_titania	Oligotroph	Alpine_grasslands	Forest	Medium_sedentary	Specialist	Near_Threatened	Boloria_titania	B_titania_125	Nymphalidae	Heliconiinae	Boloria_titania	1974	Tamsweg	13.7495	47.0722	1049.96
Boloria_titania	Nymphalidae	Heliconiinae	Boloria_titania	Oligotroph	Alpine_grasslands	Forest	Medium_sedentary	Specialist	Near_Threatened	Boloria_titania	B_titania_120	Nymphalidae	Heliconiinae	Boloria_titania	1972	Tamsweg	13.493	47.1031	1233.5
Boloria_titania	Nymphalidae	Heliconiinae	Boloria_titania	Oligotroph	Alpine_grasslands	Forest	Medium_sedentary	Specialist	Near_Threatened	Boloria_titania	B_titania_277	Nymphalidae	Heliconiinae	Boloria_titania	2017	Zell_am_See	13.0008	47.4122	1299.04
Boloria_titania	Nymphalidae	Heliconiinae	Boloria_titania	Oligotroph	Alpine_grasslands	Forest	Medium_sedentary	Specialist	Near_Threatened	Boloria_titania	B_titania_275	Nymphalidae	Heliconiinae	Boloria_titania	2017	Zell_am_See	12.7651	47.3417	1612.85
Boloria_titania	Nymphalidae	Heliconiinae	Boloria_titania	Oligotroph	Alpine_grasslands	Forest	Medium_sedentary	Specialist	Near_Threatened	Boloria_titania	B_titania_271	Nymphalidae	Heliconiinae	Boloria_titania	2015	Zell_am_See	12.2961	47.1927	1350.77
Boloria_titania	Nymphalidae	Heliconiinae	Boloria_titania	Oligotroph	Alpine_grasslands	Forest	Medium_sedentary	Specialist	Near_Threatened	Boloria_titania	B_titania_270	Nymphalidae	Heliconiinae	Boloria_titania	2015	Zell_am_See	12.3	47.1911	1452.45
Boloria_titania	Nymphalidae	Heliconiinae	Boloria_titania	Oligotroph	Alpine_grasslands	Forest	Medium_sedentary	Specialist	Near_Threatened	Boloria_titania	B_titania_272	Nymphalidae	Heliconiinae	Boloria_titania	2015	Zell_am_See	12.3	47.1911	1452.45
Boloria_titania	Nymphalidae	Heliconiinae	Boloria_titania	Oligotroph	Alpine_grasslands	Forest	Medium_sedentary	Specialist	Near_Threatened	Boloria_titania	B_titania_273	Nymphalidae	Heliconiinae	Boloria_titania	2015	Zell_am_See	12.3077	47.1804	1593.1
Boloria_titania	Nymphalidae	Heliconiinae	Boloria_titania	Oligotroph	Alpine_grasslands	Forest	Medium_sedentary	Specialist	Near_Threatened	Boloria_titania	B_titania_274	Nymphalidae	Heliconiinae	Boloria_titania	2015	Zell_am_See	12.3207	47.1639	1942.6
Boloria_titania	Nymphalidae	Heliconiinae	Boloria_titania	Oligotroph	Alpine_grasslands	Forest	Medium_sedentary	Specialist	Near_Threatened	Boloria_titania	B_titania_266	Nymphalidae	Heliconiinae	Boloria_titania	2014	Zell_am_See	12.7474	47.5579	780.294
Boloria_titania	Nymphalidae	Heliconiinae	Boloria_titania	Oligotroph	Alpine_grasslands	Forest	Medium_sedentary	Specialist	Near_Threatened	Boloria_titania	B_titania_269	Nymphalidae	Heliconiinae	Boloria_titania	2014	Zell_am_See	12.7414	47.5591	858.438
Boloria_titania	Nymphalidae	Heliconiinae	Boloria_titania	Oligotroph	Alpine_grasslands	Forest	Medium_sedentary	Specialist	Near_Threatened	Boloria_titania	B_titania_267	Nymphalidae	Heliconiinae	Boloria_titania	2014	Zell_am_See	12.4317	47.1734	1673.48
Boloria_titania	Nymphalidae	Heliconiinae	Boloria_titania	Oligotroph	Alpine_grasslands	Forest	Medium_sedentary	Specialist	Near_Threatened	Boloria_titania	B_titania_268	Nymphalidae	Heliconiinae	Boloria_titania	2014	Zell_am_See	12.4334	47.1741	1703.44
Boloria_titania	Nymphalidae	Heliconiinae	Boloria_titania	Oligotroph	Alpine_grasslands	Forest	Medium_sedentary	Specialist	Near_Threatened	Boloria_titania	B_titania_261	Nymphalidae	Heliconiinae	Boloria_titania	2011	Zell_am_See	13.0397	47.4005	1545.16
Boloria_titania	Nymphalidae	Heliconiinae	Boloria_titania	Oligotroph	Alpine_grasslands	Forest	Medium_sedentary	Specialist	Near_Threatened	Boloria_titania	B_titania_255	Nymphalidae	Heliconiinae	Boloria_titania	2010	Zell_am_See	12.957	47.1266	1417.54
Boloria_titania	Nymphalidae	Heliconiinae	Boloria_titania	Oligotroph	Alpine_grasslands	Forest	Medium_sedentary	Specialist	Near_Threatened	Boloria_titania	B_titania_245	Nymphalidae	Heliconiinae	Boloria_titania	2008	Zell_am_See	12.7099	47.6245	713.974
Boloria_titania	Nymphalidae	Heliconiinae	Boloria_titania	Oligotroph	Alpine_grasslands	Forest	Medium_sedentary	Specialist	Near_Threatened	Boloria_titania	B_titania_246	Nymphalidae	Heliconiinae	Boloria_titania	2008	Zell_am_See	12.6993	47.6297	881.372
Boloria_titania	Nymphalidae	Heliconiinae	Boloria_titania	Oligotroph	Alpine_grasslands	Forest	Medium_sedentary	Specialist	Near_Threatened	Boloria_titania	B_titania_240	Nymphalidae	Heliconiinae	Boloria_titania	2008	Zell_am_See	12.1047	47.2044	1450.34
Boloria_titania	Nymphalidae	Heliconiinae	Boloria_titania	Oligotroph	Alpine_grasslands	Forest	Medium_sedentary	Specialist	Near_Threatened	Boloria_titania	B_titania_247	Nymphalidae	Heliconiinae	Boloria_titania	2008	Zell_am_See	12.9793	47.1016	1704.35
Boloria_titania	Nymphalidae	Heliconiinae	Boloria_titania	Oligotroph	Alpine_grasslands	Forest	Medium_sedentary	Specialist	Near_Threatened	Boloria_titania	B_titania_241	Nymphalidae	Heliconiinae	Boloria_titania	2008	Zell_am_See	12.1129	47.1818	1734.13
Boloria_titania	Nymphalidae	Heliconiinae	Boloria_titania	Oligotroph	Alpine_grasslands	Forest	Medium_sedentary	Specialist	Near_Threatened	Boloria_titania	B_titania_242	Nymphalidae	Heliconiinae	Boloria_titania	2008	Zell_am_See	12.1121	47.18	1740.77
Boloria_titania	Nymphalidae	Heliconiinae	Boloria_titania	Oligotroph	Alpine_grasslands	Forest	Medium_sedentary	Specialist	Near_Threatened	Boloria_titania	B_titania_243	Nymphalidae	Heliconiinae	Boloria_titania	2008	Zell_am_See	12.0963	47.1933	2060.82
Boloria_titania	Nymphalidae	Heliconiinae	Boloria_titania	Oligotroph	Alpine_grasslands	Forest	Medium_sedentary	Specialist	Near_Threatened	Boloria_titania	B_titania_232	Nymphalidae	Heliconiinae	Boloria_titania	2007	Zell_am_See	12.6399	47.6586	1056.65
Boloria_titania	Nymphalidae	Heliconiinae	Boloria_titania	Oligotroph	Alpine_grasslands	Forest	Medium_sedentary	Specialist	Near_Threatened	Boloria_titania	B_titania_235	Nymphalidae	Heliconiinae	Boloria_titania	2007	Zell_am_See	12.5934	47.6547	1154.19
Boloria_titania	Nymphalidae	Heliconiinae	Boloria_titania	Oligotroph	Alpine_grasslands	Forest	Medium_sedentary	Specialist	Near_Threatened	Boloria_titania	B_titania_234	Nymphalidae	Heliconiinae	Boloria_titania	2007	Zell_am_See	12.6009	47.6524	1166.51
Boloria_titania	Nymphalidae	Heliconiinae	Boloria_titania	Oligotroph	Alpine_grasslands	Forest	Medium_sedentary	Specialist	Near_Threatened	Boloria_titania	B_titania_233	Nymphalidae	Heliconiinae	Boloria_titania	2007	Zell_am_See	12.6068	47.6533	1171.55
Boloria_titania	Nymphalidae	Heliconiinae	Boloria_titania	Oligotroph	Alpine_grasslands	Forest	Medium_sedentary	Specialist	Near_Threatened	Boloria_titania	B_titania_237	Nymphalidae	Heliconiinae	Boloria_titania	2007	Zell_am_See	12.2973	47.1923	1370.03
Boloria_titania	Nymphalidae	Heliconiinae	Boloria_titania	Oligotroph	Alpine_grasslands	Forest	Medium_sedentary	Specialist	Near_Threatened	Boloria_titania	B_titania_231	Nymphalidae	Heliconiinae	Boloria_titania	2007	Zell_am_See	13.0454	47.3964	1441.62
Boloria_titania	Nymphalidae	Heliconiinae	Boloria_titania	Oligotroph	Alpine_grasslands	Forest	Medium_sedentary	Specialist	Near_Threatened	Boloria_titania	B_titania_238	Nymphalidae	Heliconiinae	Boloria_titania	2007	Zell_am_See	12.3042	47.1857	1493.54
Boloria_titania	Nymphalidae	Heliconiinae	Boloria_titania	Oligotroph	Alpine_grasslands	Forest	Medium_sedentary	Specialist	Near_Threatened	Boloria_titania	B_titania_236	Nymphalidae	Heliconiinae	Boloria_titania	2007	Zell_am_See	12.2567	47.1823	1642.04
Boloria_titania	Nymphalidae	Heliconiinae	Boloria_titania	Oligotroph	Alpine_grasslands	Forest	Medium_sedentary	Specialist	Near_Threatened	Boloria_titania	B_titania_239	Nymphalidae	Heliconiinae	Boloria_titania	2007	Zell_am_See	12.3171	47.1703	1805.48
Boloria_titania	Nymphalidae	Heliconiinae	Boloria_titania	Oligotroph	Alpine_grasslands	Forest	Medium_sedentary	Specialist	Near_Threatened	Boloria_titania	B_titania_222	Nymphalidae	Heliconiinae	Boloria_titania	2006	Zell_am_See	12.266	47.1939	1412.28
Boloria_titania	Nymphalidae	Heliconiinae	Boloria_titania	Oligotroph	Alpine_grasslands	Forest	Medium_sedentary	Specialist	Near_Threatened	Boloria_titania	B_titania_226	Nymphalidae	Heliconiinae	Boloria_titania	2006	Zell_am_See	13.0454	47.3964	1441.62
Boloria_titania	Nymphalidae	Heliconiinae	Boloria_titania	Oligotroph	Alpine_grasslands	Forest	Medium_sedentary	Specialist	Near_Threatened	Boloria_titania	B_titania_225	Nymphalidae	Heliconiinae	Boloria_titania	2006	Zell_am_See	12.3977	47.3099	1442.59
Boloria_titania	Nymphalidae	Heliconiinae	Boloria_titania	Oligotroph	Alpine_grasslands	Forest	Medium_sedentary	Specialist	Near_Threatened	Boloria_titania	B_titania_221	Nymphalidae	Heliconiinae	Boloria_titania	2006	Zell_am_See	12.2666	47.171	1599.84
Boloria_titania	Nymphalidae	Heliconiinae	Boloria_titania	Oligotroph	Alpine_grasslands	Forest	Medium_sedentary	Specialist	Near_Threatened	Boloria_titania	B_titania_219	Nymphalidae	Heliconiinae	Boloria_titania	2005	Zell_am_See	12.8129	47.1694	1147.27
Boloria_titania	Nymphalidae	Heliconiinae	Boloria_titania	Oligotroph	Alpine_grasslands	Forest	Medium_sedentary	Specialist	Near_Threatened	Boloria_titania	B_titania_217	Nymphalidae	Heliconiinae	Boloria_titania	2005	Zell_am_See	12.8163	47.1517	1574.63
Boloria_titania	Nymphalidae	Heliconiinae	Boloria_titania	Oligotroph	Alpine_grasslands	Forest	Medium_sedentary	Specialist	Near_Threatened	Boloria_titania	B_titania_214	Nymphalidae	Heliconiinae	Boloria_titania	2004	Zell_am_See	12.6433	47.4599	960.567
Boloria_titania	Nymphalidae	Heliconiinae	Boloria_titania	Oligotroph	Alpine_grasslands	Forest	Medium_sedentary	Specialist	Near_Threatened	Boloria_titania	B_titania_213	Nymphalidae	Heliconiinae	Boloria_titania	2004	Zell_am_See	12.6449	47.456	967.24
Boloria_titania	Nymphalidae	Heliconiinae	Boloria_titania	Oligotroph	Alpine_grasslands	Forest	Medium_sedentary	Specialist	Near_Threatened	Boloria_titania	B_titania_209	Nymphalidae	Heliconiinae	Boloria_titania	2003	Zell_am_See	12.834	47.4693	715.271
Boloria_titania	Nymphalidae	Heliconiinae	Boloria_titania	Oligotroph	Alpine_grasslands	Forest	Medium_sedentary	Specialist	Near_Threatened	Boloria_titania	B_titania_207	Nymphalidae	Heliconiinae	Boloria_titania	2003	Zell_am_See	12.721	47.5956	791.519
Boloria_titania	Nymphalidae	Heliconiinae	Boloria_titania	Oligotroph	Alpine_grasslands	Forest	Medium_sedentary	Specialist	Near_Threatened	Boloria_titania	B_titania_203	Nymphalidae	Heliconiinae	Boloria_titania	2002	Zell_am_See	12.6696	47.6553	967.129
Boloria_titania	Nymphalidae	Heliconiinae	Boloria_titania	Oligotroph	Alpine_grasslands	Forest	Medium_sedentary	Specialist	Near_Threatened	Boloria_titania	B_titania_204	Nymphalidae	Heliconiinae	Boloria_titania	2002	Zell_am_See	12.6693	47.6618	1074.47
Boloria_titania	Nymphalidae	Heliconiinae	Boloria_titania	Oligotroph	Alpine_grasslands	Forest	Medium_sedentary	Specialist	Near_Threatened	Boloria_titania	B_titania_201	Nymphalidae	Heliconiinae	Boloria_titania	2001	Zell_am_See	12.4194	47.3045	1205.37
Boloria_titania	Nymphalidae	Heliconiinae	Boloria_titania	Oligotroph	Alpine_grasslands	Forest	Medium_sedentary	Specialist	Near_Threatened	Boloria_titania	B_titania_197	Nymphalidae	Heliconiinae	Boloria_titania	2000	Zell_am_See	12.7871	47.1262	1289.07
Boloria_titania	Nymphalidae	Heliconiinae	Boloria_titania	Oligotroph	Alpine_grasslands	Forest	Medium_sedentary	Specialist	Near_Threatened	Boloria_titania	B_titania_196	Nymphalidae	Heliconiinae	Boloria_titania	2000	Zell_am_See	12.8005	47.1467	1289.13
Boloria_titania	Nymphalidae	Heliconiinae	Boloria_titania	Oligotroph	Alpine_grasslands	Forest	Medium_sedentary	Specialist	Near_Threatened	Boloria_titania	B_titania_166	Nymphalidae	Heliconiinae	Boloria_titania	1993	Zell_am_See	12.6328	47.432	2032.06
Boloria_titania	Nymphalidae	Heliconiinae	Boloria_titania	Oligotroph	Alpine_grasslands	Forest	Medium_sedentary	Specialist	Near_Threatened	Boloria_titania	B_titania_156	Nymphalidae	Heliconiinae	Boloria_titania	1984	Zell_am_See	12.9907	47.1057	1229.27
Boloria_titania	Nymphalidae	Heliconiinae	Boloria_titania	Oligotroph	Alpine_grasslands	Forest	Medium_sedentary	Specialist	Near_Threatened	Boloria_titania	B_titania_155	Nymphalidae	Heliconiinae	Boloria_titania	1983	Zell_am_See	12.6503	47.1821	1876.55
Boloria_titania	Nymphalidae	Heliconiinae	Boloria_titania	Oligotroph	Alpine_grasslands	Forest	Medium_sedentary	Specialist	Near_Threatened	Boloria_titania	B_titania_142	Nymphalidae	Heliconiinae	Boloria_titania	1980	Zell_am_See	12.7547	47.5211	665.738
Boloria_titania	Nymphalidae	Heliconiinae	Boloria_titania	Oligotroph	Alpine_grasslands	Forest	Medium_sedentary	Specialist	Near_Threatened	Boloria_titania	B_titania_141	Nymphalidae	Heliconiinae	Boloria_titania	1978	Zell_am_See	12.7837	47.516	1229.86
Boloria_titania	Nymphalidae	Heliconiinae	Boloria_titania	Oligotroph	Alpine_grasslands	Forest	Medium_sedentary	Specialist	Near_Threatened	Boloria_titania	B_titania_140	Nymphalidae	Heliconiinae	Boloria_titania	1977	Zell_am_See	12.7547	47.5211	665.738
Boloria_titania	Nymphalidae	Heliconiinae	Boloria_titania	Oligotroph	Alpine_grasslands	Forest	Medium_sedentary	Specialist	Near_Threatened	Boloria_titania	B_titania_135	Nymphalidae	Heliconiinae	Boloria_titania	1976	Zell_am_See	12.7547	47.5211	665.738
Boloria_titania	Nymphalidae	Heliconiinae	Boloria_titania	Oligotroph	Alpine_grasslands	Forest	Medium_sedentary	Specialist	Near_Threatened	Boloria_titania	B_titania_128	Nymphalidae	Heliconiinae	Boloria_titania	1975	Zell_am_See	12.8791	47.1281	1705.76
Boloria_titania	Nymphalidae	Heliconiinae	Boloria_titania	Oligotroph	Alpine_grasslands	Forest	Medium_sedentary	Specialist	Near_Threatened	Boloria_titania	B_titania_129	Nymphalidae	Heliconiinae	Boloria_titania	1975	Zell_am_See	12.8791	47.1281	1705.76
Boloria_titania	Nymphalidae	Heliconiinae	Boloria_titania	Oligotroph	Alpine_grasslands	Forest	Medium_sedentary	Specialist	Near_Threatened	Boloria_titania	B_titania_130	Nymphalidae	Heliconiinae	Boloria_titania	1975	Zell_am_See	12.8791	47.1281	1705.76
Boloria_titania	Nymphalidae	Heliconiinae	Boloria_titania	Oligotroph	Alpine_grasslands	Forest	Medium_sedentary	Specialist	Near_Threatened	Boloria_titania	B_titania_122	Nymphalidae	Heliconiinae	Boloria_titania	1974	Zell_am_See	12.7547	47.5211	665.738
Boloria_titania	Nymphalidae	Heliconiinae	Boloria_titania	Oligotroph	Alpine_grasslands	Forest	Medium_sedentary	Specialist	Near_Threatened	Boloria_titania	B_titania_123	Nymphalidae	Heliconiinae	Boloria_titania	1974	Zell_am_See	12.7547	47.5211	665.738
Boloria_titania	Nymphalidae	Heliconiinae	Boloria_titania	Oligotroph	Alpine_grasslands	Forest	Medium_sedentary	Specialist	Near_Threatened	Boloria_titania	B_titania_124	Nymphalidae	Heliconiinae	Boloria_titania	1974	Zell_am_See	12.7547	47.5211	665.738
Boloria_titania	Nymphalidae	Heliconiinae	Boloria_titania	Oligotroph	Alpine_grasslands	Forest	Medium_sedentary	Specialist	Near_Threatened	Boloria_titania	B_titania_116	Nymphalidae	Heliconiinae	Boloria_titania	1972	Zell_am_See	12.6503	47.1821	1876.55
Boloria_titania	Nymphalidae	Heliconiinae	Boloria_titania	Oligotroph	Alpine_grasslands	Forest	Medium_sedentary	Specialist	Near_Threatened	Boloria_titania	B_titania_117	Nymphalidae	Heliconiinae	Boloria_titania	1972	Zell_am_See	12.6503	47.1821	1876.55
Boloria_titania	Nymphalidae	Heliconiinae	Boloria_titania	Oligotroph	Alpine_grasslands	Forest	Medium_sedentary	Specialist	Near_Threatened	Boloria_titania	B_titania_118	Nymphalidae	Heliconiinae	Boloria_titania	1972	Zell_am_See	12.6503	47.1821	1876.55
Boloria_titania	Nymphalidae	Heliconiinae	Boloria_titania	Oligotroph	Alpine_grasslands	Forest	Medium_sedentary	Specialist	Near_Threatened	Boloria_titania	B_titania_119	Nymphalidae	Heliconiinae	Boloria_titania	1972	Zell_am_See	12.6503	47.1821	1876.55
Boloria_titania	Nymphalidae	Heliconiinae	Boloria_titania	Oligotroph	Alpine_grasslands	Forest	Medium_sedentary	Specialist	Near_Threatened	Boloria_titania	B_titania_110	Nymphalidae	Heliconiinae	Boloria_titania	1971	Zell_am_See	12.6013	47.2059	1006.64
Boloria_titania	Nymphalidae	Heliconiinae	Boloria_titania	Oligotroph	Alpine_grasslands	Forest	Medium_sedentary	Specialist	Near_Threatened	Boloria_titania	B_titania_104	Nymphalidae	Heliconiinae	Boloria_titania	1971	Zell_am_See	12.6503	47.1821	1876.55
Boloria_titania	Nymphalidae	Heliconiinae	Boloria_titania	Oligotroph	Alpine_grasslands	Forest	Medium_sedentary	Specialist	Near_Threatened	Boloria_titania	B_titania_105	Nymphalidae	Heliconiinae	Boloria_titania	1971	Zell_am_See	12.6503	47.1821	1876.55
Boloria_titania	Nymphalidae	Heliconiinae	Boloria_titania	Oligotroph	Alpine_grasslands	Forest	Medium_sedentary	Specialist	Near_Threatened	Boloria_titania	B_titania_106	Nymphalidae	Heliconiinae	Boloria_titania	1971	Zell_am_See	12.6503	47.1821	1876.55
Boloria_titania	Nymphalidae	Heliconiinae	Boloria_titania	Oligotroph	Alpine_grasslands	Forest	Medium_sedentary	Specialist	Near_Threatened	Boloria_titania	B_titania_111	Nymphalidae	Heliconiinae	Boloria_titania	1971	Zell_am_See	12.6503	47.1821	1876.55
Boloria_titania	Nymphalidae	Heliconiinae	Boloria_titania	Oligotroph	Alpine_grasslands	Forest	Medium_sedentary	Specialist	Near_Threatened	Boloria_titania	B_titania_100	Nymphalidae	Heliconiinae	Boloria_titania	1970	Zell_am_See	12.6013	47.2059	1006.64
Boloria_titania	Nymphalidae	Heliconiinae	Boloria_titania	Oligotroph	Alpine_grasslands	Forest	Medium_sedentary	Specialist	Near_Threatened	Boloria_titania	B_titania_97	Nymphalidae	Heliconiinae	Boloria_titania	1970	Zell_am_See	12.6503	47.1821	1876.55
Boloria_titania	Nymphalidae	Heliconiinae	Boloria_titania	Oligotroph	Alpine_grasslands	Forest	Medium_sedentary	Specialist	Near_Threatened	Boloria_titania	B_titania_99	Nymphalidae	Heliconiinae	Boloria_titania	1970	Zell_am_See	12.6503	47.1821	1876.55
Boloria_titania	Nymphalidae	Heliconiinae	Boloria_titania	Oligotroph	Alpine_grasslands	Forest	Medium_sedentary	Specialist	Near_Threatened	Boloria_titania	B_titania_96	Nymphalidae	Heliconiinae	Boloria_titania	1969	Zell_am_See	12.6013	47.2059	1006.64
Boloria_titania	Nymphalidae	Heliconiinae	Boloria_titania	Oligotroph	Alpine_grasslands	Forest	Medium_sedentary	Specialist	Near_Threatened	Boloria_titania	B_titania_94	Nymphalidae	Heliconiinae	Boloria_titania	1965	Zell_am_See	12.626	47.1818	1368.56
Boloria_titania	Nymphalidae	Heliconiinae	Boloria_titania	Oligotroph	Alpine_grasslands	Forest	Medium_sedentary	Specialist	Near_Threatened	Boloria_titania	B_titania_93	Nymphalidae	Heliconiinae	Boloria_titania	1965	Zell_am_See	12.6262	47.1708	1472.59
Boloria_titania	Nymphalidae	Heliconiinae	Boloria_titania	Oligotroph	Alpine_grasslands	Forest	Medium_sedentary	Specialist	Near_Threatened	Boloria_titania	B_titania_95	Nymphalidae	Heliconiinae	Boloria_titania	1965	Zell_am_See	12.984	47.0678	1600.85
Boloria_titania	Nymphalidae	Heliconiinae	Boloria_titania	Oligotroph	Alpine_grasslands	Forest	Medium_sedentary	Specialist	Near_Threatened	Boloria_titania	B_titania_92	Nymphalidae	Heliconiinae	Boloria_titania	1964	Zell_am_See	12.7389	47.4433	840.235
Coenonympha_gardetta	Nymphalidae	Satyrinae	Coenonympha_gardetta	Oligotroph	Alpine_grasslands	Alpine_grassland	Medium_sedentary	Generalist	Not_Evaluated	Coenonympha_gardetta	C_gardetta_363	Nymphalidae	Satyrinae	Coenonympha_gardetta	2012	Hallein	13.4314	47.5154	763.307
Coenonympha_gardetta	Nymphalidae	Satyrinae	Coenonympha_gardetta	Oligotroph	Alpine_grasslands	Alpine_grassland	Medium_sedentary	Generalist	Not_Evaluated	Coenonympha_gardetta	C_gardetta_355	Nymphalidae	Satyrinae	Coenonympha_gardetta	2010	Hallein	13.3687	47.5163	1796.33
Coenonympha_gardetta	Nymphalidae	Satyrinae	Coenonympha_gardetta	Oligotroph	Alpine_grasslands	Alpine_grassland	Medium_sedentary	Generalist	Not_Evaluated	Coenonympha_gardetta	C_gardetta_345	Nymphalidae	Satyrinae	Coenonympha_gardetta	2009	Hallein	13.0446	47.5822	2096.73
Coenonympha_gardetta	Nymphalidae	Satyrinae	Coenonympha_gardetta	Oligotroph	Alpine_grasslands	Alpine_grassland	Medium_sedentary	Generalist	Not_Evaluated	Coenonympha_gardetta	C_gardetta_299	Nymphalidae	Satyrinae	Coenonympha_gardetta	2005	Hallein	13.0767	47.614	1417.29
Coenonympha_gardetta	Nymphalidae	Satyrinae	Coenonympha_gardetta	Oligotroph	Alpine_grasslands	Alpine_grassland	Medium_sedentary	Generalist	Not_Evaluated	Coenonympha_gardetta	C_gardetta_272	Nymphalidae	Satyrinae	Coenonympha_gardetta	1999	Hallein	13.0724	47.5691	1231.41
Coenonympha_gardetta	Nymphalidae	Satyrinae	Coenonympha_gardetta	Oligotroph	Alpine_grasslands	Alpine_grassland	Medium_sedentary	Generalist	Not_Evaluated	Coenonympha_gardetta	C_gardetta_271	Nymphalidae	Satyrinae	Coenonympha_gardetta	1998	Hallein	13.0902	47.5736	1140.77
Coenonympha_gardetta	Nymphalidae	Satyrinae	Coenonympha_gardetta	Oligotroph	Alpine_grasslands	Alpine_grassland	Medium_sedentary	Generalist	Not_Evaluated	Coenonympha_gardetta	C_gardetta_245	Nymphalidae	Satyrinae	Coenonympha_gardetta	1996	Hallein	13.081	47.6188	1575.95
Coenonympha_gardetta	Nymphalidae	Satyrinae	Coenonympha_gardetta	Oligotroph	Alpine_grasslands	Alpine_grassland	Medium_sedentary	Generalist	Not_Evaluated	Coenonympha_gardetta	C_gardetta_211	Nymphalidae	Satyrinae	Coenonympha_gardetta	1990	Hallein	13.0427	47.5748	1732.09
Coenonympha_gardetta	Nymphalidae	Satyrinae	Coenonympha_gardetta	Oligotroph	Alpine_grasslands	Alpine_grassland	Medium_sedentary	Generalist	Not_Evaluated	Coenonympha_gardetta	C_gardetta_205	Nymphalidae	Satyrinae	Coenonympha_gardetta	1987	Hallein	13.0902	47.5736	1140.77
Coenonympha_gardetta	Nymphalidae	Satyrinae	Coenonympha_gardetta	Oligotroph	Alpine_grasslands	Alpine_grassland	Medium_sedentary	Generalist	Not_Evaluated	Coenonympha_gardetta	C_gardetta_203	Nymphalidae	Satyrinae	Coenonympha_gardetta	1987	Salzburg_Umgebung	13.0066	47.7202	1792.41
Coenonympha_gardetta	Nymphalidae	Satyrinae	Coenonympha_gardetta	Oligotroph	Alpine_grasslands	Alpine_grassland	Medium_sedentary	Generalist	Not_Evaluated	Coenonympha_gardetta	C_gardetta_385	Nymphalidae	Satyrinae	Coenonympha_gardetta	2017	Sankt_Johann_im_Pongau	13.3234	47.4978	1249.82
Coenonympha_gardetta	Nymphalidae	Satyrinae	Coenonympha_gardetta	Oligotroph	Alpine_grasslands	Alpine_grassland	Medium_sedentary	Generalist	Not_Evaluated	Coenonympha_gardetta	C_gardetta_383	Nymphalidae	Satyrinae	Coenonympha_gardetta	2017	Sankt_Johann_im_Pongau	13.1344	47.4973	1478.88
Coenonympha_gardetta	Nymphalidae	Satyrinae	Coenonympha_gardetta	Oligotroph	Alpine_grasslands	Alpine_grassland	Medium_sedentary	Generalist	Not_Evaluated	Coenonympha_gardetta	C_gardetta_376	Nymphalidae	Satyrinae	Coenonympha_gardetta	2015	Sankt_Johann_im_Pongau	13.191	47.5044	1198.23
Coenonympha_gardetta	Nymphalidae	Satyrinae	Coenonympha_gardetta	Oligotroph	Alpine_grasslands	Alpine_grassland	Medium_sedentary	Generalist	Not_Evaluated	Coenonympha_gardetta	C_gardetta_371	Nymphalidae	Satyrinae	Coenonympha_gardetta	2014	Sankt_Johann_im_Pongau	13.0514	47.1356	1558.21
Coenonympha_gardetta	Nymphalidae	Satyrinae	Coenonympha_gardetta	Oligotroph	Alpine_grasslands	Alpine_grassland	Medium_sedentary	Generalist	Not_Evaluated	Coenonympha_gardetta	C_gardetta_373	Nymphalidae	Satyrinae	Coenonympha_gardetta	2014	Sankt_Johann_im_Pongau	13.0445	47.1365	1651.04
Coenonympha_gardetta	Nymphalidae	Satyrinae	Coenonympha_gardetta	Oligotroph	Alpine_grasslands	Alpine_grassland	Medium_sedentary	Generalist	Not_Evaluated	Coenonympha_gardetta	C_gardetta_372	Nymphalidae	Satyrinae	Coenonympha_gardetta	2014	Sankt_Johann_im_Pongau	13.0389	47.1362	1697.87
Coenonympha_gardetta	Nymphalidae	Satyrinae	Coenonympha_gardetta	Oligotroph	Alpine_grasslands	Alpine_grassland	Medium_sedentary	Generalist	Not_Evaluated	Coenonympha_gardetta	C_gardetta_368	Nymphalidae	Satyrinae	Coenonympha_gardetta	2013	Sankt_Johann_im_Pongau	13.0642	47.1471	1833.36
Coenonympha_gardetta	Nymphalidae	Satyrinae	Coenonympha_gardetta	Oligotroph	Alpine_grasslands	Alpine_grassland	Medium_sedentary	Generalist	Not_Evaluated	Coenonympha_gardetta	C_gardetta_359	Nymphalidae	Satyrinae	Coenonympha_gardetta	2011	Sankt_Johann_im_Pongau	13.3518	47.507	1408.01
Coenonympha_gardetta	Nymphalidae	Satyrinae	Coenonympha_gardetta	Oligotroph	Alpine_grasslands	Alpine_grassland	Medium_sedentary	Generalist	Not_Evaluated	Coenonympha_gardetta	C_gardetta_351	Nymphalidae	Satyrinae	Coenonympha_gardetta	2010	Sankt_Johann_im_Pongau	13.3568	47.5052	1206.42
Coenonympha_gardetta	Nymphalidae	Satyrinae	Coenonympha_gardetta	Oligotroph	Alpine_grasslands	Alpine_grassland	Medium_sedentary	Generalist	Not_Evaluated	Coenonympha_gardetta	C_gardetta_352	Nymphalidae	Satyrinae	Coenonympha_gardetta	2010	Sankt_Johann_im_Pongau	13.3541	47.5075	1349.15
Coenonympha_gardetta	Nymphalidae	Satyrinae	Coenonympha_gardetta	Oligotroph	Alpine_grasslands	Alpine_grassland	Medium_sedentary	Generalist	Not_Evaluated	Coenonympha_gardetta	C_gardetta_356	Nymphalidae	Satyrinae	Coenonympha_gardetta	2010	Sankt_Johann_im_Pongau	13.3541	47.5075	1349.15
Coenonympha_gardetta	Nymphalidae	Satyrinae	Coenonympha_gardetta	Oligotroph	Alpine_grasslands	Alpine_grassland	Medium_sedentary	Generalist	Not_Evaluated	Coenonympha_gardetta	C_gardetta_353	Nymphalidae	Satyrinae	Coenonympha_gardetta	2010	Sankt_Johann_im_Pongau	13.351	47.5095	1535.29
Coenonympha_gardetta	Nymphalidae	Satyrinae	Coenonympha_gardetta	Oligotroph	Alpine_grasslands	Alpine_grassland	Medium_sedentary	Generalist	Not_Evaluated	Coenonympha_gardetta	C_gardetta_350	Nymphalidae	Satyrinae	Coenonympha_gardetta	2010	Sankt_Johann_im_Pongau	13.1329	47.4137	1577.79
Coenonympha_gardetta	Nymphalidae	Satyrinae	Coenonympha_gardetta	Oligotroph	Alpine_grasslands	Alpine_grassland	Medium_sedentary	Generalist	Not_Evaluated	Coenonympha_gardetta	C_gardetta_349	Nymphalidae	Satyrinae	Coenonympha_gardetta	2010	Sankt_Johann_im_Pongau	13.1383	47.4183	1605.2
Coenonympha_gardetta	Nymphalidae	Satyrinae	Coenonympha_gardetta	Oligotroph	Alpine_grasslands	Alpine_grassland	Medium_sedentary	Generalist	Not_Evaluated	Coenonympha_gardetta	C_gardetta_354	Nymphalidae	Satyrinae	Coenonympha_gardetta	2010	Sankt_Johann_im_Pongau	13.3498	47.5112	1667.05
Coenonympha_gardetta	Nymphalidae	Satyrinae	Coenonympha_gardetta	Oligotroph	Alpine_grasslands	Alpine_grassland	Medium_sedentary	Generalist	Not_Evaluated	Coenonympha_gardetta	C_gardetta_358	Nymphalidae	Satyrinae	Coenonympha_gardetta	2010	Sankt_Johann_im_Pongau	13.5418	47.2664	2015.25
Coenonympha_gardetta	Nymphalidae	Satyrinae	Coenonympha_gardetta	Oligotroph	Alpine_grasslands	Alpine_grassland	Medium_sedentary	Generalist	Not_Evaluated	Coenonympha_gardetta	C_gardetta_344	Nymphalidae	Satyrinae	Coenonympha_gardetta	2009	Sankt_Johann_im_Pongau	13.128	47.4094	1500.9
Coenonympha_gardetta	Nymphalidae	Satyrinae	Coenonympha_gardetta	Oligotroph	Alpine_grasslands	Alpine_grassland	Medium_sedentary	Generalist	Not_Evaluated	Coenonympha_gardetta	C_gardetta_317	Nymphalidae	Satyrinae	Coenonympha_gardetta	2007	Sankt_Johann_im_Pongau	13.5556	47.2491	1730.54
Coenonympha_gardetta	Nymphalidae	Satyrinae	Coenonympha_gardetta	Oligotroph	Alpine_grasslands	Alpine_grassland	Medium_sedentary	Generalist	Not_Evaluated	Coenonympha_gardetta	C_gardetta_312	Nymphalidae	Satyrinae	Coenonympha_gardetta	2006	Sankt_Johann_im_Pongau	13.1825	47.1204	1086.86
Coenonympha_gardetta	Nymphalidae	Satyrinae	Coenonympha_gardetta	Oligotroph	Alpine_grasslands	Alpine_grassland	Medium_sedentary	Generalist	Not_Evaluated	Coenonympha_gardetta	C_gardetta_313	Nymphalidae	Satyrinae	Coenonympha_gardetta	2006	Sankt_Johann_im_Pongau	13.1825	47.1204	1086.86
Coenonympha_gardetta	Nymphalidae	Satyrinae	Coenonympha_gardetta	Oligotroph	Alpine_grasslands	Alpine_grassland	Medium_sedentary	Generalist	Not_Evaluated	Coenonympha_gardetta	C_gardetta_311	Nymphalidae	Satyrinae	Coenonympha_gardetta	2006	Sankt_Johann_im_Pongau	13.2044	47.1089	1200.06
Coenonympha_gardetta	Nymphalidae	Satyrinae	Coenonympha_gardetta	Oligotroph	Alpine_grasslands	Alpine_grassland	Medium_sedentary	Generalist	Not_Evaluated	Coenonympha_gardetta	C_gardetta_292	Nymphalidae	Satyrinae	Coenonympha_gardetta	2004	Sankt_Johann_im_Pongau	13.32	47.1929	1762.45
Coenonympha_gardetta	Nymphalidae	Satyrinae	Coenonympha_gardetta	Oligotroph	Alpine_grasslands	Alpine_grassland	Medium_sedentary	Generalist	Not_Evaluated	Coenonympha_gardetta	C_gardetta_287	Nymphalidae	Satyrinae	Coenonympha_gardetta	2003	Sankt_Johann_im_Pongau	13.068	47.3989	1442.8
Coenonympha_gardetta	Nymphalidae	Satyrinae	Coenonympha_gardetta	Oligotroph	Alpine_grasslands	Alpine_grassland	Medium_sedentary	Generalist	Not_Evaluated	Coenonympha_gardetta	C_gardetta_283	Nymphalidae	Satyrinae	Coenonympha_gardetta	2002	Sankt_Johann_im_Pongau	13.3238	47.1966	1791.46
Coenonympha_gardetta	Nymphalidae	Satyrinae	Coenonympha_gardetta	Oligotroph	Alpine_grasslands	Alpine_grassland	Medium_sedentary	Generalist	Not_Evaluated	Coenonympha_gardetta	C_gardetta_284	Nymphalidae	Satyrinae	Coenonympha_gardetta	2002	Sankt_Johann_im_Pongau	13.316	47.1957	1872.98
Coenonympha_gardetta	Nymphalidae	Satyrinae	Coenonympha_gardetta	Oligotroph	Alpine_grasslands	Alpine_grassland	Medium_sedentary	Generalist	Not_Evaluated	Coenonympha_gardetta	C_gardetta_281	Nymphalidae	Satyrinae	Coenonympha_gardetta	2001	Sankt_Johann_im_Pongau	13.068	47.3989	1442.8
Coenonympha_gardetta	Nymphalidae	Satyrinae	Coenonympha_gardetta	Oligotroph	Alpine_grasslands	Alpine_grassland	Medium_sedentary	Generalist	Not_Evaluated	Coenonympha_gardetta	C_gardetta_261	Nymphalidae	Satyrinae	Coenonympha_gardetta	1997	Sankt_Johann_im_Pongau	13.2997	47.4732	1555.62
Coenonympha_gardetta	Nymphalidae	Satyrinae	Coenonympha_gardetta	Oligotroph	Alpine_grasslands	Alpine_grassland	Medium_sedentary	Generalist	Not_Evaluated	Coenonympha_gardetta	C_gardetta_265	Nymphalidae	Satyrinae	Coenonympha_gardetta	1997	Sankt_Johann_im_Pongau	13.3044	47.4805	1595.55
Coenonympha_gardetta	Nymphalidae	Satyrinae	Coenonympha_gardetta	Oligotroph	Alpine_grasslands	Alpine_grassland	Medium_sedentary	Generalist	Not_Evaluated	Coenonympha_gardetta	C_gardetta_249	Nymphalidae	Satyrinae	Coenonympha_gardetta	1996	Sankt_Johann_im_Pongau	13.1007	47.4074	1337.07
Coenonympha_gardetta	Nymphalidae	Satyrinae	Coenonympha_gardetta	Oligotroph	Alpine_grasslands	Alpine_grassland	Medium_sedentary	Generalist	Not_Evaluated	Coenonympha_gardetta	C_gardetta_250	Nymphalidae	Satyrinae	Coenonympha_gardetta	1996	Sankt_Johann_im_Pongau	13.5566	47.2486	1736.97
Coenonympha_gardetta	Nymphalidae	Satyrinae	Coenonympha_gardetta	Oligotroph	Alpine_grasslands	Alpine_grassland	Medium_sedentary	Generalist	Not_Evaluated	Coenonympha_gardetta	C_gardetta_248	Nymphalidae	Satyrinae	Coenonympha_gardetta	1996	Sankt_Johann_im_Pongau	13.0622	47.4196	2820.98
Coenonympha_gardetta	Nymphalidae	Satyrinae	Coenonympha_gardetta	Oligotroph	Alpine_grasslands	Alpine_grassland	Medium_sedentary	Generalist	Not_Evaluated	Coenonympha_gardetta	C_gardetta_243	Nymphalidae	Satyrinae	Coenonympha_gardetta	1995	Sankt_Johann_im_Pongau	13.5566	47.2486	1736.97
Coenonympha_gardetta	Nymphalidae	Satyrinae	Coenonympha_gardetta	Oligotroph	Alpine_grasslands	Alpine_grassland	Medium_sedentary	Generalist	Not_Evaluated	Coenonympha_gardetta	C_gardetta_235	Nymphalidae	Satyrinae	Coenonympha_gardetta	1994	Sankt_Johann_im_Pongau	13.068	47.3989	1442.8
Coenonympha_gardetta	Nymphalidae	Satyrinae	Coenonympha_gardetta	Oligotroph	Alpine_grasslands	Alpine_grassland	Medium_sedentary	Generalist	Not_Evaluated	Coenonympha_gardetta	C_gardetta_242	Nymphalidae	Satyrinae	Coenonympha_gardetta	1994	Sankt_Johann_im_Pongau	13.32	47.1929	1762.45
Coenonympha_gardetta	Nymphalidae	Satyrinae	Coenonympha_gardetta	Oligotroph	Alpine_grasslands	Alpine_grassland	Medium_sedentary	Generalist	Not_Evaluated	Coenonympha_gardetta	C_gardetta_230	Nymphalidae	Satyrinae	Coenonympha_gardetta	1993	Sankt_Johann_im_Pongau	13.068	47.3989	1442.8
Coenonympha_gardetta	Nymphalidae	Satyrinae	Coenonympha_gardetta	Oligotroph	Alpine_grasslands	Alpine_grassland	Medium_sedentary	Generalist	Not_Evaluated	Coenonympha_gardetta	C_gardetta_231	Nymphalidae	Satyrinae	Coenonympha_gardetta	1993	Sankt_Johann_im_Pongau	13.068	47.3989	1442.8
Coenonympha_gardetta	Nymphalidae	Satyrinae	Coenonympha_gardetta	Oligotroph	Alpine_grasslands	Alpine_grassland	Medium_sedentary	Generalist	Not_Evaluated	Coenonympha_gardetta	C_gardetta_227	Nymphalidae	Satyrinae	Coenonympha_gardetta	1992	Sankt_Johann_im_Pongau	13.2649	47.4869	1074.63
Coenonympha_gardetta	Nymphalidae	Satyrinae	Coenonympha_gardetta	Oligotroph	Alpine_grasslands	Alpine_grassland	Medium_sedentary	Generalist	Not_Evaluated	Coenonympha_gardetta	C_gardetta_213	Nymphalidae	Satyrinae	Coenonympha_gardetta	1990	Sankt_Johann_im_Pongau	13.0554	47.1453	2075.82
Coenonympha_gardetta	Nymphalidae	Satyrinae	Coenonympha_gardetta	Oligotroph	Alpine_grasslands	Alpine_grassland	Medium_sedentary	Generalist	Not_Evaluated	Coenonympha_gardetta	C_gardetta_216	Nymphalidae	Satyrinae	Coenonympha_gardetta	1990	Sankt_Johann_im_Pongau	13.0554	47.1453	2075.82
Coenonympha_gardetta	Nymphalidae	Satyrinae	Coenonympha_gardetta	Oligotroph	Alpine_grasslands	Alpine_grassland	Medium_sedentary	Generalist	Not_Evaluated	Coenonympha_gardetta	C_gardetta_217	Nymphalidae	Satyrinae	Coenonympha_gardetta	1990	Sankt_Johann_im_Pongau	13.0554	47.1453	2075.82
Coenonympha_gardetta	Nymphalidae	Satyrinae	Coenonympha_gardetta	Oligotroph	Alpine_grasslands	Alpine_grassland	Medium_sedentary	Generalist	Not_Evaluated	Coenonympha_gardetta	C_gardetta_218	Nymphalidae	Satyrinae	Coenonympha_gardetta	1990	Sankt_Johann_im_Pongau	13.0554	47.1453	2075.82
Coenonympha_gardetta	Nymphalidae	Satyrinae	Coenonympha_gardetta	Oligotroph	Alpine_grasslands	Alpine_grassland	Medium_sedentary	Generalist	Not_Evaluated	Coenonympha_gardetta	C_gardetta_219	Nymphalidae	Satyrinae	Coenonympha_gardetta	1990	Sankt_Johann_im_Pongau	13.0554	47.1453	2075.82
Coenonympha_gardetta	Nymphalidae	Satyrinae	Coenonympha_gardetta	Oligotroph	Alpine_grasslands	Alpine_grassland	Medium_sedentary	Generalist	Not_Evaluated	Coenonympha_gardetta	C_gardetta_220	Nymphalidae	Satyrinae	Coenonympha_gardetta	1990	Sankt_Johann_im_Pongau	13.0554	47.1453	2075.82
Coenonympha_gardetta	Nymphalidae	Satyrinae	Coenonympha_gardetta	Oligotroph	Alpine_grasslands	Alpine_grassland	Medium_sedentary	Generalist	Not_Evaluated	Coenonympha_gardetta	C_gardetta_221	Nymphalidae	Satyrinae	Coenonympha_gardetta	1990	Sankt_Johann_im_Pongau	13.0554	47.1453	2075.82
Coenonympha_gardetta	Nymphalidae	Satyrinae	Coenonympha_gardetta	Oligotroph	Alpine_grasslands	Alpine_grassland	Medium_sedentary	Generalist	Not_Evaluated	Coenonympha_gardetta	C_gardetta_222	Nymphalidae	Satyrinae	Coenonympha_gardetta	1990	Sankt_Johann_im_Pongau	13.0554	47.1453	2075.82
Coenonympha_gardetta	Nymphalidae	Satyrinae	Coenonympha_gardetta	Oligotroph	Alpine_grasslands	Alpine_grassland	Medium_sedentary	Generalist	Not_Evaluated	Coenonympha_gardetta	C_gardetta_204	Nymphalidae	Satyrinae	Coenonympha_gardetta	1987	Sankt_Johann_im_Pongau	13.2904	47.484	1524.07
Coenonympha_gardetta	Nymphalidae	Satyrinae	Coenonympha_gardetta	Oligotroph	Alpine_grasslands	Alpine_grassland	Medium_sedentary	Generalist	Not_Evaluated	Coenonympha_gardetta	C_gardetta_197	Nymphalidae	Satyrinae	Coenonympha_gardetta	1984	Sankt_Johann_im_Pongau	13.074	47.0603	2108.07
Coenonympha_gardetta	Nymphalidae	Satyrinae	Coenonympha_gardetta	Oligotroph	Alpine_grasslands	Alpine_grassland	Medium_sedentary	Generalist	Not_Evaluated	Coenonympha_gardetta	C_gardetta_191	Nymphalidae	Satyrinae	Coenonympha_gardetta	1983	Sankt_Johann_im_Pongau	13.32	47.1929	1762.45
Coenonympha_gardetta	Nymphalidae	Satyrinae	Coenonympha_gardetta	Oligotroph	Alpine_grasslands	Alpine_grassland	Medium_sedentary	Generalist	Not_Evaluated	Coenonympha_gardetta	C_gardetta_192	Nymphalidae	Satyrinae	Coenonympha_gardetta	1983	Sankt_Johann_im_Pongau	13.32	47.1929	1762.45
Coenonympha_gardetta	Nymphalidae	Satyrinae	Coenonympha_gardetta	Oligotroph	Alpine_grasslands	Alpine_grassland	Medium_sedentary	Generalist	Not_Evaluated	Coenonympha_gardetta	C_gardetta_185	Nymphalidae	Satyrinae	Coenonympha_gardetta	1981	Sankt_Johann_im_Pongau	13.5566	47.2486	1736.97
Coenonympha_gardetta	Nymphalidae	Satyrinae	Coenonympha_gardetta	Oligotroph	Alpine_grasslands	Alpine_grassland	Medium_sedentary	Generalist	Not_Evaluated	Coenonympha_gardetta	C_gardetta_177	Nymphalidae	Satyrinae	Coenonympha_gardetta	1977	Sankt_Johann_im_Pongau	13.5566	47.2486	1736.97
Coenonympha_gardetta	Nymphalidae	Satyrinae	Coenonympha_gardetta	Oligotroph	Alpine_grasslands	Alpine_grassland	Medium_sedentary	Generalist	Not_Evaluated	Coenonympha_gardetta	C_gardetta_166	Nymphalidae	Satyrinae	Coenonympha_gardetta	1974	Sankt_Johann_im_Pongau	13.2334	47.1746	1035.4
Coenonympha_gardetta	Nymphalidae	Satyrinae	Coenonympha_gardetta	Oligotroph	Alpine_grasslands	Alpine_grassland	Medium_sedentary	Generalist	Not_Evaluated	Coenonympha_gardetta	C_gardetta_171	Nymphalidae	Satyrinae	Coenonympha_gardetta	1974	Sankt_Johann_im_Pongau	13.2393	47.1717	1059.87
Coenonympha_gardetta	Nymphalidae	Satyrinae	Coenonympha_gardetta	Oligotroph	Alpine_grasslands	Alpine_grassland	Medium_sedentary	Generalist	Not_Evaluated	Coenonympha_gardetta	C_gardetta_164	Nymphalidae	Satyrinae	Coenonympha_gardetta	1974	Sankt_Johann_im_Pongau	13.5556	47.2491	1730.54
Coenonympha_gardetta	Nymphalidae	Satyrinae	Coenonympha_gardetta	Oligotroph	Alpine_grasslands	Alpine_grassland	Medium_sedentary	Generalist	Not_Evaluated	Coenonympha_gardetta	C_gardetta_165	Nymphalidae	Satyrinae	Coenonympha_gardetta	1974	Sankt_Johann_im_Pongau	13.5556	47.2491	1730.54
Coenonympha_gardetta	Nymphalidae	Satyrinae	Coenonympha_gardetta	Oligotroph	Alpine_grasslands	Alpine_grassland	Medium_sedentary	Generalist	Not_Evaluated	Coenonympha_gardetta	C_gardetta_167	Nymphalidae	Satyrinae	Coenonympha_gardetta	1974	Sankt_Johann_im_Pongau	13.0554	47.1453	2075.82
Coenonympha_gardetta	Nymphalidae	Satyrinae	Coenonympha_gardetta	Oligotroph	Alpine_grasslands	Alpine_grassland	Medium_sedentary	Generalist	Not_Evaluated	Coenonympha_gardetta	C_gardetta_158	Nymphalidae	Satyrinae	Coenonympha_gardetta	1973	Sankt_Johann_im_Pongau	13.058	47.0519	1605
Coenonympha_gardetta	Nymphalidae	Satyrinae	Coenonympha_gardetta	Oligotroph	Alpine_grasslands	Alpine_grassland	Medium_sedentary	Generalist	Not_Evaluated	Coenonympha_gardetta	C_gardetta_162	Nymphalidae	Satyrinae	Coenonympha_gardetta	1973	Sankt_Johann_im_Pongau	13.0607	47.0578	1646.49
Coenonympha_gardetta	Nymphalidae	Satyrinae	Coenonympha_gardetta	Oligotroph	Alpine_grasslands	Alpine_grassland	Medium_sedentary	Generalist	Not_Evaluated	Coenonympha_gardetta	C_gardetta_151	Nymphalidae	Satyrinae	Coenonympha_gardetta	1972	Sankt_Johann_im_Pongau	13.5556	47.2491	1730.54
Coenonympha_gardetta	Nymphalidae	Satyrinae	Coenonympha_gardetta	Oligotroph	Alpine_grasslands	Alpine_grassland	Medium_sedentary	Generalist	Not_Evaluated	Coenonympha_gardetta	C_gardetta_143	Nymphalidae	Satyrinae	Coenonympha_gardetta	1971	Sankt_Johann_im_Pongau	13.128	47.4094	1500.9
Coenonympha_gardetta	Nymphalidae	Satyrinae	Coenonympha_gardetta	Oligotroph	Alpine_grasslands	Alpine_grassland	Medium_sedentary	Generalist	Not_Evaluated	Coenonympha_gardetta	C_gardetta_144	Nymphalidae	Satyrinae	Coenonympha_gardetta	1971	Sankt_Johann_im_Pongau	13.0554	47.1453	2075.82
Coenonympha_gardetta	Nymphalidae	Satyrinae	Coenonympha_gardetta	Oligotroph	Alpine_grasslands	Alpine_grassland	Medium_sedentary	Generalist	Not_Evaluated	Coenonympha_gardetta	C_gardetta_145	Nymphalidae	Satyrinae	Coenonympha_gardetta	1971	Sankt_Johann_im_Pongau	13.0554	47.1453	2075.82
Coenonympha_gardetta	Nymphalidae	Satyrinae	Coenonympha_gardetta	Oligotroph	Alpine_grasslands	Alpine_grassland	Medium_sedentary	Generalist	Not_Evaluated	Coenonympha_gardetta	C_gardetta_132	Nymphalidae	Satyrinae	Coenonympha_gardetta	1963	Sankt_Johann_im_Pongau	13.058	47.0519	1605
Coenonympha_gardetta	Nymphalidae	Satyrinae	Coenonympha_gardetta	Oligotroph	Alpine_grasslands	Alpine_grassland	Medium_sedentary	Generalist	Not_Evaluated	Coenonympha_gardetta	C_gardetta_130	Nymphalidae	Satyrinae	Coenonympha_gardetta	1961	Sankt_Johann_im_Pongau	13.0554	47.1453	2075.82
Coenonympha_gardetta	Nymphalidae	Satyrinae	Coenonympha_gardetta	Oligotroph	Alpine_grasslands	Alpine_grassland	Medium_sedentary	Generalist	Not_Evaluated	Coenonympha_gardetta	C_gardetta_131	Nymphalidae	Satyrinae	Coenonympha_gardetta	1961	Sankt_Johann_im_Pongau	13.0554	47.1453	2075.82
Coenonympha_gardetta	Nymphalidae	Satyrinae	Coenonympha_gardetta	Oligotroph	Alpine_grasslands	Alpine_grassland	Medium_sedentary	Generalist	Not_Evaluated	Coenonympha_gardetta	C_gardetta_128	Nymphalidae	Satyrinae	Coenonympha_gardetta	1960	Sankt_Johann_im_Pongau	13.0554	47.1453	2075.82
Coenonympha_gardetta	Nymphalidae	Satyrinae	Coenonympha_gardetta	Oligotroph	Alpine_grasslands	Alpine_grassland	Medium_sedentary	Generalist	Not_Evaluated	Coenonympha_gardetta	C_gardetta_129	Nymphalidae	Satyrinae	Coenonympha_gardetta	1960	Sankt_Johann_im_Pongau	13.0554	47.1453	2075.82
Coenonympha_gardetta	Nymphalidae	Satyrinae	Coenonympha_gardetta	Oligotroph	Alpine_grasslands	Alpine_grassland	Medium_sedentary	Generalist	Not_Evaluated	Coenonympha_gardetta	C_gardetta_387	Nymphalidae	Satyrinae	Coenonympha_gardetta	2017	Tamsweg	13.6455	47.1304	2069.27
Coenonympha_gardetta	Nymphalidae	Satyrinae	Coenonympha_gardetta	Oligotroph	Alpine_grasslands	Alpine_grassland	Medium_sedentary	Generalist	Not_Evaluated	Coenonympha_gardetta	C_gardetta_388	Nymphalidae	Satyrinae	Coenonympha_gardetta	2017	Tamsweg	13.6455	47.1304	2069.27
Coenonympha_gardetta	Nymphalidae	Satyrinae	Coenonympha_gardetta	Oligotroph	Alpine_grasslands	Alpine_grassland	Medium_sedentary	Generalist	Not_Evaluated	Coenonympha_gardetta	C_gardetta_389	Nymphalidae	Satyrinae	Coenonympha_gardetta	2017	Tamsweg	13.6455	47.1304	2069.27
Coenonympha_gardetta	Nymphalidae	Satyrinae	Coenonympha_gardetta	Oligotroph	Alpine_grasslands	Alpine_grassland	Medium_sedentary	Generalist	Not_Evaluated	Coenonympha_gardetta	C_gardetta_379	Nymphalidae	Satyrinae	Coenonympha_gardetta	2016	Tamsweg	13.6455	47.1304	2069.27
Coenonympha_gardetta	Nymphalidae	Satyrinae	Coenonympha_gardetta	Oligotroph	Alpine_grasslands	Alpine_grassland	Medium_sedentary	Generalist	Not_Evaluated	Coenonympha_gardetta	C_gardetta_380	Nymphalidae	Satyrinae	Coenonympha_gardetta	2016	Tamsweg	13.6455	47.1304	2069.27
Coenonympha_gardetta	Nymphalidae	Satyrinae	Coenonympha_gardetta	Oligotroph	Alpine_grasslands	Alpine_grassland	Medium_sedentary	Generalist	Not_Evaluated	Coenonympha_gardetta	C_gardetta_369	Nymphalidae	Satyrinae	Coenonympha_gardetta	2013	Tamsweg	13.775	46.9793	1732.51
Coenonympha_gardetta	Nymphalidae	Satyrinae	Coenonympha_gardetta	Oligotroph	Alpine_grasslands	Alpine_grassland	Medium_sedentary	Generalist	Not_Evaluated	Coenonympha_gardetta	C_gardetta_364	Nymphalidae	Satyrinae	Coenonympha_gardetta	2013	Tamsweg	13.6455	47.1304	2069.27
Coenonympha_gardetta	Nymphalidae	Satyrinae	Coenonympha_gardetta	Oligotroph	Alpine_grasslands	Alpine_grassland	Medium_sedentary	Generalist	Not_Evaluated	Coenonympha_gardetta	C_gardetta_367	Nymphalidae	Satyrinae	Coenonympha_gardetta	2013	Tamsweg	13.6455	47.1304	2069.27
Coenonympha_gardetta	Nymphalidae	Satyrinae	Coenonympha_gardetta	Oligotroph	Alpine_grasslands	Alpine_grassland	Medium_sedentary	Generalist	Not_Evaluated	Coenonympha_gardetta	C_gardetta_361	Nymphalidae	Satyrinae	Coenonympha_gardetta	2012	Tamsweg	13.6455	47.1304	2069.27
Coenonympha_gardetta	Nymphalidae	Satyrinae	Coenonympha_gardetta	Oligotroph	Alpine_grasslands	Alpine_grassland	Medium_sedentary	Generalist	Not_Evaluated	Coenonympha_gardetta	C_gardetta_362	Nymphalidae	Satyrinae	Coenonympha_gardetta	2012	Tamsweg	13.6455	47.1304	2069.27
Coenonympha_gardetta	Nymphalidae	Satyrinae	Coenonympha_gardetta	Oligotroph	Alpine_grasslands	Alpine_grassland	Medium_sedentary	Generalist	Not_Evaluated	Coenonympha_gardetta	C_gardetta_338	Nymphalidae	Satyrinae	Coenonympha_gardetta	2009	Tamsweg	13.3816	47.1484	1769.94
Coenonympha_gardetta	Nymphalidae	Satyrinae	Coenonympha_gardetta	Oligotroph	Alpine_grasslands	Alpine_grassland	Medium_sedentary	Generalist	Not_Evaluated	Coenonympha_gardetta	C_gardetta_339	Nymphalidae	Satyrinae	Coenonympha_gardetta	2009	Tamsweg	13.3786	47.1496	1799.23
Coenonympha_gardetta	Nymphalidae	Satyrinae	Coenonympha_gardetta	Oligotroph	Alpine_grasslands	Alpine_grassland	Medium_sedentary	Generalist	Not_Evaluated	Coenonympha_gardetta	C_gardetta_343	Nymphalidae	Satyrinae	Coenonympha_gardetta	2009	Tamsweg	13.4097	47.1034	1870.81
Coenonympha_gardetta	Nymphalidae	Satyrinae	Coenonympha_gardetta	Oligotroph	Alpine_grasslands	Alpine_grassland	Medium_sedentary	Generalist	Not_Evaluated	Coenonympha_gardetta	C_gardetta_340	Nymphalidae	Satyrinae	Coenonympha_gardetta	2009	Tamsweg	13.3832	47.1506	1899.09
Coenonympha_gardetta	Nymphalidae	Satyrinae	Coenonympha_gardetta	Oligotroph	Alpine_grasslands	Alpine_grassland	Medium_sedentary	Generalist	Not_Evaluated	Coenonympha_gardetta	C_gardetta_341	Nymphalidae	Satyrinae	Coenonympha_gardetta	2009	Tamsweg	13.4067	47.1187	1984.97
Coenonympha_gardetta	Nymphalidae	Satyrinae	Coenonympha_gardetta	Oligotroph	Alpine_grasslands	Alpine_grassland	Medium_sedentary	Generalist	Not_Evaluated	Coenonympha_gardetta	C_gardetta_342	Nymphalidae	Satyrinae	Coenonympha_gardetta	2009	Tamsweg	13.4119	47.1133	2058.59
Coenonympha_gardetta	Nymphalidae	Satyrinae	Coenonympha_gardetta	Oligotroph	Alpine_grasslands	Alpine_grassland	Medium_sedentary	Generalist	Not_Evaluated	Coenonympha_gardetta	C_gardetta_320	Nymphalidae	Satyrinae	Coenonympha_gardetta	2007	Tamsweg	13.5764	47.2374	1659.4
Coenonympha_gardetta	Nymphalidae	Satyrinae	Coenonympha_gardetta	Oligotroph	Alpine_grasslands	Alpine_grassland	Medium_sedentary	Generalist	Not_Evaluated	Coenonympha_gardetta	C_gardetta_321	Nymphalidae	Satyrinae	Coenonympha_gardetta	2007	Tamsweg	13.7848	46.9857	1988.74
Coenonympha_gardetta	Nymphalidae	Satyrinae	Coenonympha_gardetta	Oligotroph	Alpine_grasslands	Alpine_grassland	Medium_sedentary	Generalist	Not_Evaluated	Coenonympha_gardetta	C_gardetta_285	Nymphalidae	Satyrinae	Coenonympha_gardetta	2002	Tamsweg	13.4187	47.1087	1506.19
Coenonympha_gardetta	Nymphalidae	Satyrinae	Coenonympha_gardetta	Oligotroph	Alpine_grasslands	Alpine_grassland	Medium_sedentary	Generalist	Not_Evaluated	Coenonympha_gardetta	C_gardetta_262	Nymphalidae	Satyrinae	Coenonympha_gardetta	1997	Tamsweg	13.4726	47.1113	1269.16
Coenonympha_gardetta	Nymphalidae	Satyrinae	Coenonympha_gardetta	Oligotroph	Alpine_grasslands	Alpine_grassland	Medium_sedentary	Generalist	Not_Evaluated	Coenonympha_gardetta	C_gardetta_263	Nymphalidae	Satyrinae	Coenonympha_gardetta	1997	Tamsweg	13.4726	47.1113	1269.16
Coenonympha_gardetta	Nymphalidae	Satyrinae	Coenonympha_gardetta	Oligotroph	Alpine_grasslands	Alpine_grassland	Medium_sedentary	Generalist	Not_Evaluated	Coenonympha_gardetta	C_gardetta_260	Nymphalidae	Satyrinae	Coenonympha_gardetta	1997	Tamsweg	13.5764	47.2374	1659.4
Coenonympha_gardetta	Nymphalidae	Satyrinae	Coenonympha_gardetta	Oligotroph	Alpine_grasslands	Alpine_grassland	Medium_sedentary	Generalist	Not_Evaluated	Coenonympha_gardetta	C_gardetta_264	Nymphalidae	Satyrinae	Coenonympha_gardetta	1997	Tamsweg	13.5764	47.2374	1659.4
Coenonympha_gardetta	Nymphalidae	Satyrinae	Coenonympha_gardetta	Oligotroph	Alpine_grasslands	Alpine_grassland	Medium_sedentary	Generalist	Not_Evaluated	Coenonympha_gardetta	C_gardetta_269	Nymphalidae	Satyrinae	Coenonympha_gardetta	1997	Tamsweg	13.5764	47.2374	1659.4
Coenonympha_gardetta	Nymphalidae	Satyrinae	Coenonympha_gardetta	Oligotroph	Alpine_grasslands	Alpine_grassland	Medium_sedentary	Generalist	Not_Evaluated	Coenonympha_gardetta	C_gardetta_246	Nymphalidae	Satyrinae	Coenonympha_gardetta	1996	Tamsweg	13.5764	47.2374	1659.4
Coenonympha_gardetta	Nymphalidae	Satyrinae	Coenonympha_gardetta	Oligotroph	Alpine_grasslands	Alpine_grassland	Medium_sedentary	Generalist	Not_Evaluated	Coenonympha_gardetta	C_gardetta_247	Nymphalidae	Satyrinae	Coenonympha_gardetta	1996	Tamsweg	13.5764	47.2374	1659.4
Coenonympha_gardetta	Nymphalidae	Satyrinae	Coenonympha_gardetta	Oligotroph	Alpine_grasslands	Alpine_grassland	Medium_sedentary	Generalist	Not_Evaluated	Coenonympha_gardetta	C_gardetta_210	Nymphalidae	Satyrinae	Coenonympha_gardetta	1990	Tamsweg	13.4985	47.0981	1122.64
Coenonympha_gardetta	Nymphalidae	Satyrinae	Coenonympha_gardetta	Oligotroph	Alpine_grasslands	Alpine_grassland	Medium_sedentary	Generalist	Not_Evaluated	Coenonympha_gardetta	C_gardetta_212	Nymphalidae	Satyrinae	Coenonympha_gardetta	1990	Tamsweg	13.4096	47.0989	1750.98
Coenonympha_gardetta	Nymphalidae	Satyrinae	Coenonympha_gardetta	Oligotroph	Alpine_grasslands	Alpine_grassland	Medium_sedentary	Generalist	Not_Evaluated	Coenonympha_gardetta	C_gardetta_206	Nymphalidae	Satyrinae	Coenonympha_gardetta	1987	Tamsweg	13.4096	47.0989	1750.98
Coenonympha_gardetta	Nymphalidae	Satyrinae	Coenonympha_gardetta	Oligotroph	Alpine_grasslands	Alpine_grassland	Medium_sedentary	Generalist	Not_Evaluated	Coenonympha_gardetta	C_gardetta_207	Nymphalidae	Satyrinae	Coenonympha_gardetta	1987	Tamsweg	13.4019	47.0865	1995
Coenonympha_gardetta	Nymphalidae	Satyrinae	Coenonympha_gardetta	Oligotroph	Alpine_grasslands	Alpine_grassland	Medium_sedentary	Generalist	Not_Evaluated	Coenonympha_gardetta	C_gardetta_201	Nymphalidae	Satyrinae	Coenonympha_gardetta	1986	Tamsweg	13.493	47.1031	1233.5
Coenonympha_gardetta	Nymphalidae	Satyrinae	Coenonympha_gardetta	Oligotroph	Alpine_grasslands	Alpine_grassland	Medium_sedentary	Generalist	Not_Evaluated	Coenonympha_gardetta	C_gardetta_196	Nymphalidae	Satyrinae	Coenonympha_gardetta	1983	Tamsweg	13.493	47.1031	1233.5
Coenonympha_gardetta	Nymphalidae	Satyrinae	Coenonympha_gardetta	Oligotroph	Alpine_grasslands	Alpine_grassland	Medium_sedentary	Generalist	Not_Evaluated	Coenonympha_gardetta	C_gardetta_193	Nymphalidae	Satyrinae	Coenonympha_gardetta	1983	Tamsweg	13.775	46.9793	1732.51
Coenonympha_gardetta	Nymphalidae	Satyrinae	Coenonympha_gardetta	Oligotroph	Alpine_grasslands	Alpine_grassland	Medium_sedentary	Generalist	Not_Evaluated	Coenonympha_gardetta	C_gardetta_188	Nymphalidae	Satyrinae	Coenonympha_gardetta	1981	Tamsweg	13.3784	47.1482	1751.54
Coenonympha_gardetta	Nymphalidae	Satyrinae	Coenonympha_gardetta	Oligotroph	Alpine_grasslands	Alpine_grassland	Medium_sedentary	Generalist	Not_Evaluated	Coenonympha_gardetta	C_gardetta_186	Nymphalidae	Satyrinae	Coenonympha_gardetta	1981	Tamsweg	13.4021	47.0897	1890.42
Coenonympha_gardetta	Nymphalidae	Satyrinae	Coenonympha_gardetta	Oligotroph	Alpine_grasslands	Alpine_grassland	Medium_sedentary	Generalist	Not_Evaluated	Coenonympha_gardetta	C_gardetta_187	Nymphalidae	Satyrinae	Coenonympha_gardetta	1981	Tamsweg	13.4021	47.0897	1890.42
Coenonympha_gardetta	Nymphalidae	Satyrinae	Coenonympha_gardetta	Oligotroph	Alpine_grasslands	Alpine_grassland	Medium_sedentary	Generalist	Not_Evaluated	Coenonympha_gardetta	C_gardetta_182	Nymphalidae	Satyrinae	Coenonympha_gardetta	1980	Tamsweg	13.4096	47.0989	1750.98
Coenonympha_gardetta	Nymphalidae	Satyrinae	Coenonympha_gardetta	Oligotroph	Alpine_grasslands	Alpine_grassland	Medium_sedentary	Generalist	Not_Evaluated	Coenonympha_gardetta	C_gardetta_183	Nymphalidae	Satyrinae	Coenonympha_gardetta	1980	Tamsweg	13.4096	47.0989	1750.98
Coenonympha_gardetta	Nymphalidae	Satyrinae	Coenonympha_gardetta	Oligotroph	Alpine_grasslands	Alpine_grassland	Medium_sedentary	Generalist	Not_Evaluated	Coenonympha_gardetta	C_gardetta_184	Nymphalidae	Satyrinae	Coenonympha_gardetta	1980	Tamsweg	13.3784	47.1482	1751.54
Coenonympha_gardetta	Nymphalidae	Satyrinae	Coenonympha_gardetta	Oligotroph	Alpine_grasslands	Alpine_grassland	Medium_sedentary	Generalist	Not_Evaluated	Coenonympha_gardetta	C_gardetta_178	Nymphalidae	Satyrinae	Coenonympha_gardetta	1978	Tamsweg	13.4096	47.0989	1750.98
Coenonympha_gardetta	Nymphalidae	Satyrinae	Coenonympha_gardetta	Oligotroph	Alpine_grasslands	Alpine_grassland	Medium_sedentary	Generalist	Not_Evaluated	Coenonympha_gardetta	C_gardetta_176	Nymphalidae	Satyrinae	Coenonympha_gardetta	1977	Tamsweg	13.4096	47.0989	1750.98
Coenonympha_gardetta	Nymphalidae	Satyrinae	Coenonympha_gardetta	Oligotroph	Alpine_grasslands	Alpine_grassland	Medium_sedentary	Generalist	Not_Evaluated	Coenonympha_gardetta	C_gardetta_174	Nymphalidae	Satyrinae	Coenonympha_gardetta	1975	Tamsweg	13.4985	47.0981	1122.64
Coenonympha_gardetta	Nymphalidae	Satyrinae	Coenonympha_gardetta	Oligotroph	Alpine_grasslands	Alpine_grassland	Medium_sedentary	Generalist	Not_Evaluated	Coenonympha_gardetta	C_gardetta_168	Nymphalidae	Satyrinae	Coenonympha_gardetta	1974	Tamsweg	13.493	47.1031	1233.5
Coenonympha_gardetta	Nymphalidae	Satyrinae	Coenonympha_gardetta	Oligotroph	Alpine_grasslands	Alpine_grassland	Medium_sedentary	Generalist	Not_Evaluated	Coenonympha_gardetta	C_gardetta_169	Nymphalidae	Satyrinae	Coenonympha_gardetta	1974	Tamsweg	13.493	47.1031	1233.5
Coenonympha_gardetta	Nymphalidae	Satyrinae	Coenonympha_gardetta	Oligotroph	Alpine_grasslands	Alpine_grassland	Medium_sedentary	Generalist	Not_Evaluated	Coenonympha_gardetta	C_gardetta_170	Nymphalidae	Satyrinae	Coenonympha_gardetta	1974	Tamsweg	13.493	47.1031	1233.5
Coenonympha_gardetta	Nymphalidae	Satyrinae	Coenonympha_gardetta	Oligotroph	Alpine_grasslands	Alpine_grassland	Medium_sedentary	Generalist	Not_Evaluated	Coenonympha_gardetta	C_gardetta_159	Nymphalidae	Satyrinae	Coenonympha_gardetta	1973	Tamsweg	13.4985	47.0981	1122.64
Coenonympha_gardetta	Nymphalidae	Satyrinae	Coenonympha_gardetta	Oligotroph	Alpine_grasslands	Alpine_grassland	Medium_sedentary	Generalist	Not_Evaluated	Coenonympha_gardetta	C_gardetta_160	Nymphalidae	Satyrinae	Coenonympha_gardetta	1973	Tamsweg	13.4985	47.0981	1122.64
Coenonympha_gardetta	Nymphalidae	Satyrinae	Coenonympha_gardetta	Oligotroph	Alpine_grasslands	Alpine_grassland	Medium_sedentary	Generalist	Not_Evaluated	Coenonympha_gardetta	C_gardetta_161	Nymphalidae	Satyrinae	Coenonympha_gardetta	1973	Tamsweg	13.4985	47.0981	1122.64
Coenonympha_gardetta	Nymphalidae	Satyrinae	Coenonympha_gardetta	Oligotroph	Alpine_grasslands	Alpine_grassland	Medium_sedentary	Generalist	Not_Evaluated	Coenonympha_gardetta	C_gardetta_153	Nymphalidae	Satyrinae	Coenonympha_gardetta	1972	Tamsweg	13.4985	47.0981	1122.64
Coenonympha_gardetta	Nymphalidae	Satyrinae	Coenonympha_gardetta	Oligotroph	Alpine_grasslands	Alpine_grassland	Medium_sedentary	Generalist	Not_Evaluated	Coenonympha_gardetta	C_gardetta_154	Nymphalidae	Satyrinae	Coenonympha_gardetta	1972	Tamsweg	13.4985	47.0981	1122.64
Coenonympha_gardetta	Nymphalidae	Satyrinae	Coenonympha_gardetta	Oligotroph	Alpine_grasslands	Alpine_grassland	Medium_sedentary	Generalist	Not_Evaluated	Coenonympha_gardetta	C_gardetta_157	Nymphalidae	Satyrinae	Coenonympha_gardetta	1972	Tamsweg	13.3784	47.1482	1751.54
Coenonympha_gardetta	Nymphalidae	Satyrinae	Coenonympha_gardetta	Oligotroph	Alpine_grasslands	Alpine_grassland	Medium_sedentary	Generalist	Not_Evaluated	Coenonympha_gardetta	C_gardetta_393	Nymphalidae	Satyrinae	Coenonympha_gardetta	2018	Zell_am_See	12.5591	47.3981	1907.75
Coenonympha_gardetta	Nymphalidae	Satyrinae	Coenonympha_gardetta	Oligotroph	Alpine_grasslands	Alpine_grassland	Medium_sedentary	Generalist	Not_Evaluated	Coenonympha_gardetta	C_gardetta_390	Nymphalidae	Satyrinae	Coenonympha_gardetta	2018	Zell_am_See	12.5471	47.3974	1925.96
Coenonympha_gardetta	Nymphalidae	Satyrinae	Coenonympha_gardetta	Oligotroph	Alpine_grasslands	Alpine_grassland	Medium_sedentary	Generalist	Not_Evaluated	Coenonympha_gardetta	C_gardetta_391	Nymphalidae	Satyrinae	Coenonympha_gardetta	2018	Zell_am_See	12.5431	47.3947	1932.6
Coenonympha_gardetta	Nymphalidae	Satyrinae	Coenonympha_gardetta	Oligotroph	Alpine_grasslands	Alpine_grassland	Medium_sedentary	Generalist	Not_Evaluated	Coenonympha_gardetta	C_gardetta_392	Nymphalidae	Satyrinae	Coenonympha_gardetta	2018	Zell_am_See	12.5516	47.3986	1938.61
Coenonympha_gardetta	Nymphalidae	Satyrinae	Coenonympha_gardetta	Oligotroph	Alpine_grasslands	Alpine_grassland	Medium_sedentary	Generalist	Not_Evaluated	Coenonympha_gardetta	C_gardetta_394	Nymphalidae	Satyrinae	Coenonympha_gardetta	2018	Zell_am_See	12.5516	47.3986	1938.61
Coenonympha_gardetta	Nymphalidae	Satyrinae	Coenonympha_gardetta	Oligotroph	Alpine_grasslands	Alpine_grassland	Medium_sedentary	Generalist	Not_Evaluated	Coenonympha_gardetta	C_gardetta_384	Nymphalidae	Satyrinae	Coenonympha_gardetta	2017	Zell_am_See	12.7521	47.3411	1781.85
Coenonympha_gardetta	Nymphalidae	Satyrinae	Coenonympha_gardetta	Oligotroph	Alpine_grasslands	Alpine_grassland	Medium_sedentary	Generalist	Not_Evaluated	Coenonympha_gardetta	C_gardetta_386	Nymphalidae	Satyrinae	Coenonympha_gardetta	2017	Zell_am_See	12.7521	47.3411	1781.85
Coenonympha_gardetta	Nymphalidae	Satyrinae	Coenonympha_gardetta	Oligotroph	Alpine_grasslands	Alpine_grassland	Medium_sedentary	Generalist	Not_Evaluated	Coenonympha_gardetta	C_gardetta_381	Nymphalidae	Satyrinae	Coenonympha_gardetta	2016	Zell_am_See	12.822	47.1235	2259.06
Coenonympha_gardetta	Nymphalidae	Satyrinae	Coenonympha_gardetta	Oligotroph	Alpine_grasslands	Alpine_grassland	Medium_sedentary	Generalist	Not_Evaluated	Coenonympha_gardetta	C_gardetta_382	Nymphalidae	Satyrinae	Coenonympha_gardetta	2016	Zell_am_See	12.822	47.1235	2259.06
Coenonympha_gardetta	Nymphalidae	Satyrinae	Coenonympha_gardetta	Oligotroph	Alpine_grasslands	Alpine_grassland	Medium_sedentary	Generalist	Not_Evaluated	Coenonympha_gardetta	C_gardetta_378	Nymphalidae	Satyrinae	Coenonympha_gardetta	2015	Zell_am_See	12.2947	47.195	1317.78
Coenonympha_gardetta	Nymphalidae	Satyrinae	Coenonympha_gardetta	Oligotroph	Alpine_grasslands	Alpine_grassland	Medium_sedentary	Generalist	Not_Evaluated	Coenonympha_gardetta	C_gardetta_377	Nymphalidae	Satyrinae	Coenonympha_gardetta	2015	Zell_am_See	12.3207	47.1639	1942.6
Coenonympha_gardetta	Nymphalidae	Satyrinae	Coenonympha_gardetta	Oligotroph	Alpine_grasslands	Alpine_grassland	Medium_sedentary	Generalist	Not_Evaluated	Coenonympha_gardetta	C_gardetta_375	Nymphalidae	Satyrinae	Coenonympha_gardetta	2014	Zell_am_See	12.6846	47.5238	938.569
Coenonympha_gardetta	Nymphalidae	Satyrinae	Coenonympha_gardetta	Oligotroph	Alpine_grasslands	Alpine_grassland	Medium_sedentary	Generalist	Not_Evaluated	Coenonympha_gardetta	C_gardetta_374	Nymphalidae	Satyrinae	Coenonympha_gardetta	2014	Zell_am_See	12.4296	47.1866	1471.83
Coenonympha_gardetta	Nymphalidae	Satyrinae	Coenonympha_gardetta	Oligotroph	Alpine_grasslands	Alpine_grassland	Medium_sedentary	Generalist	Not_Evaluated	Coenonympha_gardetta	C_gardetta_370	Nymphalidae	Satyrinae	Coenonympha_gardetta	2014	Zell_am_See	12.6903	47.2079	2444.54
Coenonympha_gardetta	Nymphalidae	Satyrinae	Coenonympha_gardetta	Oligotroph	Alpine_grasslands	Alpine_grassland	Medium_sedentary	Generalist	Not_Evaluated	Coenonympha_gardetta	C_gardetta_366	Nymphalidae	Satyrinae	Coenonympha_gardetta	2013	Zell_am_See	12.8222	47.1207	2274.41
Coenonympha_gardetta	Nymphalidae	Satyrinae	Coenonympha_gardetta	Oligotroph	Alpine_grasslands	Alpine_grassland	Medium_sedentary	Generalist	Not_Evaluated	Coenonympha_gardetta	C_gardetta_365	Nymphalidae	Satyrinae	Coenonympha_gardetta	2013	Zell_am_See	12.831	47.1238	2570.68
Coenonympha_gardetta	Nymphalidae	Satyrinae	Coenonympha_gardetta	Oligotroph	Alpine_grasslands	Alpine_grassland	Medium_sedentary	Generalist	Not_Evaluated	Coenonympha_gardetta	C_gardetta_360	Nymphalidae	Satyrinae	Coenonympha_gardetta	2012	Zell_am_See	12.4296	47.1866	1471.83
Coenonympha_gardetta	Nymphalidae	Satyrinae	Coenonympha_gardetta	Oligotroph	Alpine_grasslands	Alpine_grassland	Medium_sedentary	Generalist	Not_Evaluated	Coenonympha_gardetta	C_gardetta_357	Nymphalidae	Satyrinae	Coenonympha_gardetta	2010	Zell_am_See	12.8222	47.1207	2274.41
Coenonympha_gardetta	Nymphalidae	Satyrinae	Coenonympha_gardetta	Oligotroph	Alpine_grasslands	Alpine_grassland	Medium_sedentary	Generalist	Not_Evaluated	Coenonympha_gardetta	C_gardetta_347	Nymphalidae	Satyrinae	Coenonympha_gardetta	2009	Zell_am_See	12.7155	47.1571	2046.34
Coenonympha_gardetta	Nymphalidae	Satyrinae	Coenonympha_gardetta	Oligotroph	Alpine_grasslands	Alpine_grassland	Medium_sedentary	Generalist	Not_Evaluated	Coenonympha_gardetta	C_gardetta_346	Nymphalidae	Satyrinae	Coenonympha_gardetta	2009	Zell_am_See	12.8316	47.1115	2260.85
Coenonympha_gardetta	Nymphalidae	Satyrinae	Coenonympha_gardetta	Oligotroph	Alpine_grasslands	Alpine_grassland	Medium_sedentary	Generalist	Not_Evaluated	Coenonympha_gardetta	C_gardetta_348	Nymphalidae	Satyrinae	Coenonympha_gardetta	2009	Zell_am_See	12.8316	47.1115	2260.85
Coenonympha_gardetta	Nymphalidae	Satyrinae	Coenonympha_gardetta	Oligotroph	Alpine_grasslands	Alpine_grassland	Medium_sedentary	Generalist	Not_Evaluated	Coenonympha_gardetta	C_gardetta_332	Nymphalidae	Satyrinae	Coenonympha_gardetta	2008	Zell_am_See	12.11	47.1938	1587.62
Coenonympha_gardetta	Nymphalidae	Satyrinae	Coenonympha_gardetta	Oligotroph	Alpine_grasslands	Alpine_grassland	Medium_sedentary	Generalist	Not_Evaluated	Coenonympha_gardetta	C_gardetta_330	Nymphalidae	Satyrinae	Coenonympha_gardetta	2008	Zell_am_See	12.1108	47.188	1684.49
Coenonympha_gardetta	Nymphalidae	Satyrinae	Coenonympha_gardetta	Oligotroph	Alpine_grasslands	Alpine_grassland	Medium_sedentary	Generalist	Not_Evaluated	Coenonympha_gardetta	C_gardetta_328	Nymphalidae	Satyrinae	Coenonympha_gardetta	2008	Zell_am_See	12.1129	47.1818	1734.13
Coenonympha_gardetta	Nymphalidae	Satyrinae	Coenonympha_gardetta	Oligotroph	Alpine_grasslands	Alpine_grassland	Medium_sedentary	Generalist	Not_Evaluated	Coenonympha_gardetta	C_gardetta_329	Nymphalidae	Satyrinae	Coenonympha_gardetta	2008	Zell_am_See	12.112	47.1767	1767.42
Coenonympha_gardetta	Nymphalidae	Satyrinae	Coenonympha_gardetta	Oligotroph	Alpine_grasslands	Alpine_grassland	Medium_sedentary	Generalist	Not_Evaluated	Coenonympha_gardetta	C_gardetta_327	Nymphalidae	Satyrinae	Coenonympha_gardetta	2008	Zell_am_See	12.1169	47.1708	1852.63
Coenonympha_gardetta	Nymphalidae	Satyrinae	Coenonympha_gardetta	Oligotroph	Alpine_grasslands	Alpine_grassland	Medium_sedentary	Generalist	Not_Evaluated	Coenonympha_gardetta	C_gardetta_333	Nymphalidae	Satyrinae	Coenonympha_gardetta	2008	Zell_am_See	12.117	47.1692	1890.74
Coenonympha_gardetta	Nymphalidae	Satyrinae	Coenonympha_gardetta	Oligotroph	Alpine_grasslands	Alpine_grassland	Medium_sedentary	Generalist	Not_Evaluated	Coenonympha_gardetta	C_gardetta_335	Nymphalidae	Satyrinae	Coenonympha_gardetta	2008	Zell_am_See	13.0171	47.1103	1950.4
Coenonympha_gardetta	Nymphalidae	Satyrinae	Coenonympha_gardetta	Oligotroph	Alpine_grasslands	Alpine_grassland	Medium_sedentary	Generalist	Not_Evaluated	Coenonympha_gardetta	C_gardetta_334	Nymphalidae	Satyrinae	Coenonympha_gardetta	2008	Zell_am_See	12.9718	47.0984	1965.26
Coenonympha_gardetta	Nymphalidae	Satyrinae	Coenonympha_gardetta	Oligotroph	Alpine_grasslands	Alpine_grassland	Medium_sedentary	Generalist	Not_Evaluated	Coenonympha_gardetta	C_gardetta_336	Nymphalidae	Satyrinae	Coenonympha_gardetta	2008	Zell_am_See	12.9707	47.0977	1995.12
Coenonympha_gardetta	Nymphalidae	Satyrinae	Coenonympha_gardetta	Oligotroph	Alpine_grasslands	Alpine_grassland	Medium_sedentary	Generalist	Not_Evaluated	Coenonympha_gardetta	C_gardetta_337	Nymphalidae	Satyrinae	Coenonympha_gardetta	2008	Zell_am_See	12.9707	47.0977	1995.12
Coenonympha_gardetta	Nymphalidae	Satyrinae	Coenonympha_gardetta	Oligotroph	Alpine_grasslands	Alpine_grassland	Medium_sedentary	Generalist	Not_Evaluated	Coenonympha_gardetta	C_gardetta_331	Nymphalidae	Satyrinae	Coenonympha_gardetta	2008	Zell_am_See	12.0847	47.168	2731.25
Coenonympha_gardetta	Nymphalidae	Satyrinae	Coenonympha_gardetta	Oligotroph	Alpine_grasslands	Alpine_grassland	Medium_sedentary	Generalist	Not_Evaluated	Coenonympha_gardetta	C_gardetta_326	Nymphalidae	Satyrinae	Coenonympha_gardetta	2007	Zell_am_See	12.2934	47.1974	1281.16
Coenonympha_gardetta	Nymphalidae	Satyrinae	Coenonympha_gardetta	Oligotroph	Alpine_grasslands	Alpine_grassland	Medium_sedentary	Generalist	Not_Evaluated	Coenonympha_gardetta	C_gardetta_322	Nymphalidae	Satyrinae	Coenonympha_gardetta	2007	Zell_am_See	13.0454	47.3964	1441.62
Coenonympha_gardetta	Nymphalidae	Satyrinae	Coenonympha_gardetta	Oligotroph	Alpine_grasslands	Alpine_grassland	Medium_sedentary	Generalist	Not_Evaluated	Coenonympha_gardetta	C_gardetta_319	Nymphalidae	Satyrinae	Coenonympha_gardetta	2007	Zell_am_See	12.8161	47.1441	1640
Coenonympha_gardetta	Nymphalidae	Satyrinae	Coenonympha_gardetta	Oligotroph	Alpine_grasslands	Alpine_grassland	Medium_sedentary	Generalist	Not_Evaluated	Coenonympha_gardetta	C_gardetta_324	Nymphalidae	Satyrinae	Coenonympha_gardetta	2007	Zell_am_See	12.3171	47.1703	1805.48
Coenonympha_gardetta	Nymphalidae	Satyrinae	Coenonympha_gardetta	Oligotroph	Alpine_grasslands	Alpine_grassland	Medium_sedentary	Generalist	Not_Evaluated	Coenonympha_gardetta	C_gardetta_323	Nymphalidae	Satyrinae	Coenonympha_gardetta	2007	Zell_am_See	12.2482	47.1849	1895.28
Coenonympha_gardetta	Nymphalidae	Satyrinae	Coenonympha_gardetta	Oligotroph	Alpine_grasslands	Alpine_grassland	Medium_sedentary	Generalist	Not_Evaluated	Coenonympha_gardetta	C_gardetta_325	Nymphalidae	Satyrinae	Coenonympha_gardetta	2007	Zell_am_See	12.3197	47.1641	1908.14
Coenonympha_gardetta	Nymphalidae	Satyrinae	Coenonympha_gardetta	Oligotroph	Alpine_grasslands	Alpine_grassland	Medium_sedentary	Generalist	Not_Evaluated	Coenonympha_gardetta	C_gardetta_318	Nymphalidae	Satyrinae	Coenonympha_gardetta	2007	Zell_am_See	12.8362	47.1254	2497.78
Coenonympha_gardetta	Nymphalidae	Satyrinae	Coenonympha_gardetta	Oligotroph	Alpine_grasslands	Alpine_grassland	Medium_sedentary	Generalist	Not_Evaluated	Coenonympha_gardetta	C_gardetta_314	Nymphalidae	Satyrinae	Coenonympha_gardetta	2006	Zell_am_See	12.6488	47.4607	988.698
Coenonympha_gardetta	Nymphalidae	Satyrinae	Coenonympha_gardetta	Oligotroph	Alpine_grasslands	Alpine_grassland	Medium_sedentary	Generalist	Not_Evaluated	Coenonympha_gardetta	C_gardetta_306	Nymphalidae	Satyrinae	Coenonympha_gardetta	2006	Zell_am_See	12.266	47.1939	1412.28
Coenonympha_gardetta	Nymphalidae	Satyrinae	Coenonympha_gardetta	Oligotroph	Alpine_grasslands	Alpine_grassland	Medium_sedentary	Generalist	Not_Evaluated	Coenonympha_gardetta	C_gardetta_303	Nymphalidae	Satyrinae	Coenonympha_gardetta	2006	Zell_am_See	12.4301	47.1825	1486.62
Coenonympha_gardetta	Nymphalidae	Satyrinae	Coenonympha_gardetta	Oligotroph	Alpine_grasslands	Alpine_grassland	Medium_sedentary	Generalist	Not_Evaluated	Coenonympha_gardetta	C_gardetta_310	Nymphalidae	Satyrinae	Coenonympha_gardetta	2006	Zell_am_See	12.4301	47.1825	1486.62
Coenonympha_gardetta	Nymphalidae	Satyrinae	Coenonympha_gardetta	Oligotroph	Alpine_grasslands	Alpine_grassland	Medium_sedentary	Generalist	Not_Evaluated	Coenonympha_gardetta	C_gardetta_308	Nymphalidae	Satyrinae	Coenonympha_gardetta	2006	Zell_am_See	12.1854	47.1665	1587.11
Coenonympha_gardetta	Nymphalidae	Satyrinae	Coenonympha_gardetta	Oligotroph	Alpine_grasslands	Alpine_grassland	Medium_sedentary	Generalist	Not_Evaluated	Coenonympha_gardetta	C_gardetta_304	Nymphalidae	Satyrinae	Coenonympha_gardetta	2006	Zell_am_See	12.8161	47.1441	1640
Coenonympha_gardetta	Nymphalidae	Satyrinae	Coenonympha_gardetta	Oligotroph	Alpine_grasslands	Alpine_grassland	Medium_sedentary	Generalist	Not_Evaluated	Coenonympha_gardetta	C_gardetta_315	Nymphalidae	Satyrinae	Coenonympha_gardetta	2006	Zell_am_See	12.8161	47.1441	1640
Coenonympha_gardetta	Nymphalidae	Satyrinae	Coenonympha_gardetta	Oligotroph	Alpine_grasslands	Alpine_grassland	Medium_sedentary	Generalist	Not_Evaluated	Coenonympha_gardetta	C_gardetta_307	Nymphalidae	Satyrinae	Coenonympha_gardetta	2006	Zell_am_See	12.1912	47.1212	1667.53
Coenonympha_gardetta	Nymphalidae	Satyrinae	Coenonympha_gardetta	Oligotroph	Alpine_grasslands	Alpine_grassland	Medium_sedentary	Generalist	Not_Evaluated	Coenonympha_gardetta	C_gardetta_305	Nymphalidae	Satyrinae	Coenonympha_gardetta	2006	Zell_am_See	12.2706	47.1484	1693.58
Coenonympha_gardetta	Nymphalidae	Satyrinae	Coenonympha_gardetta	Oligotroph	Alpine_grasslands	Alpine_grassland	Medium_sedentary	Generalist	Not_Evaluated	Coenonympha_gardetta	C_gardetta_309	Nymphalidae	Satyrinae	Coenonympha_gardetta	2006	Zell_am_See	12.2331	47.0964	1891.67
Coenonympha_gardetta	Nymphalidae	Satyrinae	Coenonympha_gardetta	Oligotroph	Alpine_grasslands	Alpine_grassland	Medium_sedentary	Generalist	Not_Evaluated	Coenonympha_gardetta	C_gardetta_316	Nymphalidae	Satyrinae	Coenonympha_gardetta	2006	Zell_am_See	12.822	47.1235	2259.06
Coenonympha_gardetta	Nymphalidae	Satyrinae	Coenonympha_gardetta	Oligotroph	Alpine_grasslands	Alpine_grassland	Medium_sedentary	Generalist	Not_Evaluated	Coenonympha_gardetta	C_gardetta_301	Nymphalidae	Satyrinae	Coenonympha_gardetta	2005	Zell_am_See	12.8129	47.1694	1147.27
Coenonympha_gardetta	Nymphalidae	Satyrinae	Coenonympha_gardetta	Oligotroph	Alpine_grasslands	Alpine_grassland	Medium_sedentary	Generalist	Not_Evaluated	Coenonympha_gardetta	C_gardetta_298	Nymphalidae	Satyrinae	Coenonympha_gardetta	2005	Zell_am_See	12.8163	47.1517	1574.63
Coenonympha_gardetta	Nymphalidae	Satyrinae	Coenonympha_gardetta	Oligotroph	Alpine_grasslands	Alpine_grassland	Medium_sedentary	Generalist	Not_Evaluated	Coenonympha_gardetta	C_gardetta_302	Nymphalidae	Satyrinae	Coenonympha_gardetta	2005	Zell_am_See	13.0213	47.3743	1625.68
Coenonympha_gardetta	Nymphalidae	Satyrinae	Coenonympha_gardetta	Oligotroph	Alpine_grasslands	Alpine_grassland	Medium_sedentary	Generalist	Not_Evaluated	Coenonympha_gardetta	C_gardetta_295	Nymphalidae	Satyrinae	Coenonympha_gardetta	2005	Zell_am_See	12.8178	47.126	2251.87
Coenonympha_gardetta	Nymphalidae	Satyrinae	Coenonympha_gardetta	Oligotroph	Alpine_grasslands	Alpine_grassland	Medium_sedentary	Generalist	Not_Evaluated	Coenonympha_gardetta	C_gardetta_294	Nymphalidae	Satyrinae	Coenonympha_gardetta	2005	Zell_am_See	12.822	47.1235	2259.06
Coenonympha_gardetta	Nymphalidae	Satyrinae	Coenonympha_gardetta	Oligotroph	Alpine_grasslands	Alpine_grassland	Medium_sedentary	Generalist	Not_Evaluated	Coenonympha_gardetta	C_gardetta_296	Nymphalidae	Satyrinae	Coenonympha_gardetta	2005	Zell_am_See	12.822	47.1235	2259.06
Coenonympha_gardetta	Nymphalidae	Satyrinae	Coenonympha_gardetta	Oligotroph	Alpine_grasslands	Alpine_grassland	Medium_sedentary	Generalist	Not_Evaluated	Coenonympha_gardetta	C_gardetta_297	Nymphalidae	Satyrinae	Coenonympha_gardetta	2005	Zell_am_See	12.822	47.1235	2259.06
Coenonympha_gardetta	Nymphalidae	Satyrinae	Coenonympha_gardetta	Oligotroph	Alpine_grasslands	Alpine_grassland	Medium_sedentary	Generalist	Not_Evaluated	Coenonympha_gardetta	C_gardetta_300	Nymphalidae	Satyrinae	Coenonympha_gardetta	2005	Zell_am_See	12.822	47.1235	2259.06
Coenonympha_gardetta	Nymphalidae	Satyrinae	Coenonympha_gardetta	Oligotroph	Alpine_grasslands	Alpine_grassland	Medium_sedentary	Generalist	Not_Evaluated	Coenonympha_gardetta	C_gardetta_291	Nymphalidae	Satyrinae	Coenonympha_gardetta	2004	Zell_am_See	12.6649	47.4525	962.936
Coenonympha_gardetta	Nymphalidae	Satyrinae	Coenonympha_gardetta	Oligotroph	Alpine_grasslands	Alpine_grassland	Medium_sedentary	Generalist	Not_Evaluated	Coenonympha_gardetta	C_gardetta_289	Nymphalidae	Satyrinae	Coenonympha_gardetta	2004	Zell_am_See	12.5654	47.3927	1672.21
Coenonympha_gardetta	Nymphalidae	Satyrinae	Coenonympha_gardetta	Oligotroph	Alpine_grasslands	Alpine_grassland	Medium_sedentary	Generalist	Not_Evaluated	Coenonympha_gardetta	C_gardetta_290	Nymphalidae	Satyrinae	Coenonympha_gardetta	2004	Zell_am_See	12.9135	47.1895	1961.34
Coenonympha_gardetta	Nymphalidae	Satyrinae	Coenonympha_gardetta	Oligotroph	Alpine_grasslands	Alpine_grassland	Medium_sedentary	Generalist	Not_Evaluated	Coenonympha_gardetta	C_gardetta_293	Nymphalidae	Satyrinae	Coenonympha_gardetta	2004	Zell_am_See	12.822	47.1235	2259.06
Coenonympha_gardetta	Nymphalidae	Satyrinae	Coenonympha_gardetta	Oligotroph	Alpine_grasslands	Alpine_grassland	Medium_sedentary	Generalist	Not_Evaluated	Coenonympha_gardetta	C_gardetta_286	Nymphalidae	Satyrinae	Coenonympha_gardetta	2003	Zell_am_See	12.822	47.1235	2259.06
Coenonympha_gardetta	Nymphalidae	Satyrinae	Coenonympha_gardetta	Oligotroph	Alpine_grasslands	Alpine_grassland	Medium_sedentary	Generalist	Not_Evaluated	Coenonympha_gardetta	C_gardetta_288	Nymphalidae	Satyrinae	Coenonympha_gardetta	2003	Zell_am_See	12.822	47.1235	2259.06
Coenonympha_gardetta	Nymphalidae	Satyrinae	Coenonympha_gardetta	Oligotroph	Alpine_grasslands	Alpine_grassland	Medium_sedentary	Generalist	Not_Evaluated	Coenonympha_gardetta	C_gardetta_282	Nymphalidae	Satyrinae	Coenonympha_gardetta	2002	Zell_am_See	12.7102	47.5236	704.382
Coenonympha_gardetta	Nymphalidae	Satyrinae	Coenonympha_gardetta	Oligotroph	Alpine_grasslands	Alpine_grassland	Medium_sedentary	Generalist	Not_Evaluated	Coenonympha_gardetta	C_gardetta_277	Nymphalidae	Satyrinae	Coenonympha_gardetta	2001	Zell_am_See	12.6488	47.4607	988.698
Coenonympha_gardetta	Nymphalidae	Satyrinae	Coenonympha_gardetta	Oligotroph	Alpine_grasslands	Alpine_grassland	Medium_sedentary	Generalist	Not_Evaluated	Coenonympha_gardetta	C_gardetta_278	Nymphalidae	Satyrinae	Coenonympha_gardetta	2001	Zell_am_See	12.6488	47.4607	988.698
Coenonympha_gardetta	Nymphalidae	Satyrinae	Coenonympha_gardetta	Oligotroph	Alpine_grasslands	Alpine_grassland	Medium_sedentary	Generalist	Not_Evaluated	Coenonympha_gardetta	C_gardetta_279	Nymphalidae	Satyrinae	Coenonympha_gardetta	2001	Zell_am_See	12.6488	47.4607	988.698
Coenonympha_gardetta	Nymphalidae	Satyrinae	Coenonympha_gardetta	Oligotroph	Alpine_grasslands	Alpine_grassland	Medium_sedentary	Generalist	Not_Evaluated	Coenonympha_gardetta	C_gardetta_280	Nymphalidae	Satyrinae	Coenonympha_gardetta	2001	Zell_am_See	12.6488	47.4607	988.698
Coenonympha_gardetta	Nymphalidae	Satyrinae	Coenonympha_gardetta	Oligotroph	Alpine_grasslands	Alpine_grassland	Medium_sedentary	Generalist	Not_Evaluated	Coenonympha_gardetta	C_gardetta_273	Nymphalidae	Satyrinae	Coenonympha_gardetta	2000	Zell_am_See	12.6488	47.4607	988.698
Coenonympha_gardetta	Nymphalidae	Satyrinae	Coenonympha_gardetta	Oligotroph	Alpine_grasslands	Alpine_grassland	Medium_sedentary	Generalist	Not_Evaluated	Coenonympha_gardetta	C_gardetta_275	Nymphalidae	Satyrinae	Coenonympha_gardetta	2000	Zell_am_See	12.822	47.1235	2259.06
Coenonympha_gardetta	Nymphalidae	Satyrinae	Coenonympha_gardetta	Oligotroph	Alpine_grasslands	Alpine_grassland	Medium_sedentary	Generalist	Not_Evaluated	Coenonympha_gardetta	C_gardetta_276	Nymphalidae	Satyrinae	Coenonympha_gardetta	2000	Zell_am_See	12.822	47.1235	2259.06
Coenonympha_gardetta	Nymphalidae	Satyrinae	Coenonympha_gardetta	Oligotroph	Alpine_grasslands	Alpine_grassland	Medium_sedentary	Generalist	Not_Evaluated	Coenonympha_gardetta	C_gardetta_274	Nymphalidae	Satyrinae	Coenonympha_gardetta	2000	Zell_am_See	12.8367	47.0984	2273.36
Coenonympha_gardetta	Nymphalidae	Satyrinae	Coenonympha_gardetta	Oligotroph	Alpine_grasslands	Alpine_grassland	Medium_sedentary	Generalist	Not_Evaluated	Coenonympha_gardetta	C_gardetta_270	Nymphalidae	Satyrinae	Coenonympha_gardetta	1998	Zell_am_See	12.822	47.1235	2259.06
Coenonympha_gardetta	Nymphalidae	Satyrinae	Coenonympha_gardetta	Oligotroph	Alpine_grasslands	Alpine_grassland	Medium_sedentary	Generalist	Not_Evaluated	Coenonympha_gardetta	C_gardetta_258	Nymphalidae	Satyrinae	Coenonympha_gardetta	1997	Zell_am_See	12.8062	47.1281	1825.09
Coenonympha_gardetta	Nymphalidae	Satyrinae	Coenonympha_gardetta	Oligotroph	Alpine_grasslands	Alpine_grassland	Medium_sedentary	Generalist	Not_Evaluated	Coenonympha_gardetta	C_gardetta_253	Nymphalidae	Satyrinae	Coenonympha_gardetta	1997	Zell_am_See	12.822	47.1235	2259.06
Coenonympha_gardetta	Nymphalidae	Satyrinae	Coenonympha_gardetta	Oligotroph	Alpine_grasslands	Alpine_grassland	Medium_sedentary	Generalist	Not_Evaluated	Coenonympha_gardetta	C_gardetta_254	Nymphalidae	Satyrinae	Coenonympha_gardetta	1997	Zell_am_See	12.822	47.1235	2259.06
Coenonympha_gardetta	Nymphalidae	Satyrinae	Coenonympha_gardetta	Oligotroph	Alpine_grasslands	Alpine_grassland	Medium_sedentary	Generalist	Not_Evaluated	Coenonympha_gardetta	C_gardetta_255	Nymphalidae	Satyrinae	Coenonympha_gardetta	1997	Zell_am_See	12.822	47.1235	2259.06
Coenonympha_gardetta	Nymphalidae	Satyrinae	Coenonympha_gardetta	Oligotroph	Alpine_grasslands	Alpine_grassland	Medium_sedentary	Generalist	Not_Evaluated	Coenonympha_gardetta	C_gardetta_256	Nymphalidae	Satyrinae	Coenonympha_gardetta	1997	Zell_am_See	12.822	47.1235	2259.06
Coenonympha_gardetta	Nymphalidae	Satyrinae	Coenonympha_gardetta	Oligotroph	Alpine_grasslands	Alpine_grassland	Medium_sedentary	Generalist	Not_Evaluated	Coenonympha_gardetta	C_gardetta_257	Nymphalidae	Satyrinae	Coenonympha_gardetta	1997	Zell_am_See	12.822	47.1235	2259.06
Coenonympha_gardetta	Nymphalidae	Satyrinae	Coenonympha_gardetta	Oligotroph	Alpine_grasslands	Alpine_grassland	Medium_sedentary	Generalist	Not_Evaluated	Coenonympha_gardetta	C_gardetta_268	Nymphalidae	Satyrinae	Coenonympha_gardetta	1997	Zell_am_See	12.822	47.1235	2259.06
Coenonympha_gardetta	Nymphalidae	Satyrinae	Coenonympha_gardetta	Oligotroph	Alpine_grasslands	Alpine_grassland	Medium_sedentary	Generalist	Not_Evaluated	Coenonympha_gardetta	C_gardetta_259	Nymphalidae	Satyrinae	Coenonympha_gardetta	1997	Zell_am_See	12.8367	47.0984	2273.36
Coenonympha_gardetta	Nymphalidae	Satyrinae	Coenonympha_gardetta	Oligotroph	Alpine_grasslands	Alpine_grassland	Medium_sedentary	Generalist	Not_Evaluated	Coenonympha_gardetta	C_gardetta_266	Nymphalidae	Satyrinae	Coenonympha_gardetta	1997	Zell_am_See	12.8367	47.0984	2273.36
Coenonympha_gardetta	Nymphalidae	Satyrinae	Coenonympha_gardetta	Oligotroph	Alpine_grasslands	Alpine_grassland	Medium_sedentary	Generalist	Not_Evaluated	Coenonympha_gardetta	C_gardetta_267	Nymphalidae	Satyrinae	Coenonympha_gardetta	1997	Zell_am_See	12.8367	47.0984	2273.36
Coenonympha_gardetta	Nymphalidae	Satyrinae	Coenonympha_gardetta	Oligotroph	Alpine_grasslands	Alpine_grassland	Medium_sedentary	Generalist	Not_Evaluated	Coenonympha_gardetta	C_gardetta_252	Nymphalidae	Satyrinae	Coenonympha_gardetta	1996	Zell_am_See	12.822	47.1235	2259.06
Coenonympha_gardetta	Nymphalidae	Satyrinae	Coenonympha_gardetta	Oligotroph	Alpine_grasslands	Alpine_grassland	Medium_sedentary	Generalist	Not_Evaluated	Coenonympha_gardetta	C_gardetta_251	Nymphalidae	Satyrinae	Coenonympha_gardetta	1996	Zell_am_See	12.8367	47.0984	2273.36
Coenonympha_gardetta	Nymphalidae	Satyrinae	Coenonympha_gardetta	Oligotroph	Alpine_grasslands	Alpine_grassland	Medium_sedentary	Generalist	Not_Evaluated	Coenonympha_gardetta	C_gardetta_244	Nymphalidae	Satyrinae	Coenonympha_gardetta	1995	Zell_am_See	12.822	47.1235	2259.06
Coenonympha_gardetta	Nymphalidae	Satyrinae	Coenonympha_gardetta	Oligotroph	Alpine_grasslands	Alpine_grassland	Medium_sedentary	Generalist	Not_Evaluated	Coenonympha_gardetta	C_gardetta_234	Nymphalidae	Satyrinae	Coenonympha_gardetta	1994	Zell_am_See	12.5043	47.3636	1305.44
Coenonympha_gardetta	Nymphalidae	Satyrinae	Coenonympha_gardetta	Oligotroph	Alpine_grasslands	Alpine_grassland	Medium_sedentary	Generalist	Not_Evaluated	Coenonympha_gardetta	C_gardetta_237	Nymphalidae	Satyrinae	Coenonympha_gardetta	1994	Zell_am_See	12.5043	47.3636	1305.44
Coenonympha_gardetta	Nymphalidae	Satyrinae	Coenonympha_gardetta	Oligotroph	Alpine_grasslands	Alpine_grassland	Medium_sedentary	Generalist	Not_Evaluated	Coenonympha_gardetta	C_gardetta_238	Nymphalidae	Satyrinae	Coenonympha_gardetta	1994	Zell_am_See	12.5043	47.3636	1305.44
Coenonympha_gardetta	Nymphalidae	Satyrinae	Coenonympha_gardetta	Oligotroph	Alpine_grasslands	Alpine_grassland	Medium_sedentary	Generalist	Not_Evaluated	Coenonympha_gardetta	C_gardetta_240	Nymphalidae	Satyrinae	Coenonympha_gardetta	1994	Zell_am_See	12.7383	47.3296	1964.53
Coenonympha_gardetta	Nymphalidae	Satyrinae	Coenonympha_gardetta	Oligotroph	Alpine_grasslands	Alpine_grassland	Medium_sedentary	Generalist	Not_Evaluated	Coenonympha_gardetta	C_gardetta_241	Nymphalidae	Satyrinae	Coenonympha_gardetta	1994	Zell_am_See	12.7383	47.3296	1964.53
Coenonympha_gardetta	Nymphalidae	Satyrinae	Coenonympha_gardetta	Oligotroph	Alpine_grasslands	Alpine_grassland	Medium_sedentary	Generalist	Not_Evaluated	Coenonympha_gardetta	C_gardetta_236	Nymphalidae	Satyrinae	Coenonympha_gardetta	1994	Zell_am_See	12.7155	47.1571	2046.34
Coenonympha_gardetta	Nymphalidae	Satyrinae	Coenonympha_gardetta	Oligotroph	Alpine_grasslands	Alpine_grassland	Medium_sedentary	Generalist	Not_Evaluated	Coenonympha_gardetta	C_gardetta_239	Nymphalidae	Satyrinae	Coenonympha_gardetta	1994	Zell_am_See	12.8367	47.0984	2273.36
Coenonympha_gardetta	Nymphalidae	Satyrinae	Coenonympha_gardetta	Oligotroph	Alpine_grasslands	Alpine_grassland	Medium_sedentary	Generalist	Not_Evaluated	Coenonympha_gardetta	C_gardetta_232	Nymphalidae	Satyrinae	Coenonympha_gardetta	1993	Zell_am_See	12.822	47.1235	2259.06
Coenonympha_gardetta	Nymphalidae	Satyrinae	Coenonympha_gardetta	Oligotroph	Alpine_grasslands	Alpine_grassland	Medium_sedentary	Generalist	Not_Evaluated	Coenonympha_gardetta	C_gardetta_233	Nymphalidae	Satyrinae	Coenonympha_gardetta	1993	Zell_am_See	12.822	47.1235	2259.06
Coenonympha_gardetta	Nymphalidae	Satyrinae	Coenonympha_gardetta	Oligotroph	Alpine_grasslands	Alpine_grassland	Medium_sedentary	Generalist	Not_Evaluated	Coenonympha_gardetta	C_gardetta_228	Nymphalidae	Satyrinae	Coenonympha_gardetta	1992	Zell_am_See	12.822	47.1235	2259.06
Coenonympha_gardetta	Nymphalidae	Satyrinae	Coenonympha_gardetta	Oligotroph	Alpine_grasslands	Alpine_grassland	Medium_sedentary	Generalist	Not_Evaluated	Coenonympha_gardetta	C_gardetta_229	Nymphalidae	Satyrinae	Coenonympha_gardetta	1992	Zell_am_See	12.822	47.1235	2259.06
Coenonympha_gardetta	Nymphalidae	Satyrinae	Coenonympha_gardetta	Oligotroph	Alpine_grasslands	Alpine_grassland	Medium_sedentary	Generalist	Not_Evaluated	Coenonympha_gardetta	C_gardetta_224	Nymphalidae	Satyrinae	Coenonympha_gardetta	1991	Zell_am_See	12.822	47.1235	2259.06
Coenonympha_gardetta	Nymphalidae	Satyrinae	Coenonympha_gardetta	Oligotroph	Alpine_grasslands	Alpine_grassland	Medium_sedentary	Generalist	Not_Evaluated	Coenonympha_gardetta	C_gardetta_225	Nymphalidae	Satyrinae	Coenonympha_gardetta	1991	Zell_am_See	12.822	47.1235	2259.06
Coenonympha_gardetta	Nymphalidae	Satyrinae	Coenonympha_gardetta	Oligotroph	Alpine_grasslands	Alpine_grassland	Medium_sedentary	Generalist	Not_Evaluated	Coenonympha_gardetta	C_gardetta_226	Nymphalidae	Satyrinae	Coenonympha_gardetta	1991	Zell_am_See	12.822	47.1235	2259.06
Coenonympha_gardetta	Nymphalidae	Satyrinae	Coenonympha_gardetta	Oligotroph	Alpine_grasslands	Alpine_grassland	Medium_sedentary	Generalist	Not_Evaluated	Coenonympha_gardetta	C_gardetta_223	Nymphalidae	Satyrinae	Coenonympha_gardetta	1990	Zell_am_See	12.7896	47.5234	1949.26
Coenonympha_gardetta	Nymphalidae	Satyrinae	Coenonympha_gardetta	Oligotroph	Alpine_grasslands	Alpine_grassland	Medium_sedentary	Generalist	Not_Evaluated	Coenonympha_gardetta	C_gardetta_214	Nymphalidae	Satyrinae	Coenonympha_gardetta	1990	Zell_am_See	12.822	47.1235	2259.06
Coenonympha_gardetta	Nymphalidae	Satyrinae	Coenonympha_gardetta	Oligotroph	Alpine_grasslands	Alpine_grassland	Medium_sedentary	Generalist	Not_Evaluated	Coenonympha_gardetta	C_gardetta_215	Nymphalidae	Satyrinae	Coenonympha_gardetta	1990	Zell_am_See	12.822	47.1235	2259.06
Coenonympha_gardetta	Nymphalidae	Satyrinae	Coenonympha_gardetta	Oligotroph	Alpine_grasslands	Alpine_grassland	Medium_sedentary	Generalist	Not_Evaluated	Coenonympha_gardetta	C_gardetta_209	Nymphalidae	Satyrinae	Coenonympha_gardetta	1989	Zell_am_See	12.822	47.1235	2259.06
Coenonympha_gardetta	Nymphalidae	Satyrinae	Coenonympha_gardetta	Oligotroph	Alpine_grasslands	Alpine_grassland	Medium_sedentary	Generalist	Not_Evaluated	Coenonympha_gardetta	C_gardetta_208	Nymphalidae	Satyrinae	Coenonympha_gardetta	1988	Zell_am_See	12.822	47.1235	2259.06
Coenonympha_gardetta	Nymphalidae	Satyrinae	Coenonympha_gardetta	Oligotroph	Alpine_grasslands	Alpine_grassland	Medium_sedentary	Generalist	Not_Evaluated	Coenonympha_gardetta	C_gardetta_202	Nymphalidae	Satyrinae	Coenonympha_gardetta	1986	Zell_am_See	12.8161	47.1441	1640
Coenonympha_gardetta	Nymphalidae	Satyrinae	Coenonympha_gardetta	Oligotroph	Alpine_grasslands	Alpine_grassland	Medium_sedentary	Generalist	Not_Evaluated	Coenonympha_gardetta	C_gardetta_199	Nymphalidae	Satyrinae	Coenonympha_gardetta	1985	Zell_am_See	12.6937	47.5863	624.997
Coenonympha_gardetta	Nymphalidae	Satyrinae	Coenonympha_gardetta	Oligotroph	Alpine_grasslands	Alpine_grassland	Medium_sedentary	Generalist	Not_Evaluated	Coenonympha_gardetta	C_gardetta_198	Nymphalidae	Satyrinae	Coenonympha_gardetta	1985	Zell_am_See	12.9815	47.1058	1575.12
Coenonympha_gardetta	Nymphalidae	Satyrinae	Coenonympha_gardetta	Oligotroph	Alpine_grasslands	Alpine_grassland	Medium_sedentary	Generalist	Not_Evaluated	Coenonympha_gardetta	C_gardetta_200	Nymphalidae	Satyrinae	Coenonympha_gardetta	1985	Zell_am_See	12.984	47.0678	1600.85
Coenonympha_gardetta	Nymphalidae	Satyrinae	Coenonympha_gardetta	Oligotroph	Alpine_grasslands	Alpine_grassland	Medium_sedentary	Generalist	Not_Evaluated	Coenonympha_gardetta	C_gardetta_194	Nymphalidae	Satyrinae	Coenonympha_gardetta	1983	Zell_am_See	12.6503	47.1821	1876.55
Coenonympha_gardetta	Nymphalidae	Satyrinae	Coenonympha_gardetta	Oligotroph	Alpine_grasslands	Alpine_grassland	Medium_sedentary	Generalist	Not_Evaluated	Coenonympha_gardetta	C_gardetta_195	Nymphalidae	Satyrinae	Coenonympha_gardetta	1983	Zell_am_See	12.654	47.1692	2192.54
Coenonympha_gardetta	Nymphalidae	Satyrinae	Coenonympha_gardetta	Oligotroph	Alpine_grasslands	Alpine_grassland	Medium_sedentary	Generalist	Not_Evaluated	Coenonympha_gardetta	C_gardetta_190	Nymphalidae	Satyrinae	Coenonympha_gardetta	1982	Zell_am_See	12.7478	47.4618	1065.38
Coenonympha_gardetta	Nymphalidae	Satyrinae	Coenonympha_gardetta	Oligotroph	Alpine_grasslands	Alpine_grassland	Medium_sedentary	Generalist	Not_Evaluated	Coenonympha_gardetta	C_gardetta_189	Nymphalidae	Satyrinae	Coenonympha_gardetta	1981	Zell_am_See	12.7478	47.4618	1065.38
Coenonympha_gardetta	Nymphalidae	Satyrinae	Coenonympha_gardetta	Oligotroph	Alpine_grasslands	Alpine_grassland	Medium_sedentary	Generalist	Not_Evaluated	Coenonympha_gardetta	C_gardetta_179	Nymphalidae	Satyrinae	Coenonympha_gardetta	1979	Zell_am_See	12.2623	47.1892	1436.82
Coenonympha_gardetta	Nymphalidae	Satyrinae	Coenonympha_gardetta	Oligotroph	Alpine_grasslands	Alpine_grassland	Medium_sedentary	Generalist	Not_Evaluated	Coenonympha_gardetta	C_gardetta_181	Nymphalidae	Satyrinae	Coenonympha_gardetta	1979	Zell_am_See	12.2645	47.1726	1565.35
Coenonympha_gardetta	Nymphalidae	Satyrinae	Coenonympha_gardetta	Oligotroph	Alpine_grasslands	Alpine_grassland	Medium_sedentary	Generalist	Not_Evaluated	Coenonympha_gardetta	C_gardetta_180	Nymphalidae	Satyrinae	Coenonympha_gardetta	1979	Zell_am_See	12.2818	47.1345	1924.61
Coenonympha_gardetta	Nymphalidae	Satyrinae	Coenonympha_gardetta	Oligotroph	Alpine_grasslands	Alpine_grassland	Medium_sedentary	Generalist	Not_Evaluated	Coenonympha_gardetta	C_gardetta_175	Nymphalidae	Satyrinae	Coenonympha_gardetta	1977	Zell_am_See	12.7547	47.5211	665.738
Coenonympha_gardetta	Nymphalidae	Satyrinae	Coenonympha_gardetta	Oligotroph	Alpine_grasslands	Alpine_grassland	Medium_sedentary	Generalist	Not_Evaluated	Coenonympha_gardetta	C_gardetta_173	Nymphalidae	Satyrinae	Coenonympha_gardetta	1975	Zell_am_See	12.8935	47.1563	1290.74
Coenonympha_gardetta	Nymphalidae	Satyrinae	Coenonympha_gardetta	Oligotroph	Alpine_grasslands	Alpine_grassland	Medium_sedentary	Generalist	Not_Evaluated	Coenonympha_gardetta	C_gardetta_172	Nymphalidae	Satyrinae	Coenonympha_gardetta	1975	Zell_am_See	12.8791	47.1281	1705.76
Coenonympha_gardetta	Nymphalidae	Satyrinae	Coenonympha_gardetta	Oligotroph	Alpine_grasslands	Alpine_grassland	Medium_sedentary	Generalist	Not_Evaluated	Coenonympha_gardetta	C_gardetta_163	Nymphalidae	Satyrinae	Coenonympha_gardetta	1974	Zell_am_See	12.6903	47.2079	2444.54
Coenonympha_gardetta	Nymphalidae	Satyrinae	Coenonympha_gardetta	Oligotroph	Alpine_grasslands	Alpine_grassland	Medium_sedentary	Generalist	Not_Evaluated	Coenonympha_gardetta	C_gardetta_156	Nymphalidae	Satyrinae	Coenonympha_gardetta	1972	Zell_am_See	12.6013	47.2059	1006.64
Coenonympha_gardetta	Nymphalidae	Satyrinae	Coenonympha_gardetta	Oligotroph	Alpine_grasslands	Alpine_grassland	Medium_sedentary	Generalist	Not_Evaluated	Coenonympha_gardetta	C_gardetta_152	Nymphalidae	Satyrinae	Coenonympha_gardetta	1972	Zell_am_See	12.6503	47.1821	1876.55
Coenonympha_gardetta	Nymphalidae	Satyrinae	Coenonympha_gardetta	Oligotroph	Alpine_grasslands	Alpine_grassland	Medium_sedentary	Generalist	Not_Evaluated	Coenonympha_gardetta	C_gardetta_155	Nymphalidae	Satyrinae	Coenonympha_gardetta	1972	Zell_am_See	12.6503	47.1821	1876.55
Coenonympha_gardetta	Nymphalidae	Satyrinae	Coenonympha_gardetta	Oligotroph	Alpine_grasslands	Alpine_grassland	Medium_sedentary	Generalist	Not_Evaluated	Coenonympha_gardetta	C_gardetta_150	Nymphalidae	Satyrinae	Coenonympha_gardetta	1971	Zell_am_See	12.6013	47.2059	1006.64
Coenonympha_gardetta	Nymphalidae	Satyrinae	Coenonympha_gardetta	Oligotroph	Alpine_grasslands	Alpine_grassland	Medium_sedentary	Generalist	Not_Evaluated	Coenonympha_gardetta	C_gardetta_141	Nymphalidae	Satyrinae	Coenonympha_gardetta	1971	Zell_am_See	12.7678	47.6174	1128.68
Coenonympha_gardetta	Nymphalidae	Satyrinae	Coenonympha_gardetta	Oligotroph	Alpine_grasslands	Alpine_grassland	Medium_sedentary	Generalist	Not_Evaluated	Coenonympha_gardetta	C_gardetta_142	Nymphalidae	Satyrinae	Coenonympha_gardetta	1971	Zell_am_See	12.7678	47.6174	1128.68
Coenonympha_gardetta	Nymphalidae	Satyrinae	Coenonympha_gardetta	Oligotroph	Alpine_grasslands	Alpine_grassland	Medium_sedentary	Generalist	Not_Evaluated	Coenonympha_gardetta	C_gardetta_148	Nymphalidae	Satyrinae	Coenonympha_gardetta	1971	Zell_am_See	12.6503	47.1821	1876.55
Coenonympha_gardetta	Nymphalidae	Satyrinae	Coenonympha_gardetta	Oligotroph	Alpine_grasslands	Alpine_grassland	Medium_sedentary	Generalist	Not_Evaluated	Coenonympha_gardetta	C_gardetta_149	Nymphalidae	Satyrinae	Coenonympha_gardetta	1971	Zell_am_See	12.6503	47.1821	1876.55
Coenonympha_gardetta	Nymphalidae	Satyrinae	Coenonympha_gardetta	Oligotroph	Alpine_grasslands	Alpine_grassland	Medium_sedentary	Generalist	Not_Evaluated	Coenonympha_gardetta	C_gardetta_146	Nymphalidae	Satyrinae	Coenonympha_gardetta	1971	Zell_am_See	12.654	47.1692	2192.54
Coenonympha_gardetta	Nymphalidae	Satyrinae	Coenonympha_gardetta	Oligotroph	Alpine_grasslands	Alpine_grassland	Medium_sedentary	Generalist	Not_Evaluated	Coenonympha_gardetta	C_gardetta_147	Nymphalidae	Satyrinae	Coenonympha_gardetta	1971	Zell_am_See	12.654	47.1692	2192.54
Coenonympha_gardetta	Nymphalidae	Satyrinae	Coenonympha_gardetta	Oligotroph	Alpine_grasslands	Alpine_grassland	Medium_sedentary	Generalist	Not_Evaluated	Coenonympha_gardetta	C_gardetta_140	Nymphalidae	Satyrinae	Coenonympha_gardetta	1970	Zell_am_See	12.6013	47.2059	1006.64
Coenonympha_gardetta	Nymphalidae	Satyrinae	Coenonympha_gardetta	Oligotroph	Alpine_grasslands	Alpine_grassland	Medium_sedentary	Generalist	Not_Evaluated	Coenonympha_gardetta	C_gardetta_139	Nymphalidae	Satyrinae	Coenonympha_gardetta	1970	Zell_am_See	12.6503	47.1821	1876.55
Coenonympha_gardetta	Nymphalidae	Satyrinae	Coenonympha_gardetta	Oligotroph	Alpine_grasslands	Alpine_grassland	Medium_sedentary	Generalist	Not_Evaluated	Coenonympha_gardetta	C_gardetta_137	Nymphalidae	Satyrinae	Coenonympha_gardetta	1969	Zell_am_See	12.6429	47.4331	1930.04
Coenonympha_gardetta	Nymphalidae	Satyrinae	Coenonympha_gardetta	Oligotroph	Alpine_grasslands	Alpine_grassland	Medium_sedentary	Generalist	Not_Evaluated	Coenonympha_gardetta	C_gardetta_138	Nymphalidae	Satyrinae	Coenonympha_gardetta	1969	Zell_am_See	12.6429	47.4331	1930.04
Coenonympha_gardetta	Nymphalidae	Satyrinae	Coenonympha_gardetta	Oligotroph	Alpine_grasslands	Alpine_grassland	Medium_sedentary	Generalist	Not_Evaluated	Coenonympha_gardetta	C_gardetta_133	Nymphalidae	Satyrinae	Coenonympha_gardetta	1964	Zell_am_See	12.984	47.0678	1600.85
Coenonympha_gardetta	Nymphalidae	Satyrinae	Coenonympha_gardetta	Oligotroph	Alpine_grasslands	Alpine_grassland	Medium_sedentary	Generalist	Not_Evaluated	Coenonympha_gardetta	C_gardetta_134	Nymphalidae	Satyrinae	Coenonympha_gardetta	1964	Zell_am_See	12.984	47.0678	1600.85
Coenonympha_gardetta	Nymphalidae	Satyrinae	Coenonympha_gardetta	Oligotroph	Alpine_grasslands	Alpine_grassland	Medium_sedentary	Generalist	Not_Evaluated	Coenonympha_gardetta	C_gardetta_135	Nymphalidae	Satyrinae	Coenonympha_gardetta	1964	Zell_am_See	12.984	47.0678	1600.85
Coenonympha_gardetta	Nymphalidae	Satyrinae	Coenonympha_gardetta	Oligotroph	Alpine_grasslands	Alpine_grassland	Medium_sedentary	Generalist	Not_Evaluated	Coenonympha_gardetta	C_gardetta_136	Nymphalidae	Satyrinae	Coenonympha_gardetta	1964	Zell_am_See	12.984	47.0678	1600.85
Colias_phicomone	Pieridae	Coliadinae	Colias_phicomone	Oligotroph	Alpine_grasslands	Alpine_grassland	Mobile	Specialist	Least_Concern	Colias_phicomone	C_phicomone_394	Pieridae	Coliadinae	Colias_phicomone	2017	Hallein	13.3182	47.6728	1320.28
Colias_phicomone	Pieridae	Coliadinae	Colias_phicomone	Oligotroph	Alpine_grasslands	Alpine_grassland	Mobile	Specialist	Least_Concern	Colias_phicomone	C_phicomone_395	Pieridae	Coliadinae	Colias_phicomone	2017	Hallein	13.308	47.6712	1423.37
Colias_phicomone	Pieridae	Coliadinae	Colias_phicomone	Oligotroph	Alpine_grasslands	Alpine_grassland	Mobile	Specialist	Least_Concern	Colias_phicomone	C_phicomone_392	Pieridae	Coliadinae	Colias_phicomone	2016	Hallein	13.4265	47.6522	1223.52
Colias_phicomone	Pieridae	Coliadinae	Colias_phicomone	Oligotroph	Alpine_grasslands	Alpine_grassland	Mobile	Specialist	Least_Concern	Colias_phicomone	C_phicomone_383	Pieridae	Coliadinae	Colias_phicomone	2012	Hallein	13.3348	47.6458	958.728
Colias_phicomone	Pieridae	Coliadinae	Colias_phicomone	Oligotroph	Alpine_grasslands	Alpine_grassland	Mobile	Specialist	Least_Concern	Colias_phicomone	C_phicomone_358	Pieridae	Coliadinae	Colias_phicomone	2002	Hallein	13.4743	47.6094	1230.34
Colias_phicomone	Pieridae	Coliadinae	Colias_phicomone	Oligotroph	Alpine_grasslands	Alpine_grassland	Mobile	Specialist	Least_Concern	Colias_phicomone	C_phicomone_359	Pieridae	Coliadinae	Colias_phicomone	2002	Hallein	13.4743	47.6094	1230.34
Colias_phicomone	Pieridae	Coliadinae	Colias_phicomone	Oligotroph	Alpine_grasslands	Alpine_grassland	Mobile	Specialist	Least_Concern	Colias_phicomone	C_phicomone_357	Pieridae	Coliadinae	Colias_phicomone	2002	Hallein	13.4611	47.6138	1291.96
Colias_phicomone	Pieridae	Coliadinae	Colias_phicomone	Oligotroph	Alpine_grasslands	Alpine_grassland	Mobile	Specialist	Least_Concern	Colias_phicomone	C_phicomone_355	Pieridae	Coliadinae	Colias_phicomone	2001	Hallein	13.4743	47.6094	1230.34
Colias_phicomone	Pieridae	Coliadinae	Colias_phicomone	Oligotroph	Alpine_grasslands	Alpine_grassland	Mobile	Specialist	Least_Concern	Colias_phicomone	C_phicomone_353	Pieridae	Coliadinae	Colias_phicomone	2000	Hallein	13.2651	47.6305	1140.35
Colias_phicomone	Pieridae	Coliadinae	Colias_phicomone	Oligotroph	Alpine_grasslands	Alpine_grassland	Mobile	Specialist	Least_Concern	Colias_phicomone	C_phicomone_342	Pieridae	Coliadinae	Colias_phicomone	1998	Hallein	13.445	47.5964	1493.81
Colias_phicomone	Pieridae	Coliadinae	Colias_phicomone	Oligotroph	Alpine_grasslands	Alpine_grassland	Mobile	Specialist	Least_Concern	Colias_phicomone	C_phicomone_343	Pieridae	Coliadinae	Colias_phicomone	1998	Hallein	13.445	47.5964	1493.81
Colias_phicomone	Pieridae	Coliadinae	Colias_phicomone	Oligotroph	Alpine_grasslands	Alpine_grassland	Mobile	Specialist	Least_Concern	Colias_phicomone	C_phicomone_344	Pieridae	Coliadinae	Colias_phicomone	1998	Hallein	13.445	47.5964	1493.81
Colias_phicomone	Pieridae	Coliadinae	Colias_phicomone	Oligotroph	Alpine_grasslands	Alpine_grassland	Mobile	Specialist	Least_Concern	Colias_phicomone	C_phicomone_345	Pieridae	Coliadinae	Colias_phicomone	1998	Hallein	13.445	47.5964	1493.81
Colias_phicomone	Pieridae	Coliadinae	Colias_phicomone	Oligotroph	Alpine_grasslands	Alpine_grassland	Mobile	Specialist	Least_Concern	Colias_phicomone	C_phicomone_340	Pieridae	Coliadinae	Colias_phicomone	1998	Hallein	13.2742	47.6411	1756.97
Colias_phicomone	Pieridae	Coliadinae	Colias_phicomone	Oligotroph	Alpine_grasslands	Alpine_grassland	Mobile	Specialist	Least_Concern	Colias_phicomone	C_phicomone_341	Pieridae	Coliadinae	Colias_phicomone	1998	Hallein	13.2742	47.6411	1756.97
Colias_phicomone	Pieridae	Coliadinae	Colias_phicomone	Oligotroph	Alpine_grasslands	Alpine_grassland	Mobile	Specialist	Least_Concern	Colias_phicomone	C_phicomone_346	Pieridae	Coliadinae	Colias_phicomone	1998	Hallein	13.2742	47.6411	1756.97
Colias_phicomone	Pieridae	Coliadinae	Colias_phicomone	Oligotroph	Alpine_grasslands	Alpine_grassland	Mobile	Specialist	Least_Concern	Colias_phicomone	C_phicomone_318	Pieridae	Coliadinae	Colias_phicomone	1996	Hallein	13.2651	47.6305	1140.35
Colias_phicomone	Pieridae	Coliadinae	Colias_phicomone	Oligotroph	Alpine_grasslands	Alpine_grassland	Mobile	Specialist	Least_Concern	Colias_phicomone	C_phicomone_319	Pieridae	Coliadinae	Colias_phicomone	1996	Hallein	13.2668	47.6354	1500.48
Colias_phicomone	Pieridae	Coliadinae	Colias_phicomone	Oligotroph	Alpine_grasslands	Alpine_grassland	Mobile	Specialist	Least_Concern	Colias_phicomone	C_phicomone_304	Pieridae	Coliadinae	Colias_phicomone	1994	Hallein	13.2651	47.6305	1140.35
Colias_phicomone	Pieridae	Coliadinae	Colias_phicomone	Oligotroph	Alpine_grasslands	Alpine_grassland	Mobile	Specialist	Least_Concern	Colias_phicomone	C_phicomone_306	Pieridae	Coliadinae	Colias_phicomone	1994	Hallein	13.308	47.6712	1423.37
Colias_phicomone	Pieridae	Coliadinae	Colias_phicomone	Oligotroph	Alpine_grasslands	Alpine_grassland	Mobile	Specialist	Least_Concern	Colias_phicomone	C_phicomone_305	Pieridae	Coliadinae	Colias_phicomone	1994	Hallein	13.2668	47.6354	1500.48
Colias_phicomone	Pieridae	Coliadinae	Colias_phicomone	Oligotroph	Alpine_grasslands	Alpine_grassland	Mobile	Specialist	Least_Concern	Colias_phicomone	C_phicomone_292	Pieridae	Coliadinae	Colias_phicomone	1992	Hallein	13.0427	47.5748	1732.09
Colias_phicomone	Pieridae	Coliadinae	Colias_phicomone	Oligotroph	Alpine_grasslands	Alpine_grassland	Mobile	Specialist	Least_Concern	Colias_phicomone	C_phicomone_286	Pieridae	Coliadinae	Colias_phicomone	1991	Hallein	13.2651	47.6305	1140.35
Colias_phicomone	Pieridae	Coliadinae	Colias_phicomone	Oligotroph	Alpine_grasslands	Alpine_grassland	Mobile	Specialist	Least_Concern	Colias_phicomone	C_phicomone_284	Pieridae	Coliadinae	Colias_phicomone	1990	Hallein	13.0427	47.5748	1732.09
Colias_phicomone	Pieridae	Coliadinae	Colias_phicomone	Oligotroph	Alpine_grasslands	Alpine_grassland	Mobile	Specialist	Least_Concern	Colias_phicomone	C_phicomone_281	Pieridae	Coliadinae	Colias_phicomone	1989	Hallein	13.2651	47.6305	1140.35
Colias_phicomone	Pieridae	Coliadinae	Colias_phicomone	Oligotroph	Alpine_grasslands	Alpine_grassland	Mobile	Specialist	Least_Concern	Colias_phicomone	C_phicomone_275	Pieridae	Coliadinae	Colias_phicomone	1985	Hallein	13.2651	47.6305	1140.35
Colias_phicomone	Pieridae	Coliadinae	Colias_phicomone	Oligotroph	Alpine_grasslands	Alpine_grassland	Mobile	Specialist	Least_Concern	Colias_phicomone	C_phicomone_264	Pieridae	Coliadinae	Colias_phicomone	1982	Hallein	13.2651	47.6305	1140.35
Colias_phicomone	Pieridae	Coliadinae	Colias_phicomone	Oligotroph	Alpine_grasslands	Alpine_grassland	Mobile	Specialist	Least_Concern	Colias_phicomone	C_phicomone_265	Pieridae	Coliadinae	Colias_phicomone	1982	Hallein	13.2742	47.6411	1756.97
Colias_phicomone	Pieridae	Coliadinae	Colias_phicomone	Oligotroph	Alpine_grasslands	Alpine_grassland	Mobile	Specialist	Least_Concern	Colias_phicomone	C_phicomone_263	Pieridae	Coliadinae	Colias_phicomone	1981	Hallein	13.2651	47.6305	1140.35
Colias_phicomone	Pieridae	Coliadinae	Colias_phicomone	Oligotroph	Alpine_grasslands	Alpine_grassland	Mobile	Specialist	Least_Concern	Colias_phicomone	C_phicomone_251	Pieridae	Coliadinae	Colias_phicomone	1976	Hallein	13.1955	47.7115	704.088
Colias_phicomone	Pieridae	Coliadinae	Colias_phicomone	Oligotroph	Alpine_grasslands	Alpine_grassland	Mobile	Specialist	Least_Concern	Colias_phicomone	C_phicomone_252	Pieridae	Coliadinae	Colias_phicomone	1976	Hallein	13.1955	47.7115	704.088
Colias_phicomone	Pieridae	Coliadinae	Colias_phicomone	Oligotroph	Alpine_grasslands	Alpine_grassland	Mobile	Specialist	Least_Concern	Colias_phicomone	C_phicomone_253	Pieridae	Coliadinae	Colias_phicomone	1976	Hallein	13.2326	47.7267	1542.66
Colias_phicomone	Pieridae	Coliadinae	Colias_phicomone	Oligotroph	Alpine_grasslands	Alpine_grassland	Mobile	Specialist	Least_Concern	Colias_phicomone	C_phicomone_254	Pieridae	Coliadinae	Colias_phicomone	1976	Hallein	13.2326	47.7267	1542.66
Colias_phicomone	Pieridae	Coliadinae	Colias_phicomone	Oligotroph	Alpine_grasslands	Alpine_grassland	Mobile	Specialist	Least_Concern	Colias_phicomone	C_phicomone_255	Pieridae	Coliadinae	Colias_phicomone	1976	Hallein	13.2326	47.7267	1542.66
Colias_phicomone	Pieridae	Coliadinae	Colias_phicomone	Oligotroph	Alpine_grasslands	Alpine_grassland	Mobile	Specialist	Least_Concern	Colias_phicomone	C_phicomone_219	Pieridae	Coliadinae	Colias_phicomone	1968	Hallein	13.204	47.6428	847.884
Colias_phicomone	Pieridae	Coliadinae	Colias_phicomone	Oligotroph	Alpine_grasslands	Alpine_grassland	Mobile	Specialist	Least_Concern	Colias_phicomone	C_phicomone_220	Pieridae	Coliadinae	Colias_phicomone	1968	Hallein	13.204	47.6428	847.884
Colias_phicomone	Pieridae	Coliadinae	Colias_phicomone	Oligotroph	Alpine_grasslands	Alpine_grassland	Mobile	Specialist	Least_Concern	Colias_phicomone	C_phicomone_225	Pieridae	Coliadinae	Colias_phicomone	1970	Salzburg_Stadt	13.117	47.7995	1013.01
Colias_phicomone	Pieridae	Coliadinae	Colias_phicomone	Oligotroph	Alpine_grasslands	Alpine_grassland	Mobile	Specialist	Least_Concern	Colias_phicomone	C_phicomone_222	Pieridae	Coliadinae	Colias_phicomone	1970	Salzburg_Stadt	13.1115	47.8036	1273.53
Colias_phicomone	Pieridae	Coliadinae	Colias_phicomone	Oligotroph	Alpine_grasslands	Alpine_grassland	Mobile	Specialist	Least_Concern	Colias_phicomone	C_phicomone_223	Pieridae	Coliadinae	Colias_phicomone	1970	Salzburg_Stadt	13.1115	47.8036	1273.53
Colias_phicomone	Pieridae	Coliadinae	Colias_phicomone	Oligotroph	Alpine_grasslands	Alpine_grassland	Mobile	Specialist	Least_Concern	Colias_phicomone	C_phicomone_224	Pieridae	Coliadinae	Colias_phicomone	1970	Salzburg_Stadt	13.1115	47.8036	1273.53
Colias_phicomone	Pieridae	Coliadinae	Colias_phicomone	Oligotroph	Alpine_grasslands	Alpine_grassland	Mobile	Specialist	Least_Concern	Colias_phicomone	C_phicomone_218	Pieridae	Coliadinae	Colias_phicomone	1967	Salzburg_Stadt	13.117	47.7995	1013.01
Colias_phicomone	Pieridae	Coliadinae	Colias_phicomone	Oligotroph	Alpine_grasslands	Alpine_grassland	Mobile	Specialist	Least_Concern	Colias_phicomone	C_phicomone_216	Pieridae	Coliadinae	Colias_phicomone	1967	Salzburg_Stadt	13.1115	47.8036	1273.53
Colias_phicomone	Pieridae	Coliadinae	Colias_phicomone	Oligotroph	Alpine_grasslands	Alpine_grassland	Mobile	Specialist	Least_Concern	Colias_phicomone	C_phicomone_393	Pieridae	Coliadinae	Colias_phicomone	2017	Salzburg_Umgebung	13.3164	47.681	1182.06
Colias_phicomone	Pieridae	Coliadinae	Colias_phicomone	Oligotroph	Alpine_grasslands	Alpine_grassland	Mobile	Specialist	Least_Concern	Colias_phicomone	C_phicomone_297	Pieridae	Coliadinae	Colias_phicomone	1993	Salzburg_Umgebung	13.434	47.7764	1779.47
Colias_phicomone	Pieridae	Coliadinae	Colias_phicomone	Oligotroph	Alpine_grasslands	Alpine_grassland	Mobile	Specialist	Least_Concern	Colias_phicomone	C_phicomone_282	Pieridae	Coliadinae	Colias_phicomone	1989	Salzburg_Umgebung	13.4329	47.7723	1614.22
Colias_phicomone	Pieridae	Coliadinae	Colias_phicomone	Oligotroph	Alpine_grasslands	Alpine_grassland	Mobile	Specialist	Least_Concern	Colias_phicomone	C_phicomone_280	Pieridae	Coliadinae	Colias_phicomone	1987	Salzburg_Umgebung	13.434	47.7764	1779.47
Colias_phicomone	Pieridae	Coliadinae	Colias_phicomone	Oligotroph	Alpine_grasslands	Alpine_grassland	Mobile	Specialist	Least_Concern	Colias_phicomone	C_phicomone_262	Pieridae	Coliadinae	Colias_phicomone	1981	Salzburg_Umgebung	13.4338	47.7764	1780.5
Colias_phicomone	Pieridae	Coliadinae	Colias_phicomone	Oligotroph	Alpine_grasslands	Alpine_grassland	Mobile	Specialist	Least_Concern	Colias_phicomone	C_phicomone_226	Pieridae	Coliadinae	Colias_phicomone	1971	Salzburg_Umgebung	13.0043	47.7181	1846.81
Colias_phicomone	Pieridae	Coliadinae	Colias_phicomone	Oligotroph	Alpine_grasslands	Alpine_grassland	Mobile	Specialist	Least_Concern	Colias_phicomone	C_phicomone_217	Pieridae	Coliadinae	Colias_phicomone	1967	Salzburg_Umgebung	13.1129	47.8052	1281.01
Colias_phicomone	Pieridae	Coliadinae	Colias_phicomone	Oligotroph	Alpine_grasslands	Alpine_grassland	Mobile	Specialist	Least_Concern	Colias_phicomone	C_phicomone_212	Pieridae	Coliadinae	Colias_phicomone	1961	Salzburg_Umgebung	13.1129	47.8052	1281.01
Colias_phicomone	Pieridae	Coliadinae	Colias_phicomone	Oligotroph	Alpine_grasslands	Alpine_grassland	Mobile	Specialist	Least_Concern	Colias_phicomone	C_phicomone_208	Pieridae	Coliadinae	Colias_phicomone	1960	Salzburg_Umgebung	13.1129	47.8052	1281.01
Colias_phicomone	Pieridae	Coliadinae	Colias_phicomone	Oligotroph	Alpine_grasslands	Alpine_grassland	Mobile	Specialist	Least_Concern	Colias_phicomone	C_phicomone_390	Pieridae	Coliadinae	Colias_phicomone	2014	Sankt_Johann_im_Pongau	13.5185	47.4821	1693.49
Colias_phicomone	Pieridae	Coliadinae	Colias_phicomone	Oligotroph	Alpine_grasslands	Alpine_grassland	Mobile	Specialist	Least_Concern	Colias_phicomone	C_phicomone_388	Pieridae	Coliadinae	Colias_phicomone	2013	Sankt_Johann_im_Pongau	13.5643	47.4658	1745.3
Colias_phicomone	Pieridae	Coliadinae	Colias_phicomone	Oligotroph	Alpine_grasslands	Alpine_grassland	Mobile	Specialist	Least_Concern	Colias_phicomone	C_phicomone_387	Pieridae	Coliadinae	Colias_phicomone	2013	Sankt_Johann_im_Pongau	13.0642	47.1471	1833.36
Colias_phicomone	Pieridae	Coliadinae	Colias_phicomone	Oligotroph	Alpine_grasslands	Alpine_grassland	Mobile	Specialist	Least_Concern	Colias_phicomone	C_phicomone_382	Pieridae	Coliadinae	Colias_phicomone	2011	Sankt_Johann_im_Pongau	13.3518	47.507	1408.01
Colias_phicomone	Pieridae	Coliadinae	Colias_phicomone	Oligotroph	Alpine_grasslands	Alpine_grassland	Mobile	Specialist	Least_Concern	Colias_phicomone	C_phicomone_381	Pieridae	Coliadinae	Colias_phicomone	2010	Sankt_Johann_im_Pongau	13.3541	47.5075	1349.15
Colias_phicomone	Pieridae	Coliadinae	Colias_phicomone	Oligotroph	Alpine_grasslands	Alpine_grassland	Mobile	Specialist	Least_Concern	Colias_phicomone	C_phicomone_380	Pieridae	Coliadinae	Colias_phicomone	2010	Sankt_Johann_im_Pongau	13.3498	47.5112	1667.05
Colias_phicomone	Pieridae	Coliadinae	Colias_phicomone	Oligotroph	Alpine_grasslands	Alpine_grassland	Mobile	Specialist	Least_Concern	Colias_phicomone	C_phicomone_379	Pieridae	Coliadinae	Colias_phicomone	2009	Sankt_Johann_im_Pongau	13.1552	47.2553	1961.38
Colias_phicomone	Pieridae	Coliadinae	Colias_phicomone	Oligotroph	Alpine_grasslands	Alpine_grassland	Mobile	Specialist	Least_Concern	Colias_phicomone	C_phicomone_361	Pieridae	Coliadinae	Colias_phicomone	2004	Sankt_Johann_im_Pongau	13.0484	47.4815	1301.19
Colias_phicomone	Pieridae	Coliadinae	Colias_phicomone	Oligotroph	Alpine_grasslands	Alpine_grassland	Mobile	Specialist	Least_Concern	Colias_phicomone	C_phicomone_336	Pieridae	Coliadinae	Colias_phicomone	1998	Sankt_Johann_im_Pongau	13.068	47.3989	1442.8
Colias_phicomone	Pieridae	Coliadinae	Colias_phicomone	Oligotroph	Alpine_grasslands	Alpine_grassland	Mobile	Specialist	Least_Concern	Colias_phicomone	C_phicomone_323	Pieridae	Coliadinae	Colias_phicomone	1997	Sankt_Johann_im_Pongau	13.068	47.3989	1442.8
Colias_phicomone	Pieridae	Coliadinae	Colias_phicomone	Oligotroph	Alpine_grasslands	Alpine_grassland	Mobile	Specialist	Least_Concern	Colias_phicomone	C_phicomone_324	Pieridae	Coliadinae	Colias_phicomone	1997	Sankt_Johann_im_Pongau	13.068	47.3989	1442.8
Colias_phicomone	Pieridae	Coliadinae	Colias_phicomone	Oligotroph	Alpine_grasslands	Alpine_grassland	Mobile	Specialist	Least_Concern	Colias_phicomone	C_phicomone_335	Pieridae	Coliadinae	Colias_phicomone	1997	Sankt_Johann_im_Pongau	13.068	47.3989	1442.8
Colias_phicomone	Pieridae	Coliadinae	Colias_phicomone	Oligotroph	Alpine_grasslands	Alpine_grassland	Mobile	Specialist	Least_Concern	Colias_phicomone	C_phicomone_333	Pieridae	Coliadinae	Colias_phicomone	1997	Sankt_Johann_im_Pongau	13.2966	47.4888	1811.11
Colias_phicomone	Pieridae	Coliadinae	Colias_phicomone	Oligotroph	Alpine_grasslands	Alpine_grassland	Mobile	Specialist	Least_Concern	Colias_phicomone	C_phicomone_315	Pieridae	Coliadinae	Colias_phicomone	1996	Sankt_Johann_im_Pongau	13.1007	47.4074	1337.07
Colias_phicomone	Pieridae	Coliadinae	Colias_phicomone	Oligotroph	Alpine_grasslands	Alpine_grassland	Mobile	Specialist	Least_Concern	Colias_phicomone	C_phicomone_322	Pieridae	Coliadinae	Colias_phicomone	1996	Sankt_Johann_im_Pongau	13.5112	47.2525	1512.69
Colias_phicomone	Pieridae	Coliadinae	Colias_phicomone	Oligotroph	Alpine_grasslands	Alpine_grassland	Mobile	Specialist	Least_Concern	Colias_phicomone	C_phicomone_316	Pieridae	Coliadinae	Colias_phicomone	1996	Sankt_Johann_im_Pongau	13.5566	47.2486	1736.97
Colias_phicomone	Pieridae	Coliadinae	Colias_phicomone	Oligotroph	Alpine_grasslands	Alpine_grassland	Mobile	Specialist	Least_Concern	Colias_phicomone	C_phicomone_302	Pieridae	Coliadinae	Colias_phicomone	1994	Sankt_Johann_im_Pongau	13.32	47.1929	1762.45
Colias_phicomone	Pieridae	Coliadinae	Colias_phicomone	Oligotroph	Alpine_grasslands	Alpine_grassland	Mobile	Specialist	Least_Concern	Colias_phicomone	C_phicomone_307	Pieridae	Coliadinae	Colias_phicomone	1994	Sankt_Johann_im_Pongau	13.1652	47.2936	1976.33
Colias_phicomone	Pieridae	Coliadinae	Colias_phicomone	Oligotroph	Alpine_grasslands	Alpine_grassland	Mobile	Specialist	Least_Concern	Colias_phicomone	C_phicomone_308	Pieridae	Coliadinae	Colias_phicomone	1994	Sankt_Johann_im_Pongau	13.1652	47.2936	1976.33
Colias_phicomone	Pieridae	Coliadinae	Colias_phicomone	Oligotroph	Alpine_grasslands	Alpine_grassland	Mobile	Specialist	Least_Concern	Colias_phicomone	C_phicomone_309	Pieridae	Coliadinae	Colias_phicomone	1994	Sankt_Johann_im_Pongau	13.1652	47.2936	1976.33
Colias_phicomone	Pieridae	Coliadinae	Colias_phicomone	Oligotroph	Alpine_grasslands	Alpine_grassland	Mobile	Specialist	Least_Concern	Colias_phicomone	C_phicomone_310	Pieridae	Coliadinae	Colias_phicomone	1994	Sankt_Johann_im_Pongau	13.1652	47.2936	1976.33
Colias_phicomone	Pieridae	Coliadinae	Colias_phicomone	Oligotroph	Alpine_grasslands	Alpine_grassland	Mobile	Specialist	Least_Concern	Colias_phicomone	C_phicomone_311	Pieridae	Coliadinae	Colias_phicomone	1994	Sankt_Johann_im_Pongau	13.1652	47.2936	1976.33
Colias_phicomone	Pieridae	Coliadinae	Colias_phicomone	Oligotroph	Alpine_grasslands	Alpine_grassland	Mobile	Specialist	Least_Concern	Colias_phicomone	C_phicomone_295	Pieridae	Coliadinae	Colias_phicomone	1993	Sankt_Johann_im_Pongau	13.068	47.3989	1442.8
Colias_phicomone	Pieridae	Coliadinae	Colias_phicomone	Oligotroph	Alpine_grasslands	Alpine_grassland	Mobile	Specialist	Least_Concern	Colias_phicomone	C_phicomone_296	Pieridae	Coliadinae	Colias_phicomone	1993	Sankt_Johann_im_Pongau	13.068	47.3989	1442.8
Colias_phicomone	Pieridae	Coliadinae	Colias_phicomone	Oligotroph	Alpine_grasslands	Alpine_grassland	Mobile	Specialist	Least_Concern	Colias_phicomone	C_phicomone_268	Pieridae	Coliadinae	Colias_phicomone	1984	Sankt_Johann_im_Pongau	13.5566	47.2486	1736.97
Colias_phicomone	Pieridae	Coliadinae	Colias_phicomone	Oligotroph	Alpine_grasslands	Alpine_grassland	Mobile	Specialist	Least_Concern	Colias_phicomone	C_phicomone_270	Pieridae	Coliadinae	Colias_phicomone	1984	Sankt_Johann_im_Pongau	13.074	47.0603	2108.07
Colias_phicomone	Pieridae	Coliadinae	Colias_phicomone	Oligotroph	Alpine_grasslands	Alpine_grassland	Mobile	Specialist	Least_Concern	Colias_phicomone	C_phicomone_239	Pieridae	Coliadinae	Colias_phicomone	1974	Sankt_Johann_im_Pongau	13.259	47.4613	901.99
Colias_phicomone	Pieridae	Coliadinae	Colias_phicomone	Oligotroph	Alpine_grasslands	Alpine_grassland	Mobile	Specialist	Least_Concern	Colias_phicomone	C_phicomone_243	Pieridae	Coliadinae	Colias_phicomone	1974	Sankt_Johann_im_Pongau	13.2129	47.1885	953.891
Colias_phicomone	Pieridae	Coliadinae	Colias_phicomone	Oligotroph	Alpine_grasslands	Alpine_grassland	Mobile	Specialist	Least_Concern	Colias_phicomone	C_phicomone_244	Pieridae	Coliadinae	Colias_phicomone	1974	Sankt_Johann_im_Pongau	13.2129	47.1885	953.891
Colias_phicomone	Pieridae	Coliadinae	Colias_phicomone	Oligotroph	Alpine_grasslands	Alpine_grassland	Mobile	Specialist	Least_Concern	Colias_phicomone	C_phicomone_241	Pieridae	Coliadinae	Colias_phicomone	1974	Sankt_Johann_im_Pongau	13.2334	47.1746	1035.4
Colias_phicomone	Pieridae	Coliadinae	Colias_phicomone	Oligotroph	Alpine_grasslands	Alpine_grassland	Mobile	Specialist	Least_Concern	Colias_phicomone	C_phicomone_242	Pieridae	Coliadinae	Colias_phicomone	1974	Sankt_Johann_im_Pongau	13.2334	47.1746	1035.4
Colias_phicomone	Pieridae	Coliadinae	Colias_phicomone	Oligotroph	Alpine_grasslands	Alpine_grassland	Mobile	Specialist	Least_Concern	Colias_phicomone	C_phicomone_245	Pieridae	Coliadinae	Colias_phicomone	1974	Sankt_Johann_im_Pongau	13.2334	47.1746	1035.4
Colias_phicomone	Pieridae	Coliadinae	Colias_phicomone	Oligotroph	Alpine_grasslands	Alpine_grassland	Mobile	Specialist	Least_Concern	Colias_phicomone	C_phicomone_246	Pieridae	Coliadinae	Colias_phicomone	1974	Sankt_Johann_im_Pongau	13.2334	47.1746	1035.4
Colias_phicomone	Pieridae	Coliadinae	Colias_phicomone	Oligotroph	Alpine_grasslands	Alpine_grassland	Mobile	Specialist	Least_Concern	Colias_phicomone	C_phicomone_240	Pieridae	Coliadinae	Colias_phicomone	1974	Sankt_Johann_im_Pongau	13.0554	47.1453	2075.82
Colias_phicomone	Pieridae	Coliadinae	Colias_phicomone	Oligotroph	Alpine_grasslands	Alpine_grassland	Mobile	Specialist	Least_Concern	Colias_phicomone	C_phicomone_227	Pieridae	Coliadinae	Colias_phicomone	1971	Sankt_Johann_im_Pongau	13.1007	47.4074	1337.07
Colias_phicomone	Pieridae	Coliadinae	Colias_phicomone	Oligotroph	Alpine_grasslands	Alpine_grassland	Mobile	Specialist	Least_Concern	Colias_phicomone	C_phicomone_228	Pieridae	Coliadinae	Colias_phicomone	1971	Sankt_Johann_im_Pongau	13.1007	47.4074	1337.07
Colias_phicomone	Pieridae	Coliadinae	Colias_phicomone	Oligotroph	Alpine_grasslands	Alpine_grassland	Mobile	Specialist	Least_Concern	Colias_phicomone	C_phicomone_229	Pieridae	Coliadinae	Colias_phicomone	1971	Sankt_Johann_im_Pongau	13.1007	47.4074	1337.07
Colias_phicomone	Pieridae	Coliadinae	Colias_phicomone	Oligotroph	Alpine_grasslands	Alpine_grassland	Mobile	Specialist	Least_Concern	Colias_phicomone	C_phicomone_213	Pieridae	Coliadinae	Colias_phicomone	1961	Sankt_Johann_im_Pongau	13.0554	47.1453	2075.82
Colias_phicomone	Pieridae	Coliadinae	Colias_phicomone	Oligotroph	Alpine_grasslands	Alpine_grassland	Mobile	Specialist	Least_Concern	Colias_phicomone	C_phicomone_214	Pieridae	Coliadinae	Colias_phicomone	1961	Sankt_Johann_im_Pongau	13.0554	47.1453	2075.82
Colias_phicomone	Pieridae	Coliadinae	Colias_phicomone	Oligotroph	Alpine_grasslands	Alpine_grassland	Mobile	Specialist	Least_Concern	Colias_phicomone	C_phicomone_209	Pieridae	Coliadinae	Colias_phicomone	1960	Sankt_Johann_im_Pongau	13.0554	47.1453	2075.82
Colias_phicomone	Pieridae	Coliadinae	Colias_phicomone	Oligotroph	Alpine_grasslands	Alpine_grassland	Mobile	Specialist	Least_Concern	Colias_phicomone	C_phicomone_384	Pieridae	Coliadinae	Colias_phicomone	2012	Tamsweg	13.6455	47.1304	2069.27
Colias_phicomone	Pieridae	Coliadinae	Colias_phicomone	Oligotroph	Alpine_grasslands	Alpine_grassland	Mobile	Specialist	Least_Concern	Colias_phicomone	C_phicomone_385	Pieridae	Coliadinae	Colias_phicomone	2012	Tamsweg	13.6455	47.1304	2069.27
Colias_phicomone	Pieridae	Coliadinae	Colias_phicomone	Oligotroph	Alpine_grasslands	Alpine_grassland	Mobile	Specialist	Least_Concern	Colias_phicomone	C_phicomone_378	Pieridae	Coliadinae	Colias_phicomone	2009	Tamsweg	13.4119	47.1133	2058.59
Colias_phicomone	Pieridae	Coliadinae	Colias_phicomone	Oligotroph	Alpine_grasslands	Alpine_grassland	Mobile	Specialist	Least_Concern	Colias_phicomone	C_phicomone_372	Pieridae	Coliadinae	Colias_phicomone	2007	Tamsweg	13.7848	46.9857	1988.74
Colias_phicomone	Pieridae	Coliadinae	Colias_phicomone	Oligotroph	Alpine_grasslands	Alpine_grassland	Mobile	Specialist	Least_Concern	Colias_phicomone	C_phicomone_337	Pieridae	Coliadinae	Colias_phicomone	1998	Tamsweg	13.5754	47.2532	1968.7
Colias_phicomone	Pieridae	Coliadinae	Colias_phicomone	Oligotroph	Alpine_grasslands	Alpine_grassland	Mobile	Specialist	Least_Concern	Colias_phicomone	C_phicomone_320	Pieridae	Coliadinae	Colias_phicomone	1996	Tamsweg	13.5764	47.2374	1659.4
Colias_phicomone	Pieridae	Coliadinae	Colias_phicomone	Oligotroph	Alpine_grasslands	Alpine_grassland	Mobile	Specialist	Least_Concern	Colias_phicomone	C_phicomone_321	Pieridae	Coliadinae	Colias_phicomone	1996	Tamsweg	13.5764	47.2374	1659.4
Colias_phicomone	Pieridae	Coliadinae	Colias_phicomone	Oligotroph	Alpine_grasslands	Alpine_grassland	Mobile	Specialist	Least_Concern	Colias_phicomone	C_phicomone_279	Pieridae	Coliadinae	Colias_phicomone	1987	Tamsweg	13.4096	47.0989	1750.98
Colias_phicomone	Pieridae	Coliadinae	Colias_phicomone	Oligotroph	Alpine_grasslands	Alpine_grassland	Mobile	Specialist	Least_Concern	Colias_phicomone	C_phicomone_277	Pieridae	Coliadinae	Colias_phicomone	1986	Tamsweg	13.493	47.1031	1233.5
Colias_phicomone	Pieridae	Coliadinae	Colias_phicomone	Oligotroph	Alpine_grasslands	Alpine_grassland	Mobile	Specialist	Least_Concern	Colias_phicomone	C_phicomone_274	Pieridae	Coliadinae	Colias_phicomone	1985	Tamsweg	13.4187	47.1087	1506.19
Colias_phicomone	Pieridae	Coliadinae	Colias_phicomone	Oligotroph	Alpine_grasslands	Alpine_grassland	Mobile	Specialist	Least_Concern	Colias_phicomone	C_phicomone_261	Pieridae	Coliadinae	Colias_phicomone	1981	Tamsweg	13.3784	47.1482	1751.54
Colias_phicomone	Pieridae	Coliadinae	Colias_phicomone	Oligotroph	Alpine_grasslands	Alpine_grassland	Mobile	Specialist	Least_Concern	Colias_phicomone	C_phicomone_258	Pieridae	Coliadinae	Colias_phicomone	1980	Tamsweg	13.3784	47.1482	1751.54
Colias_phicomone	Pieridae	Coliadinae	Colias_phicomone	Oligotroph	Alpine_grasslands	Alpine_grassland	Mobile	Specialist	Least_Concern	Colias_phicomone	C_phicomone_250	Pieridae	Coliadinae	Colias_phicomone	1976	Tamsweg	13.493	47.1031	1233.5
Colias_phicomone	Pieridae	Coliadinae	Colias_phicomone	Oligotroph	Alpine_grasslands	Alpine_grassland	Mobile	Specialist	Least_Concern	Colias_phicomone	C_phicomone_249	Pieridae	Coliadinae	Colias_phicomone	1976	Tamsweg	13.4096	47.0989	1750.98
Colias_phicomone	Pieridae	Coliadinae	Colias_phicomone	Oligotroph	Alpine_grasslands	Alpine_grassland	Mobile	Specialist	Least_Concern	Colias_phicomone	C_phicomone_247	Pieridae	Coliadinae	Colias_phicomone	1975	Tamsweg	13.4985	47.0981	1122.64
Colias_phicomone	Pieridae	Coliadinae	Colias_phicomone	Oligotroph	Alpine_grasslands	Alpine_grassland	Mobile	Specialist	Least_Concern	Colias_phicomone	C_phicomone_236	Pieridae	Coliadinae	Colias_phicomone	1972	Tamsweg	13.493	47.1031	1233.5
Colias_phicomone	Pieridae	Coliadinae	Colias_phicomone	Oligotroph	Alpine_grasslands	Alpine_grassland	Mobile	Specialist	Least_Concern	Colias_phicomone	C_phicomone_396	Pieridae	Coliadinae	Colias_phicomone	2017	Zell_am_See	12.2741	47.1504	1701.95
Colias_phicomone	Pieridae	Coliadinae	Colias_phicomone	Oligotroph	Alpine_grasslands	Alpine_grassland	Mobile	Specialist	Least_Concern	Colias_phicomone	C_phicomone_391	Pieridae	Coliadinae	Colias_phicomone	2015	Zell_am_See	12.328	47.1545	2140.35
Colias_phicomone	Pieridae	Coliadinae	Colias_phicomone	Oligotroph	Alpine_grasslands	Alpine_grassland	Mobile	Specialist	Least_Concern	Colias_phicomone	C_phicomone_389	Pieridae	Coliadinae	Colias_phicomone	2014	Zell_am_See	12.6488	47.4607	988.698
Colias_phicomone	Pieridae	Coliadinae	Colias_phicomone	Oligotroph	Alpine_grasslands	Alpine_grassland	Mobile	Specialist	Least_Concern	Colias_phicomone	C_phicomone_386	Pieridae	Coliadinae	Colias_phicomone	2013	Zell_am_See	12.831	47.1238	2570.68
Colias_phicomone	Pieridae	Coliadinae	Colias_phicomone	Oligotroph	Alpine_grasslands	Alpine_grassland	Mobile	Specialist	Least_Concern	Colias_phicomone	C_phicomone_377	Pieridae	Coliadinae	Colias_phicomone	2008	Zell_am_See	12.1047	47.2044	1450.34
Colias_phicomone	Pieridae	Coliadinae	Colias_phicomone	Oligotroph	Alpine_grasslands	Alpine_grassland	Mobile	Specialist	Least_Concern	Colias_phicomone	C_phicomone_373	Pieridae	Coliadinae	Colias_phicomone	2007	Zell_am_See	13.0454	47.3964	1441.62
Colias_phicomone	Pieridae	Coliadinae	Colias_phicomone	Oligotroph	Alpine_grasslands	Alpine_grassland	Mobile	Specialist	Least_Concern	Colias_phicomone	C_phicomone_376	Pieridae	Coliadinae	Colias_phicomone	2007	Zell_am_See	12.3171	47.1703	1805.48
Colias_phicomone	Pieridae	Coliadinae	Colias_phicomone	Oligotroph	Alpine_grasslands	Alpine_grassland	Mobile	Specialist	Least_Concern	Colias_phicomone	C_phicomone_375	Pieridae	Coliadinae	Colias_phicomone	2007	Zell_am_See	12.273	47.1427	1807.96
Colias_phicomone	Pieridae	Coliadinae	Colias_phicomone	Oligotroph	Alpine_grasslands	Alpine_grassland	Mobile	Specialist	Least_Concern	Colias_phicomone	C_phicomone_374	Pieridae	Coliadinae	Colias_phicomone	2007	Zell_am_See	12.2781	47.1361	1923.83
Colias_phicomone	Pieridae	Coliadinae	Colias_phicomone	Oligotroph	Alpine_grasslands	Alpine_grassland	Mobile	Specialist	Least_Concern	Colias_phicomone	C_phicomone_370	Pieridae	Coliadinae	Colias_phicomone	2006	Zell_am_See	12.6449	47.456	967.24
Colias_phicomone	Pieridae	Coliadinae	Colias_phicomone	Oligotroph	Alpine_grasslands	Alpine_grassland	Mobile	Specialist	Least_Concern	Colias_phicomone	C_phicomone_369	Pieridae	Coliadinae	Colias_phicomone	2006	Zell_am_See	12.6488	47.4607	988.698
Colias_phicomone	Pieridae	Coliadinae	Colias_phicomone	Oligotroph	Alpine_grasslands	Alpine_grassland	Mobile	Specialist	Least_Concern	Colias_phicomone	C_phicomone_368	Pieridae	Coliadinae	Colias_phicomone	2006	Zell_am_See	13.0454	47.3964	1441.62
Colias_phicomone	Pieridae	Coliadinae	Colias_phicomone	Oligotroph	Alpine_grasslands	Alpine_grassland	Mobile	Specialist	Least_Concern	Colias_phicomone	C_phicomone_366	Pieridae	Coliadinae	Colias_phicomone	2006	Zell_am_See	12.1912	47.1212	1667.53
Colias_phicomone	Pieridae	Coliadinae	Colias_phicomone	Oligotroph	Alpine_grasslands	Alpine_grassland	Mobile	Specialist	Least_Concern	Colias_phicomone	C_phicomone_367	Pieridae	Coliadinae	Colias_phicomone	2006	Zell_am_See	12.2331	47.0964	1891.67
Colias_phicomone	Pieridae	Coliadinae	Colias_phicomone	Oligotroph	Alpine_grasslands	Alpine_grassland	Mobile	Specialist	Least_Concern	Colias_phicomone	C_phicomone_371	Pieridae	Coliadinae	Colias_phicomone	2006	Zell_am_See	12.822	47.1235	2259.06
Colias_phicomone	Pieridae	Coliadinae	Colias_phicomone	Oligotroph	Alpine_grasslands	Alpine_grassland	Mobile	Specialist	Least_Concern	Colias_phicomone	C_phicomone_365	Pieridae	Coliadinae	Colias_phicomone	2005	Zell_am_See	12.8129	47.1694	1147.27
Colias_phicomone	Pieridae	Coliadinae	Colias_phicomone	Oligotroph	Alpine_grasslands	Alpine_grassland	Mobile	Specialist	Least_Concern	Colias_phicomone	C_phicomone_362	Pieridae	Coliadinae	Colias_phicomone	2005	Zell_am_See	12.822	47.1235	2259.06
Colias_phicomone	Pieridae	Coliadinae	Colias_phicomone	Oligotroph	Alpine_grasslands	Alpine_grassland	Mobile	Specialist	Least_Concern	Colias_phicomone	C_phicomone_363	Pieridae	Coliadinae	Colias_phicomone	2005	Zell_am_See	12.822	47.1235	2259.06
Colias_phicomone	Pieridae	Coliadinae	Colias_phicomone	Oligotroph	Alpine_grasslands	Alpine_grassland	Mobile	Specialist	Least_Concern	Colias_phicomone	C_phicomone_364	Pieridae	Coliadinae	Colias_phicomone	2005	Zell_am_See	12.822	47.1235	2259.06
Colias_phicomone	Pieridae	Coliadinae	Colias_phicomone	Oligotroph	Alpine_grasslands	Alpine_grassland	Mobile	Specialist	Least_Concern	Colias_phicomone	C_phicomone_360	Pieridae	Coliadinae	Colias_phicomone	2003	Zell_am_See	12.7027	47.5922	636.81
Colias_phicomone	Pieridae	Coliadinae	Colias_phicomone	Oligotroph	Alpine_grasslands	Alpine_grassland	Mobile	Specialist	Least_Concern	Colias_phicomone	C_phicomone_356	Pieridae	Coliadinae	Colias_phicomone	2002	Zell_am_See	12.8196	47.1247	2241.32
Colias_phicomone	Pieridae	Coliadinae	Colias_phicomone	Oligotroph	Alpine_grasslands	Alpine_grassland	Mobile	Specialist	Least_Concern	Colias_phicomone	C_phicomone_354	Pieridae	Coliadinae	Colias_phicomone	2001	Zell_am_See	12.6488	47.4607	988.698
Colias_phicomone	Pieridae	Coliadinae	Colias_phicomone	Oligotroph	Alpine_grasslands	Alpine_grassland	Mobile	Specialist	Least_Concern	Colias_phicomone	C_phicomone_352	Pieridae	Coliadinae	Colias_phicomone	2000	Zell_am_See	12.8046	47.1455	1277.05
Colias_phicomone	Pieridae	Coliadinae	Colias_phicomone	Oligotroph	Alpine_grasslands	Alpine_grassland	Mobile	Specialist	Least_Concern	Colias_phicomone	C_phicomone_349	Pieridae	Coliadinae	Colias_phicomone	2000	Zell_am_See	12.8005	47.1467	1289.13
Colias_phicomone	Pieridae	Coliadinae	Colias_phicomone	Oligotroph	Alpine_grasslands	Alpine_grassland	Mobile	Specialist	Least_Concern	Colias_phicomone	C_phicomone_351	Pieridae	Coliadinae	Colias_phicomone	2000	Zell_am_See	12.7879	47.1327	1295.06
Colias_phicomone	Pieridae	Coliadinae	Colias_phicomone	Oligotroph	Alpine_grasslands	Alpine_grassland	Mobile	Specialist	Least_Concern	Colias_phicomone	C_phicomone_348	Pieridae	Coliadinae	Colias_phicomone	2000	Zell_am_See	12.822	47.1235	2259.06
Colias_phicomone	Pieridae	Coliadinae	Colias_phicomone	Oligotroph	Alpine_grasslands	Alpine_grassland	Mobile	Specialist	Least_Concern	Colias_phicomone	C_phicomone_350	Pieridae	Coliadinae	Colias_phicomone	2000	Zell_am_See	12.8367	47.0984	2273.36
Colias_phicomone	Pieridae	Coliadinae	Colias_phicomone	Oligotroph	Alpine_grasslands	Alpine_grassland	Mobile	Specialist	Least_Concern	Colias_phicomone	C_phicomone_347	Pieridae	Coliadinae	Colias_phicomone	1999	Zell_am_See	12.822	47.1235	2259.06
Colias_phicomone	Pieridae	Coliadinae	Colias_phicomone	Oligotroph	Alpine_grasslands	Alpine_grassland	Mobile	Specialist	Least_Concern	Colias_phicomone	C_phicomone_339	Pieridae	Coliadinae	Colias_phicomone	1998	Zell_am_See	12.822	47.1235	2259.06
Colias_phicomone	Pieridae	Coliadinae	Colias_phicomone	Oligotroph	Alpine_grasslands	Alpine_grassland	Mobile	Specialist	Least_Concern	Colias_phicomone	C_phicomone_338	Pieridae	Coliadinae	Colias_phicomone	1998	Zell_am_See	12.8367	47.0984	2273.36
Colias_phicomone	Pieridae	Coliadinae	Colias_phicomone	Oligotroph	Alpine_grasslands	Alpine_grassland	Mobile	Specialist	Least_Concern	Colias_phicomone	C_phicomone_325	Pieridae	Coliadinae	Colias_phicomone	1997	Zell_am_See	13.0397	47.4005	1545.16
Colias_phicomone	Pieridae	Coliadinae	Colias_phicomone	Oligotroph	Alpine_grasslands	Alpine_grassland	Mobile	Specialist	Least_Concern	Colias_phicomone	C_phicomone_334	Pieridae	Coliadinae	Colias_phicomone	1997	Zell_am_See	13.0397	47.4005	1545.16
Colias_phicomone	Pieridae	Coliadinae	Colias_phicomone	Oligotroph	Alpine_grasslands	Alpine_grassland	Mobile	Specialist	Least_Concern	Colias_phicomone	C_phicomone_327	Pieridae	Coliadinae	Colias_phicomone	1997	Zell_am_See	12.822	47.1235	2259.06
Colias_phicomone	Pieridae	Coliadinae	Colias_phicomone	Oligotroph	Alpine_grasslands	Alpine_grassland	Mobile	Specialist	Least_Concern	Colias_phicomone	C_phicomone_328	Pieridae	Coliadinae	Colias_phicomone	1997	Zell_am_See	12.822	47.1235	2259.06
Colias_phicomone	Pieridae	Coliadinae	Colias_phicomone	Oligotroph	Alpine_grasslands	Alpine_grassland	Mobile	Specialist	Least_Concern	Colias_phicomone	C_phicomone_329	Pieridae	Coliadinae	Colias_phicomone	1997	Zell_am_See	12.822	47.1235	2259.06
Colias_phicomone	Pieridae	Coliadinae	Colias_phicomone	Oligotroph	Alpine_grasslands	Alpine_grassland	Mobile	Specialist	Least_Concern	Colias_phicomone	C_phicomone_326	Pieridae	Coliadinae	Colias_phicomone	1997	Zell_am_See	12.8367	47.0984	2273.36
Colias_phicomone	Pieridae	Coliadinae	Colias_phicomone	Oligotroph	Alpine_grasslands	Alpine_grassland	Mobile	Specialist	Least_Concern	Colias_phicomone	C_phicomone_330	Pieridae	Coliadinae	Colias_phicomone	1997	Zell_am_See	12.8367	47.0984	2273.36
Colias_phicomone	Pieridae	Coliadinae	Colias_phicomone	Oligotroph	Alpine_grasslands	Alpine_grassland	Mobile	Specialist	Least_Concern	Colias_phicomone	C_phicomone_331	Pieridae	Coliadinae	Colias_phicomone	1997	Zell_am_See	12.8367	47.0984	2273.36
Colias_phicomone	Pieridae	Coliadinae	Colias_phicomone	Oligotroph	Alpine_grasslands	Alpine_grassland	Mobile	Specialist	Least_Concern	Colias_phicomone	C_phicomone_332	Pieridae	Coliadinae	Colias_phicomone	1997	Zell_am_See	12.8367	47.0984	2273.36
Colias_phicomone	Pieridae	Coliadinae	Colias_phicomone	Oligotroph	Alpine_grasslands	Alpine_grassland	Mobile	Specialist	Least_Concern	Colias_phicomone	C_phicomone_317	Pieridae	Coliadinae	Colias_phicomone	1996	Zell_am_See	12.6328	47.432	2032.06
Colias_phicomone	Pieridae	Coliadinae	Colias_phicomone	Oligotroph	Alpine_grasslands	Alpine_grassland	Mobile	Specialist	Least_Concern	Colias_phicomone	C_phicomone_314	Pieridae	Coliadinae	Colias_phicomone	1995	Zell_am_See	12.9314	47.1173	1601.69
Colias_phicomone	Pieridae	Coliadinae	Colias_phicomone	Oligotroph	Alpine_grasslands	Alpine_grassland	Mobile	Specialist	Least_Concern	Colias_phicomone	C_phicomone_312	Pieridae	Coliadinae	Colias_phicomone	1995	Zell_am_See	12.822	47.1235	2259.06
Colias_phicomone	Pieridae	Coliadinae	Colias_phicomone	Oligotroph	Alpine_grasslands	Alpine_grassland	Mobile	Specialist	Least_Concern	Colias_phicomone	C_phicomone_313	Pieridae	Coliadinae	Colias_phicomone	1995	Zell_am_See	12.8367	47.0984	2273.36
Colias_phicomone	Pieridae	Coliadinae	Colias_phicomone	Oligotroph	Alpine_grasslands	Alpine_grassland	Mobile	Specialist	Least_Concern	Colias_phicomone	C_phicomone_301	Pieridae	Coliadinae	Colias_phicomone	1994	Zell_am_See	12.5043	47.3636	1305.44
Colias_phicomone	Pieridae	Coliadinae	Colias_phicomone	Oligotroph	Alpine_grasslands	Alpine_grassland	Mobile	Specialist	Least_Concern	Colias_phicomone	C_phicomone_300	Pieridae	Coliadinae	Colias_phicomone	1994	Zell_am_See	12.7155	47.1571	2046.34
Colias_phicomone	Pieridae	Coliadinae	Colias_phicomone	Oligotroph	Alpine_grasslands	Alpine_grassland	Mobile	Specialist	Least_Concern	Colias_phicomone	C_phicomone_303	Pieridae	Coliadinae	Colias_phicomone	1994	Zell_am_See	12.8367	47.0984	2273.36
Colias_phicomone	Pieridae	Coliadinae	Colias_phicomone	Oligotroph	Alpine_grasslands	Alpine_grassland	Mobile	Specialist	Least_Concern	Colias_phicomone	C_phicomone_293	Pieridae	Coliadinae	Colias_phicomone	1993	Zell_am_See	12.822	47.1235	2259.06
Colias_phicomone	Pieridae	Coliadinae	Colias_phicomone	Oligotroph	Alpine_grasslands	Alpine_grassland	Mobile	Specialist	Least_Concern	Colias_phicomone	C_phicomone_294	Pieridae	Coliadinae	Colias_phicomone	1993	Zell_am_See	12.822	47.1235	2259.06
Colias_phicomone	Pieridae	Coliadinae	Colias_phicomone	Oligotroph	Alpine_grasslands	Alpine_grassland	Mobile	Specialist	Least_Concern	Colias_phicomone	C_phicomone_298	Pieridae	Coliadinae	Colias_phicomone	1993	Zell_am_See	12.822	47.1235	2259.06
Colias_phicomone	Pieridae	Coliadinae	Colias_phicomone	Oligotroph	Alpine_grasslands	Alpine_grassland	Mobile	Specialist	Least_Concern	Colias_phicomone	C_phicomone_299	Pieridae	Coliadinae	Colias_phicomone	1993	Zell_am_See	12.822	47.1235	2259.06
Colias_phicomone	Pieridae	Coliadinae	Colias_phicomone	Oligotroph	Alpine_grasslands	Alpine_grassland	Mobile	Specialist	Least_Concern	Colias_phicomone	C_phicomone_290	Pieridae	Coliadinae	Colias_phicomone	1992	Zell_am_See	12.822	47.1235	2259.06
Colias_phicomone	Pieridae	Coliadinae	Colias_phicomone	Oligotroph	Alpine_grasslands	Alpine_grassland	Mobile	Specialist	Least_Concern	Colias_phicomone	C_phicomone_291	Pieridae	Coliadinae	Colias_phicomone	1992	Zell_am_See	12.8367	47.0984	2273.36
Colias_phicomone	Pieridae	Coliadinae	Colias_phicomone	Oligotroph	Alpine_grasslands	Alpine_grassland	Mobile	Specialist	Least_Concern	Colias_phicomone	C_phicomone_287	Pieridae	Coliadinae	Colias_phicomone	1991	Zell_am_See	12.822	47.1235	2259.06
Colias_phicomone	Pieridae	Coliadinae	Colias_phicomone	Oligotroph	Alpine_grasslands	Alpine_grassland	Mobile	Specialist	Least_Concern	Colias_phicomone	C_phicomone_288	Pieridae	Coliadinae	Colias_phicomone	1991	Zell_am_See	12.822	47.1235	2259.06
Colias_phicomone	Pieridae	Coliadinae	Colias_phicomone	Oligotroph	Alpine_grasslands	Alpine_grassland	Mobile	Specialist	Least_Concern	Colias_phicomone	C_phicomone_289	Pieridae	Coliadinae	Colias_phicomone	1991	Zell_am_See	12.822	47.1235	2259.06
Colias_phicomone	Pieridae	Coliadinae	Colias_phicomone	Oligotroph	Alpine_grasslands	Alpine_grassland	Mobile	Specialist	Least_Concern	Colias_phicomone	C_phicomone_285	Pieridae	Coliadinae	Colias_phicomone	1990	Zell_am_See	13.0416	47.249	2242.31
Colias_phicomone	Pieridae	Coliadinae	Colias_phicomone	Oligotroph	Alpine_grasslands	Alpine_grassland	Mobile	Specialist	Least_Concern	Colias_phicomone	C_phicomone_283	Pieridae	Coliadinae	Colias_phicomone	1990	Zell_am_See	12.822	47.1235	2259.06
Colias_phicomone	Pieridae	Coliadinae	Colias_phicomone	Oligotroph	Alpine_grasslands	Alpine_grassland	Mobile	Specialist	Least_Concern	Colias_phicomone	C_phicomone_276	Pieridae	Coliadinae	Colias_phicomone	1986	Zell_am_See	12.8001	47.1514	1272.92
Colias_phicomone	Pieridae	Coliadinae	Colias_phicomone	Oligotroph	Alpine_grasslands	Alpine_grassland	Mobile	Specialist	Least_Concern	Colias_phicomone	C_phicomone_278	Pieridae	Coliadinae	Colias_phicomone	1986	Zell_am_See	12.8161	47.1441	1640
Colias_phicomone	Pieridae	Coliadinae	Colias_phicomone	Oligotroph	Alpine_grasslands	Alpine_grassland	Mobile	Specialist	Least_Concern	Colias_phicomone	C_phicomone_269	Pieridae	Coliadinae	Colias_phicomone	1984	Zell_am_See	12.274	47.1508	1705.51
Colias_phicomone	Pieridae	Coliadinae	Colias_phicomone	Oligotroph	Alpine_grasslands	Alpine_grassland	Mobile	Specialist	Least_Concern	Colias_phicomone	C_phicomone_271	Pieridae	Coliadinae	Colias_phicomone	1984	Zell_am_See	12.822	47.1235	2259.06
Colias_phicomone	Pieridae	Coliadinae	Colias_phicomone	Oligotroph	Alpine_grasslands	Alpine_grassland	Mobile	Specialist	Least_Concern	Colias_phicomone	C_phicomone_272	Pieridae	Coliadinae	Colias_phicomone	1984	Zell_am_See	12.8437	47.0829	2551.69
Colias_phicomone	Pieridae	Coliadinae	Colias_phicomone	Oligotroph	Alpine_grasslands	Alpine_grassland	Mobile	Specialist	Least_Concern	Colias_phicomone	C_phicomone_273	Pieridae	Coliadinae	Colias_phicomone	1984	Zell_am_See	12.8437	47.0829	2551.69
Colias_phicomone	Pieridae	Coliadinae	Colias_phicomone	Oligotroph	Alpine_grasslands	Alpine_grassland	Mobile	Specialist	Least_Concern	Colias_phicomone	C_phicomone_267	Pieridae	Coliadinae	Colias_phicomone	1983	Zell_am_See	12.6503	47.1821	1876.55
Colias_phicomone	Pieridae	Coliadinae	Colias_phicomone	Oligotroph	Alpine_grasslands	Alpine_grassland	Mobile	Specialist	Least_Concern	Colias_phicomone	C_phicomone_266	Pieridae	Coliadinae	Colias_phicomone	1983	Zell_am_See	12.654	47.1692	2192.54
Colias_phicomone	Pieridae	Coliadinae	Colias_phicomone	Oligotroph	Alpine_grasslands	Alpine_grassland	Mobile	Specialist	Least_Concern	Colias_phicomone	C_phicomone_260	Pieridae	Coliadinae	Colias_phicomone	1980	Zell_am_See	12.6712	47.5786	663.041
Colias_phicomone	Pieridae	Coliadinae	Colias_phicomone	Oligotroph	Alpine_grasslands	Alpine_grassland	Mobile	Specialist	Least_Concern	Colias_phicomone	C_phicomone_259	Pieridae	Coliadinae	Colias_phicomone	1980	Zell_am_See	12.8001	47.1514	1272.92
Colias_phicomone	Pieridae	Coliadinae	Colias_phicomone	Oligotroph	Alpine_grasslands	Alpine_grassland	Mobile	Specialist	Least_Concern	Colias_phicomone	C_phicomone_256	Pieridae	Coliadinae	Colias_phicomone	1977	Zell_am_See	12.8001	47.1514	1272.92
Colias_phicomone	Pieridae	Coliadinae	Colias_phicomone	Oligotroph	Alpine_grasslands	Alpine_grassland	Mobile	Specialist	Least_Concern	Colias_phicomone	C_phicomone_257	Pieridae	Coliadinae	Colias_phicomone	1977	Zell_am_See	12.7815	47.2196	1719.73
Colias_phicomone	Pieridae	Coliadinae	Colias_phicomone	Oligotroph	Alpine_grasslands	Alpine_grassland	Mobile	Specialist	Least_Concern	Colias_phicomone	C_phicomone_248	Pieridae	Coliadinae	Colias_phicomone	1976	Zell_am_See	12.7757	47.1201	1464.4
Colias_phicomone	Pieridae	Coliadinae	Colias_phicomone	Oligotroph	Alpine_grasslands	Alpine_grassland	Mobile	Specialist	Least_Concern	Colias_phicomone	C_phicomone_238	Pieridae	Coliadinae	Colias_phicomone	1973	Zell_am_See	13.0397	47.4005	1545.16
Colias_phicomone	Pieridae	Coliadinae	Colias_phicomone	Oligotroph	Alpine_grasslands	Alpine_grassland	Mobile	Specialist	Least_Concern	Colias_phicomone	C_phicomone_233	Pieridae	Coliadinae	Colias_phicomone	1972	Zell_am_See	12.6503	47.1821	1876.55
Colias_phicomone	Pieridae	Coliadinae	Colias_phicomone	Oligotroph	Alpine_grasslands	Alpine_grassland	Mobile	Specialist	Least_Concern	Colias_phicomone	C_phicomone_235	Pieridae	Coliadinae	Colias_phicomone	1972	Zell_am_See	12.6503	47.1821	1876.55
Colias_phicomone	Pieridae	Coliadinae	Colias_phicomone	Oligotroph	Alpine_grasslands	Alpine_grassland	Mobile	Specialist	Least_Concern	Colias_phicomone	C_phicomone_237	Pieridae	Coliadinae	Colias_phicomone	1972	Zell_am_See	12.6503	47.1821	1876.55
Colias_phicomone	Pieridae	Coliadinae	Colias_phicomone	Oligotroph	Alpine_grasslands	Alpine_grassland	Mobile	Specialist	Least_Concern	Colias_phicomone	C_phicomone_234	Pieridae	Coliadinae	Colias_phicomone	1972	Zell_am_See	12.654	47.1692	2192.54
Colias_phicomone	Pieridae	Coliadinae	Colias_phicomone	Oligotroph	Alpine_grasslands	Alpine_grassland	Mobile	Specialist	Least_Concern	Colias_phicomone	C_phicomone_232	Pieridae	Coliadinae	Colias_phicomone	1971	Zell_am_See	12.6503	47.1821	1876.55
Colias_phicomone	Pieridae	Coliadinae	Colias_phicomone	Oligotroph	Alpine_grasslands	Alpine_grassland	Mobile	Specialist	Least_Concern	Colias_phicomone	C_phicomone_230	Pieridae	Coliadinae	Colias_phicomone	1971	Zell_am_See	12.7155	47.1571	2046.34
Colias_phicomone	Pieridae	Coliadinae	Colias_phicomone	Oligotroph	Alpine_grasslands	Alpine_grassland	Mobile	Specialist	Least_Concern	Colias_phicomone	C_phicomone_231	Pieridae	Coliadinae	Colias_phicomone	1971	Zell_am_See	12.7155	47.1571	2046.34
Colias_phicomone	Pieridae	Coliadinae	Colias_phicomone	Oligotroph	Alpine_grasslands	Alpine_grassland	Mobile	Specialist	Least_Concern	Colias_phicomone	C_phicomone_221	Pieridae	Coliadinae	Colias_phicomone	1969	Zell_am_See	12.5043	47.3636	1305.44
Colias_phicomone	Pieridae	Coliadinae	Colias_phicomone	Oligotroph	Alpine_grasslands	Alpine_grassland	Mobile	Specialist	Least_Concern	Colias_phicomone	C_phicomone_215	Pieridae	Coliadinae	Colias_phicomone	1963	Zell_am_See	12.7614	47.4387	786.933
Colias_phicomone	Pieridae	Coliadinae	Colias_phicomone	Oligotroph	Alpine_grasslands	Alpine_grassland	Mobile	Specialist	Least_Concern	Colias_phicomone	C_phicomone_210	Pieridae	Coliadinae	Colias_phicomone	1961	Zell_am_See	12.7155	47.1571	2046.34
Colias_phicomone	Pieridae	Coliadinae	Colias_phicomone	Oligotroph	Alpine_grasslands	Alpine_grassland	Mobile	Specialist	Least_Concern	Colias_phicomone	C_phicomone_211	Pieridae	Coliadinae	Colias_phicomone	1961	Zell_am_See	12.7155	47.1571	2046.34
Erebia_cassioides	Nymphalidae	Satyrinae	Erebia_cassioides	Oligotroph	Alpine_grasslands	Alpine_grassland	Medium_sedentary	Specialist	Least_Concern	Erebia_cassioides	E_cassioides_110	Nymphalidae	Satyrinae	Erebia_cassioides	2011	Sankt_Johann_im_Pongau	13.0946	47.2753	1401.42
Erebia_cassioides	Nymphalidae	Satyrinae	Erebia_cassioides	Oligotroph	Alpine_grasslands	Alpine_grassland	Medium_sedentary	Specialist	Least_Concern	Erebia_cassioides	E_cassioides_101	Nymphalidae	Satyrinae	Erebia_cassioides	1994	Sankt_Johann_im_Pongau	13.1649	47.2927	2073.34
Erebia_cassioides	Nymphalidae	Satyrinae	Erebia_cassioides	Oligotroph	Alpine_grasslands	Alpine_grassland	Medium_sedentary	Specialist	Least_Concern	Erebia_cassioides	E_cassioides_118	Nymphalidae	Satyrinae	Erebia_cassioides	2017	Tamsweg	13.6455	47.1304	2069.27
Erebia_cassioides	Nymphalidae	Satyrinae	Erebia_cassioides	Oligotroph	Alpine_grasslands	Alpine_grassland	Medium_sedentary	Specialist	Least_Concern	Erebia_cassioides	E_cassioides_116	Nymphalidae	Satyrinae	Erebia_cassioides	2016	Tamsweg	13.6455	47.1304	2069.27
Erebia_cassioides	Nymphalidae	Satyrinae	Erebia_cassioides	Oligotroph	Alpine_grasslands	Alpine_grassland	Medium_sedentary	Specialist	Least_Concern	Erebia_cassioides	E_cassioides_114	Nymphalidae	Satyrinae	Erebia_cassioides	2013	Tamsweg	13.6455	47.1304	2069.27
Erebia_cassioides	Nymphalidae	Satyrinae	Erebia_cassioides	Oligotroph	Alpine_grasslands	Alpine_grassland	Medium_sedentary	Specialist	Least_Concern	Erebia_cassioides	E_cassioides_111	Nymphalidae	Satyrinae	Erebia_cassioides	2012	Tamsweg	13.6455	47.1304	2069.27
Erebia_cassioides	Nymphalidae	Satyrinae	Erebia_cassioides	Oligotroph	Alpine_grasslands	Alpine_grassland	Medium_sedentary	Specialist	Least_Concern	Erebia_cassioides	E_cassioides_112	Nymphalidae	Satyrinae	Erebia_cassioides	2012	Tamsweg	13.6455	47.1304	2069.27
Erebia_cassioides	Nymphalidae	Satyrinae	Erebia_cassioides	Oligotroph	Alpine_grasslands	Alpine_grassland	Medium_sedentary	Specialist	Least_Concern	Erebia_cassioides	E_cassioides_113	Nymphalidae	Satyrinae	Erebia_cassioides	2012	Tamsweg	13.6455	47.1304	2069.27
Erebia_cassioides	Nymphalidae	Satyrinae	Erebia_cassioides	Oligotroph	Alpine_grasslands	Alpine_grassland	Medium_sedentary	Specialist	Least_Concern	Erebia_cassioides	E_cassioides_102	Nymphalidae	Satyrinae	Erebia_cassioides	2004	Tamsweg	13.6174	47.1935	1815.82
Erebia_cassioides	Nymphalidae	Satyrinae	Erebia_cassioides	Oligotroph	Alpine_grasslands	Alpine_grassland	Medium_sedentary	Specialist	Least_Concern	Erebia_cassioides	E_cassioides_103	Nymphalidae	Satyrinae	Erebia_cassioides	2004	Tamsweg	13.6174	47.1935	1815.82
Erebia_cassioides	Nymphalidae	Satyrinae	Erebia_cassioides	Oligotroph	Alpine_grasslands	Alpine_grassland	Medium_sedentary	Specialist	Least_Concern	Erebia_cassioides	E_cassioides_104	Nymphalidae	Satyrinae	Erebia_cassioides	2004	Tamsweg	13.6174	47.1935	1815.82
Erebia_cassioides	Nymphalidae	Satyrinae	Erebia_cassioides	Oligotroph	Alpine_grasslands	Alpine_grassland	Medium_sedentary	Specialist	Least_Concern	Erebia_cassioides	E_cassioides_105	Nymphalidae	Satyrinae	Erebia_cassioides	2004	Tamsweg	13.6174	47.1935	1815.82
Erebia_cassioides	Nymphalidae	Satyrinae	Erebia_cassioides	Oligotroph	Alpine_grasslands	Alpine_grassland	Medium_sedentary	Specialist	Least_Concern	Erebia_cassioides	E_cassioides_106	Nymphalidae	Satyrinae	Erebia_cassioides	2004	Tamsweg	13.6174	47.1935	1815.82
Erebia_cassioides	Nymphalidae	Satyrinae	Erebia_cassioides	Oligotroph	Alpine_grasslands	Alpine_grassland	Medium_sedentary	Specialist	Least_Concern	Erebia_cassioides	E_cassioides_68	Nymphalidae	Satyrinae	Erebia_cassioides	1978	Tamsweg	13.3784	47.1482	1751.54
Erebia_cassioides	Nymphalidae	Satyrinae	Erebia_cassioides	Oligotroph	Alpine_grasslands	Alpine_grassland	Medium_sedentary	Specialist	Least_Concern	Erebia_cassioides	E_cassioides_67	Nymphalidae	Satyrinae	Erebia_cassioides	1976	Tamsweg	13.3784	47.1482	1751.54
Erebia_cassioides	Nymphalidae	Satyrinae	Erebia_cassioides	Oligotroph	Alpine_grasslands	Alpine_grassland	Medium_sedentary	Specialist	Least_Concern	Erebia_cassioides	E_cassioides_117	Nymphalidae	Satyrinae	Erebia_cassioides	2016	Zell_am_See	12.822	47.1235	2259.06
Erebia_cassioides	Nymphalidae	Satyrinae	Erebia_cassioides	Oligotroph	Alpine_grasslands	Alpine_grassland	Medium_sedentary	Specialist	Least_Concern	Erebia_cassioides	E_cassioides_115	Nymphalidae	Satyrinae	Erebia_cassioides	2015	Zell_am_See	12.3077	47.1804	1593.1
Erebia_cassioides	Nymphalidae	Satyrinae	Erebia_cassioides	Oligotroph	Alpine_grasslands	Alpine_grassland	Medium_sedentary	Specialist	Least_Concern	Erebia_cassioides	E_cassioides_109	Nymphalidae	Satyrinae	Erebia_cassioides	2008	Zell_am_See	12.117	47.1692	1890.74
Erebia_cassioides	Nymphalidae	Satyrinae	Erebia_cassioides	Oligotroph	Alpine_grasslands	Alpine_grassland	Medium_sedentary	Specialist	Least_Concern	Erebia_cassioides	E_cassioides_108	Nymphalidae	Satyrinae	Erebia_cassioides	2008	Zell_am_See	12.1198	47.1641	2111.12
Erebia_cassioides	Nymphalidae	Satyrinae	Erebia_cassioides	Oligotroph	Alpine_grasslands	Alpine_grassland	Medium_sedentary	Specialist	Least_Concern	Erebia_cassioides	E_cassioides_107	Nymphalidae	Satyrinae	Erebia_cassioides	2007	Zell_am_See	12.274	47.1508	1705.51
Erebia_cassioides	Nymphalidae	Satyrinae	Erebia_cassioides	Oligotroph	Alpine_grasslands	Alpine_grassland	Medium_sedentary	Specialist	Least_Concern	Erebia_cassioides	E_cassioides_86	Nymphalidae	Satyrinae	Erebia_cassioides	1990	Zell_am_See	12.2623	47.1892	1436.82
Erebia_cassioides	Nymphalidae	Satyrinae	Erebia_cassioides	Oligotroph	Alpine_grasslands	Alpine_grassland	Medium_sedentary	Specialist	Least_Concern	Erebia_cassioides	E_cassioides_87	Nymphalidae	Satyrinae	Erebia_cassioides	1990	Zell_am_See	13.0268	47.2385	1694.68
Erebia_cassioides	Nymphalidae	Satyrinae	Erebia_cassioides	Oligotroph	Alpine_grasslands	Alpine_grassland	Medium_sedentary	Specialist	Least_Concern	Erebia_cassioides	E_cassioides_88	Nymphalidae	Satyrinae	Erebia_cassioides	1990	Zell_am_See	13.0268	47.2385	1694.68
Erebia_cassioides	Nymphalidae	Satyrinae	Erebia_cassioides	Oligotroph	Alpine_grasslands	Alpine_grassland	Medium_sedentary	Specialist	Least_Concern	Erebia_cassioides	E_cassioides_89	Nymphalidae	Satyrinae	Erebia_cassioides	1990	Zell_am_See	13.0268	47.2385	1694.68
Erebia_cassioides	Nymphalidae	Satyrinae	Erebia_cassioides	Oligotroph	Alpine_grasslands	Alpine_grassland	Medium_sedentary	Specialist	Least_Concern	Erebia_cassioides	E_cassioides_90	Nymphalidae	Satyrinae	Erebia_cassioides	1990	Zell_am_See	13.0268	47.2385	1694.68
Erebia_cassioides	Nymphalidae	Satyrinae	Erebia_cassioides	Oligotroph	Alpine_grasslands	Alpine_grassland	Medium_sedentary	Specialist	Least_Concern	Erebia_cassioides	E_cassioides_91	Nymphalidae	Satyrinae	Erebia_cassioides	1990	Zell_am_See	13.0268	47.2385	1694.68
Erebia_cassioides	Nymphalidae	Satyrinae	Erebia_cassioides	Oligotroph	Alpine_grasslands	Alpine_grassland	Medium_sedentary	Specialist	Least_Concern	Erebia_cassioides	E_cassioides_92	Nymphalidae	Satyrinae	Erebia_cassioides	1990	Zell_am_See	12.274	47.1508	1705.51
Erebia_cassioides	Nymphalidae	Satyrinae	Erebia_cassioides	Oligotroph	Alpine_grasslands	Alpine_grassland	Medium_sedentary	Specialist	Least_Concern	Erebia_cassioides	E_cassioides_93	Nymphalidae	Satyrinae	Erebia_cassioides	1990	Zell_am_See	12.274	47.1508	1705.51
Erebia_cassioides	Nymphalidae	Satyrinae	Erebia_cassioides	Oligotroph	Alpine_grasslands	Alpine_grassland	Medium_sedentary	Specialist	Least_Concern	Erebia_cassioides	E_cassioides_94	Nymphalidae	Satyrinae	Erebia_cassioides	1990	Zell_am_See	12.274	47.1508	1705.51
Erebia_cassioides	Nymphalidae	Satyrinae	Erebia_cassioides	Oligotroph	Alpine_grasslands	Alpine_grassland	Medium_sedentary	Specialist	Least_Concern	Erebia_cassioides	E_cassioides_95	Nymphalidae	Satyrinae	Erebia_cassioides	1990	Zell_am_See	12.274	47.1508	1705.51
Erebia_cassioides	Nymphalidae	Satyrinae	Erebia_cassioides	Oligotroph	Alpine_grasslands	Alpine_grassland	Medium_sedentary	Specialist	Least_Concern	Erebia_cassioides	E_cassioides_96	Nymphalidae	Satyrinae	Erebia_cassioides	1990	Zell_am_See	12.274	47.1508	1705.51
Erebia_cassioides	Nymphalidae	Satyrinae	Erebia_cassioides	Oligotroph	Alpine_grasslands	Alpine_grassland	Medium_sedentary	Specialist	Least_Concern	Erebia_cassioides	E_cassioides_97	Nymphalidae	Satyrinae	Erebia_cassioides	1990	Zell_am_See	12.274	47.1508	1705.51
Erebia_cassioides	Nymphalidae	Satyrinae	Erebia_cassioides	Oligotroph	Alpine_grasslands	Alpine_grassland	Medium_sedentary	Specialist	Least_Concern	Erebia_cassioides	E_cassioides_98	Nymphalidae	Satyrinae	Erebia_cassioides	1990	Zell_am_See	12.274	47.1508	1705.51
Erebia_cassioides	Nymphalidae	Satyrinae	Erebia_cassioides	Oligotroph	Alpine_grasslands	Alpine_grassland	Medium_sedentary	Specialist	Least_Concern	Erebia_cassioides	E_cassioides_99	Nymphalidae	Satyrinae	Erebia_cassioides	1990	Zell_am_See	12.274	47.1508	1705.51
Erebia_cassioides	Nymphalidae	Satyrinae	Erebia_cassioides	Oligotroph	Alpine_grasslands	Alpine_grassland	Medium_sedentary	Specialist	Least_Concern	Erebia_cassioides	E_cassioides_100	Nymphalidae	Satyrinae	Erebia_cassioides	1990	Zell_am_See	12.274	47.1508	1705.51
Erebia_cassioides	Nymphalidae	Satyrinae	Erebia_cassioides	Oligotroph	Alpine_grasslands	Alpine_grassland	Medium_sedentary	Specialist	Least_Concern	Erebia_cassioides	E_cassioides_83	Nymphalidae	Satyrinae	Erebia_cassioides	1986	Zell_am_See	12.8947	47.158	1291.05
Erebia_cassioides	Nymphalidae	Satyrinae	Erebia_cassioides	Oligotroph	Alpine_grasslands	Alpine_grassland	Medium_sedentary	Specialist	Least_Concern	Erebia_cassioides	E_cassioides_84	Nymphalidae	Satyrinae	Erebia_cassioides	1986	Zell_am_See	12.7076	47.1729	1843.8
Erebia_cassioides	Nymphalidae	Satyrinae	Erebia_cassioides	Oligotroph	Alpine_grasslands	Alpine_grassland	Medium_sedentary	Specialist	Least_Concern	Erebia_cassioides	E_cassioides_85	Nymphalidae	Satyrinae	Erebia_cassioides	1986	Zell_am_See	12.8203	47.1119	2237.38
Erebia_cassioides	Nymphalidae	Satyrinae	Erebia_cassioides	Oligotroph	Alpine_grasslands	Alpine_grassland	Medium_sedentary	Specialist	Least_Concern	Erebia_cassioides	E_cassioides_80	Nymphalidae	Satyrinae	Erebia_cassioides	1985	Zell_am_See	12.9255	47.1103	1728.82
Erebia_cassioides	Nymphalidae	Satyrinae	Erebia_cassioides	Oligotroph	Alpine_grasslands	Alpine_grassland	Medium_sedentary	Specialist	Least_Concern	Erebia_cassioides	E_cassioides_81	Nymphalidae	Satyrinae	Erebia_cassioides	1985	Zell_am_See	12.9255	47.1103	1728.82
Erebia_cassioides	Nymphalidae	Satyrinae	Erebia_cassioides	Oligotroph	Alpine_grasslands	Alpine_grassland	Medium_sedentary	Specialist	Least_Concern	Erebia_cassioides	E_cassioides_82	Nymphalidae	Satyrinae	Erebia_cassioides	1985	Zell_am_See	12.8203	47.1119	2237.38
Erebia_cassioides	Nymphalidae	Satyrinae	Erebia_cassioides	Oligotroph	Alpine_grasslands	Alpine_grassland	Medium_sedentary	Specialist	Least_Concern	Erebia_cassioides	E_cassioides_74	Nymphalidae	Satyrinae	Erebia_cassioides	1984	Zell_am_See	12.7076	47.1729	1843.8
Erebia_cassioides	Nymphalidae	Satyrinae	Erebia_cassioides	Oligotroph	Alpine_grasslands	Alpine_grassland	Medium_sedentary	Specialist	Least_Concern	Erebia_cassioides	E_cassioides_75	Nymphalidae	Satyrinae	Erebia_cassioides	1984	Zell_am_See	12.7076	47.1729	1843.8
Erebia_cassioides	Nymphalidae	Satyrinae	Erebia_cassioides	Oligotroph	Alpine_grasslands	Alpine_grassland	Medium_sedentary	Specialist	Least_Concern	Erebia_cassioides	E_cassioides_76	Nymphalidae	Satyrinae	Erebia_cassioides	1984	Zell_am_See	12.7076	47.1729	1843.8
Erebia_cassioides	Nymphalidae	Satyrinae	Erebia_cassioides	Oligotroph	Alpine_grasslands	Alpine_grassland	Medium_sedentary	Specialist	Least_Concern	Erebia_cassioides	E_cassioides_77	Nymphalidae	Satyrinae	Erebia_cassioides	1984	Zell_am_See	12.7076	47.1729	1843.8
Erebia_cassioides	Nymphalidae	Satyrinae	Erebia_cassioides	Oligotroph	Alpine_grasslands	Alpine_grassland	Medium_sedentary	Specialist	Least_Concern	Erebia_cassioides	E_cassioides_78	Nymphalidae	Satyrinae	Erebia_cassioides	1984	Zell_am_See	12.7076	47.1729	1843.8
Erebia_cassioides	Nymphalidae	Satyrinae	Erebia_cassioides	Oligotroph	Alpine_grasslands	Alpine_grassland	Medium_sedentary	Specialist	Least_Concern	Erebia_cassioides	E_cassioides_79	Nymphalidae	Satyrinae	Erebia_cassioides	1984	Zell_am_See	12.7076	47.1729	1843.8
Erebia_cassioides	Nymphalidae	Satyrinae	Erebia_cassioides	Oligotroph	Alpine_grasslands	Alpine_grassland	Medium_sedentary	Specialist	Least_Concern	Erebia_cassioides	E_cassioides_73	Nymphalidae	Satyrinae	Erebia_cassioides	1984	Zell_am_See	12.8196	47.1247	2241.32
Erebia_cassioides	Nymphalidae	Satyrinae	Erebia_cassioides	Oligotroph	Alpine_grasslands	Alpine_grassland	Medium_sedentary	Specialist	Least_Concern	Erebia_cassioides	E_cassioides_72	Nymphalidae	Satyrinae	Erebia_cassioides	1982	Zell_am_See	12.984	47.0678	1600.85
Erebia_cassioides	Nymphalidae	Satyrinae	Erebia_cassioides	Oligotroph	Alpine_grasslands	Alpine_grassland	Medium_sedentary	Specialist	Least_Concern	Erebia_cassioides	E_cassioides_69	Nymphalidae	Satyrinae	Erebia_cassioides	1979	Zell_am_See	12.2623	47.1892	1436.82
Erebia_cassioides	Nymphalidae	Satyrinae	Erebia_cassioides	Oligotroph	Alpine_grasslands	Alpine_grassland	Medium_sedentary	Specialist	Least_Concern	Erebia_cassioides	E_cassioides_71	Nymphalidae	Satyrinae	Erebia_cassioides	1979	Zell_am_See	12.2645	47.1726	1565.35
Erebia_cassioides	Nymphalidae	Satyrinae	Erebia_cassioides	Oligotroph	Alpine_grasslands	Alpine_grassland	Medium_sedentary	Specialist	Least_Concern	Erebia_cassioides	E_cassioides_70	Nymphalidae	Satyrinae	Erebia_cassioides	1979	Zell_am_See	12.2818	47.1345	1924.61
Erebia_cassioides	Nymphalidae	Satyrinae	Erebia_cassioides	Oligotroph	Alpine_grasslands	Alpine_grassland	Medium_sedentary	Specialist	Least_Concern	Erebia_cassioides	E_cassioides_66	Nymphalidae	Satyrinae	Erebia_cassioides	1974	Zell_am_See	12.6903	47.2079	2444.54
Erebia_cassioides	Nymphalidae	Satyrinae	Erebia_cassioides	Oligotroph	Alpine_grasslands	Alpine_grassland	Medium_sedentary	Specialist	Least_Concern	Erebia_cassioides	E_cassioides_61	Nymphalidae	Satyrinae	Erebia_cassioides	1972	Zell_am_See	12.6503	47.1821	1876.55
Erebia_cassioides	Nymphalidae	Satyrinae	Erebia_cassioides	Oligotroph	Alpine_grasslands	Alpine_grassland	Medium_sedentary	Specialist	Least_Concern	Erebia_cassioides	E_cassioides_62	Nymphalidae	Satyrinae	Erebia_cassioides	1972	Zell_am_See	12.6503	47.1821	1876.55
Erebia_cassioides	Nymphalidae	Satyrinae	Erebia_cassioides	Oligotroph	Alpine_grasslands	Alpine_grassland	Medium_sedentary	Specialist	Least_Concern	Erebia_cassioides	E_cassioides_63	Nymphalidae	Satyrinae	Erebia_cassioides	1972	Zell_am_See	12.6503	47.1821	1876.55
Erebia_cassioides	Nymphalidae	Satyrinae	Erebia_cassioides	Oligotroph	Alpine_grasslands	Alpine_grassland	Medium_sedentary	Specialist	Least_Concern	Erebia_cassioides	E_cassioides_64	Nymphalidae	Satyrinae	Erebia_cassioides	1972	Zell_am_See	12.6503	47.1821	1876.55
Erebia_cassioides	Nymphalidae	Satyrinae	Erebia_cassioides	Oligotroph	Alpine_grasslands	Alpine_grassland	Medium_sedentary	Specialist	Least_Concern	Erebia_cassioides	E_cassioides_65	Nymphalidae	Satyrinae	Erebia_cassioides	1972	Zell_am_See	12.6503	47.1821	1876.55
Erebia_cassioides	Nymphalidae	Satyrinae	Erebia_cassioides	Oligotroph	Alpine_grasslands	Alpine_grassland	Medium_sedentary	Specialist	Least_Concern	Erebia_cassioides	E_cassioides_57	Nymphalidae	Satyrinae	Erebia_cassioides	1971	Zell_am_See	12.6503	47.1821	1876.55
Erebia_cassioides	Nymphalidae	Satyrinae	Erebia_cassioides	Oligotroph	Alpine_grasslands	Alpine_grassland	Medium_sedentary	Specialist	Least_Concern	Erebia_cassioides	E_cassioides_58	Nymphalidae	Satyrinae	Erebia_cassioides	1971	Zell_am_See	12.6503	47.1821	1876.55
Erebia_cassioides	Nymphalidae	Satyrinae	Erebia_cassioides	Oligotroph	Alpine_grasslands	Alpine_grassland	Medium_sedentary	Specialist	Least_Concern	Erebia_cassioides	E_cassioides_59	Nymphalidae	Satyrinae	Erebia_cassioides	1971	Zell_am_See	12.6503	47.1821	1876.55
Erebia_cassioides	Nymphalidae	Satyrinae	Erebia_cassioides	Oligotroph	Alpine_grasslands	Alpine_grassland	Medium_sedentary	Specialist	Least_Concern	Erebia_cassioides	E_cassioides_60	Nymphalidae	Satyrinae	Erebia_cassioides	1971	Zell_am_See	12.6503	47.1821	1876.55
Erebia_cassioides	Nymphalidae	Satyrinae	Erebia_cassioides	Oligotroph	Alpine_grasslands	Alpine_grassland	Medium_sedentary	Specialist	Least_Concern	Erebia_cassioides	E_cassioides_55	Nymphalidae	Satyrinae	Erebia_cassioides	1970	Zell_am_See	12.6503	47.1821	1876.55
Erebia_cassioides	Nymphalidae	Satyrinae	Erebia_cassioides	Oligotroph	Alpine_grasslands	Alpine_grassland	Medium_sedentary	Specialist	Least_Concern	Erebia_cassioides	E_cassioides_56	Nymphalidae	Satyrinae	Erebia_cassioides	1970	Zell_am_See	12.6503	47.1821	1876.55
Erebia_cassioides	Nymphalidae	Satyrinae	Erebia_cassioides	Oligotroph	Alpine_grasslands	Alpine_grassland	Medium_sedentary	Specialist	Least_Concern	Erebia_cassioides	E_cassioides_54	Nymphalidae	Satyrinae	Erebia_cassioides	1969	Zell_am_See	12.6503	47.1821	1876.55
Erebia_cassioides	Nymphalidae	Satyrinae	Erebia_cassioides	Oligotroph	Alpine_grasslands	Alpine_grassland	Medium_sedentary	Specialist	Least_Concern	Erebia_cassioides	E_cassioides_53	Nymphalidae	Satyrinae	Erebia_cassioides	1968	Zell_am_See	12.6503	47.1821	1876.55
Erebia_cassioides	Nymphalidae	Satyrinae	Erebia_cassioides	Oligotroph	Alpine_grasslands	Alpine_grassland	Medium_sedentary	Specialist	Least_Concern	Erebia_cassioides	E_cassioides_50	Nymphalidae	Satyrinae	Erebia_cassioides	1967	Zell_am_See	12.6253	47.1346	2303.6
Erebia_cassioides	Nymphalidae	Satyrinae	Erebia_cassioides	Oligotroph	Alpine_grasslands	Alpine_grassland	Medium_sedentary	Specialist	Least_Concern	Erebia_cassioides	E_cassioides_51	Nymphalidae	Satyrinae	Erebia_cassioides	1967	Zell_am_See	12.6253	47.1346	2303.6
Erebia_cassioides	Nymphalidae	Satyrinae	Erebia_cassioides	Oligotroph	Alpine_grasslands	Alpine_grassland	Medium_sedentary	Specialist	Least_Concern	Erebia_cassioides	E_cassioides_52	Nymphalidae	Satyrinae	Erebia_cassioides	1967	Zell_am_See	12.6253	47.1346	2303.6
Erebia_cassioides	Nymphalidae	Satyrinae	Erebia_cassioides	Oligotroph	Alpine_grasslands	Alpine_grassland	Medium_sedentary	Specialist	Least_Concern	Erebia_cassioides	E_cassioides_49	Nymphalidae	Satyrinae	Erebia_cassioides	1966	Zell_am_See	12.6256	47.1344	2309.23
Erebia_claudina	Nymphalidae	Satyrinae	Erebia_claudina	Oligotroph	Alpine_grasslands	Alpine_grassland	Very_sedentary	Specialist	Near_Threatened	Erebia_claudina	E_claudina_87	Nymphalidae	Satyrinae	Erebia_claudina	2007	Sankt_Johann_im_Pongau	13.5556	47.2491	1730.54
Erebia_claudina	Nymphalidae	Satyrinae	Erebia_claudina	Oligotroph	Alpine_grasslands	Alpine_grassland	Very_sedentary	Specialist	Near_Threatened	Erebia_claudina	E_claudina_86	Nymphalidae	Satyrinae	Erebia_claudina	1999	Sankt_Johann_im_Pongau	13.3245	47.1321	2072.55
Erebia_claudina	Nymphalidae	Satyrinae	Erebia_claudina	Oligotroph	Alpine_grasslands	Alpine_grassland	Very_sedentary	Specialist	Near_Threatened	Erebia_claudina	E_claudina_66	Nymphalidae	Satyrinae	Erebia_claudina	1983	Sankt_Johann_im_Pongau	13.5566	47.2486	1736.97
Erebia_claudina	Nymphalidae	Satyrinae	Erebia_claudina	Oligotroph	Alpine_grasslands	Alpine_grassland	Very_sedentary	Specialist	Near_Threatened	Erebia_claudina	E_claudina_67	Nymphalidae	Satyrinae	Erebia_claudina	1983	Sankt_Johann_im_Pongau	13.5566	47.2486	1736.97
Erebia_claudina	Nymphalidae	Satyrinae	Erebia_claudina	Oligotroph	Alpine_grasslands	Alpine_grassland	Very_sedentary	Specialist	Near_Threatened	Erebia_claudina	E_claudina_68	Nymphalidae	Satyrinae	Erebia_claudina	1983	Sankt_Johann_im_Pongau	13.5566	47.2486	1736.97
Erebia_claudina	Nymphalidae	Satyrinae	Erebia_claudina	Oligotroph	Alpine_grasslands	Alpine_grassland	Very_sedentary	Specialist	Near_Threatened	Erebia_claudina	E_claudina_69	Nymphalidae	Satyrinae	Erebia_claudina	1983	Sankt_Johann_im_Pongau	13.5566	47.2486	1736.97
Erebia_claudina	Nymphalidae	Satyrinae	Erebia_claudina	Oligotroph	Alpine_grasslands	Alpine_grassland	Very_sedentary	Specialist	Near_Threatened	Erebia_claudina	E_claudina_70	Nymphalidae	Satyrinae	Erebia_claudina	1983	Sankt_Johann_im_Pongau	13.5566	47.2486	1736.97
Erebia_claudina	Nymphalidae	Satyrinae	Erebia_claudina	Oligotroph	Alpine_grasslands	Alpine_grassland	Very_sedentary	Specialist	Near_Threatened	Erebia_claudina	E_claudina_71	Nymphalidae	Satyrinae	Erebia_claudina	1983	Sankt_Johann_im_Pongau	13.5566	47.2486	1736.97
Erebia_claudina	Nymphalidae	Satyrinae	Erebia_claudina	Oligotroph	Alpine_grasslands	Alpine_grassland	Very_sedentary	Specialist	Near_Threatened	Erebia_claudina	E_claudina_73	Nymphalidae	Satyrinae	Erebia_claudina	1983	Sankt_Johann_im_Pongau	13.5566	47.2486	1736.97
Erebia_claudina	Nymphalidae	Satyrinae	Erebia_claudina	Oligotroph	Alpine_grasslands	Alpine_grassland	Very_sedentary	Specialist	Near_Threatened	Erebia_claudina	E_claudina_50	Nymphalidae	Satyrinae	Erebia_claudina	1981	Sankt_Johann_im_Pongau	13.5566	47.2486	1736.97
Erebia_claudina	Nymphalidae	Satyrinae	Erebia_claudina	Oligotroph	Alpine_grasslands	Alpine_grassland	Very_sedentary	Specialist	Near_Threatened	Erebia_claudina	E_claudina_51	Nymphalidae	Satyrinae	Erebia_claudina	1981	Sankt_Johann_im_Pongau	13.5566	47.2486	1736.97
Erebia_claudina	Nymphalidae	Satyrinae	Erebia_claudina	Oligotroph	Alpine_grasslands	Alpine_grassland	Very_sedentary	Specialist	Near_Threatened	Erebia_claudina	E_claudina_52	Nymphalidae	Satyrinae	Erebia_claudina	1981	Sankt_Johann_im_Pongau	13.5566	47.2486	1736.97
Erebia_claudina	Nymphalidae	Satyrinae	Erebia_claudina	Oligotroph	Alpine_grasslands	Alpine_grassland	Very_sedentary	Specialist	Near_Threatened	Erebia_claudina	E_claudina_53	Nymphalidae	Satyrinae	Erebia_claudina	1981	Sankt_Johann_im_Pongau	13.5566	47.2486	1736.97
Erebia_claudina	Nymphalidae	Satyrinae	Erebia_claudina	Oligotroph	Alpine_grasslands	Alpine_grassland	Very_sedentary	Specialist	Near_Threatened	Erebia_claudina	E_claudina_54	Nymphalidae	Satyrinae	Erebia_claudina	1981	Sankt_Johann_im_Pongau	13.5566	47.2486	1736.97
Erebia_claudina	Nymphalidae	Satyrinae	Erebia_claudina	Oligotroph	Alpine_grasslands	Alpine_grassland	Very_sedentary	Specialist	Near_Threatened	Erebia_claudina	E_claudina_55	Nymphalidae	Satyrinae	Erebia_claudina	1981	Sankt_Johann_im_Pongau	13.5566	47.2486	1736.97
Erebia_claudina	Nymphalidae	Satyrinae	Erebia_claudina	Oligotroph	Alpine_grasslands	Alpine_grassland	Very_sedentary	Specialist	Near_Threatened	Erebia_claudina	E_claudina_56	Nymphalidae	Satyrinae	Erebia_claudina	1981	Sankt_Johann_im_Pongau	13.5566	47.2486	1736.97
Erebia_claudina	Nymphalidae	Satyrinae	Erebia_claudina	Oligotroph	Alpine_grasslands	Alpine_grassland	Very_sedentary	Specialist	Near_Threatened	Erebia_claudina	E_claudina_57	Nymphalidae	Satyrinae	Erebia_claudina	1981	Sankt_Johann_im_Pongau	13.5566	47.2486	1736.97
Erebia_claudina	Nymphalidae	Satyrinae	Erebia_claudina	Oligotroph	Alpine_grasslands	Alpine_grassland	Very_sedentary	Specialist	Near_Threatened	Erebia_claudina	E_claudina_58	Nymphalidae	Satyrinae	Erebia_claudina	1981	Sankt_Johann_im_Pongau	13.5566	47.2486	1736.97
Erebia_claudina	Nymphalidae	Satyrinae	Erebia_claudina	Oligotroph	Alpine_grasslands	Alpine_grassland	Very_sedentary	Specialist	Near_Threatened	Erebia_claudina	E_claudina_59	Nymphalidae	Satyrinae	Erebia_claudina	1981	Sankt_Johann_im_Pongau	13.5566	47.2486	1736.97
Erebia_claudina	Nymphalidae	Satyrinae	Erebia_claudina	Oligotroph	Alpine_grasslands	Alpine_grassland	Very_sedentary	Specialist	Near_Threatened	Erebia_claudina	E_claudina_60	Nymphalidae	Satyrinae	Erebia_claudina	1981	Sankt_Johann_im_Pongau	13.5566	47.2486	1736.97
Erebia_claudina	Nymphalidae	Satyrinae	Erebia_claudina	Oligotroph	Alpine_grasslands	Alpine_grassland	Very_sedentary	Specialist	Near_Threatened	Erebia_claudina	E_claudina_61	Nymphalidae	Satyrinae	Erebia_claudina	1981	Sankt_Johann_im_Pongau	13.5566	47.2486	1736.97
Erebia_claudina	Nymphalidae	Satyrinae	Erebia_claudina	Oligotroph	Alpine_grasslands	Alpine_grassland	Very_sedentary	Specialist	Near_Threatened	Erebia_claudina	E_claudina_63	Nymphalidae	Satyrinae	Erebia_claudina	1981	Sankt_Johann_im_Pongau	13.5566	47.2486	1736.97
Erebia_claudina	Nymphalidae	Satyrinae	Erebia_claudina	Oligotroph	Alpine_grasslands	Alpine_grassland	Very_sedentary	Specialist	Near_Threatened	Erebia_claudina	E_claudina_42	Nymphalidae	Satyrinae	Erebia_claudina	1975	Sankt_Johann_im_Pongau	13.5556	47.2491	1730.54
Erebia_claudina	Nymphalidae	Satyrinae	Erebia_claudina	Oligotroph	Alpine_grasslands	Alpine_grassland	Very_sedentary	Specialist	Near_Threatened	Erebia_claudina	E_claudina_25	Nymphalidae	Satyrinae	Erebia_claudina	1973	Sankt_Johann_im_Pongau	13.5556	47.2491	1730.54
Erebia_claudina	Nymphalidae	Satyrinae	Erebia_claudina	Oligotroph	Alpine_grasslands	Alpine_grassland	Very_sedentary	Specialist	Near_Threatened	Erebia_claudina	E_claudina_26	Nymphalidae	Satyrinae	Erebia_claudina	1973	Sankt_Johann_im_Pongau	13.5556	47.2491	1730.54
Erebia_claudina	Nymphalidae	Satyrinae	Erebia_claudina	Oligotroph	Alpine_grasslands	Alpine_grassland	Very_sedentary	Specialist	Near_Threatened	Erebia_claudina	E_claudina_28	Nymphalidae	Satyrinae	Erebia_claudina	1973	Sankt_Johann_im_Pongau	13.5556	47.2491	1730.54
Erebia_claudina	Nymphalidae	Satyrinae	Erebia_claudina	Oligotroph	Alpine_grasslands	Alpine_grassland	Very_sedentary	Specialist	Near_Threatened	Erebia_claudina	E_claudina_31	Nymphalidae	Satyrinae	Erebia_claudina	1973	Sankt_Johann_im_Pongau	13.5556	47.2491	1730.54
Erebia_claudina	Nymphalidae	Satyrinae	Erebia_claudina	Oligotroph	Alpine_grasslands	Alpine_grassland	Very_sedentary	Specialist	Near_Threatened	Erebia_claudina	E_claudina_32	Nymphalidae	Satyrinae	Erebia_claudina	1973	Sankt_Johann_im_Pongau	13.5556	47.2491	1730.54
Erebia_claudina	Nymphalidae	Satyrinae	Erebia_claudina	Oligotroph	Alpine_grasslands	Alpine_grassland	Very_sedentary	Specialist	Near_Threatened	Erebia_claudina	E_claudina_33	Nymphalidae	Satyrinae	Erebia_claudina	1973	Sankt_Johann_im_Pongau	13.5566	47.2486	1736.97
Erebia_claudina	Nymphalidae	Satyrinae	Erebia_claudina	Oligotroph	Alpine_grasslands	Alpine_grassland	Very_sedentary	Specialist	Near_Threatened	Erebia_claudina	E_claudina_34	Nymphalidae	Satyrinae	Erebia_claudina	1973	Sankt_Johann_im_Pongau	13.5566	47.2486	1736.97
Erebia_claudina	Nymphalidae	Satyrinae	Erebia_claudina	Oligotroph	Alpine_grasslands	Alpine_grassland	Very_sedentary	Specialist	Near_Threatened	Erebia_claudina	E_claudina_35	Nymphalidae	Satyrinae	Erebia_claudina	1973	Sankt_Johann_im_Pongau	13.5566	47.2486	1736.97
Erebia_claudina	Nymphalidae	Satyrinae	Erebia_claudina	Oligotroph	Alpine_grasslands	Alpine_grassland	Very_sedentary	Specialist	Near_Threatened	Erebia_claudina	E_claudina_96	Nymphalidae	Satyrinae	Erebia_claudina	2013	Tamsweg	13.775	46.9793	1732.51
Erebia_claudina	Nymphalidae	Satyrinae	Erebia_claudina	Oligotroph	Alpine_grasslands	Alpine_grassland	Very_sedentary	Specialist	Near_Threatened	Erebia_claudina	E_claudina_90	Nymphalidae	Satyrinae	Erebia_claudina	2009	Tamsweg	13.3784	47.1484	1752.53
Erebia_claudina	Nymphalidae	Satyrinae	Erebia_claudina	Oligotroph	Alpine_grasslands	Alpine_grassland	Very_sedentary	Specialist	Near_Threatened	Erebia_claudina	E_claudina_91	Nymphalidae	Satyrinae	Erebia_claudina	2009	Tamsweg	13.3816	47.1484	1769.94
Erebia_claudina	Nymphalidae	Satyrinae	Erebia_claudina	Oligotroph	Alpine_grasslands	Alpine_grassland	Very_sedentary	Specialist	Near_Threatened	Erebia_claudina	E_claudina_92	Nymphalidae	Satyrinae	Erebia_claudina	2009	Tamsweg	13.3786	47.1496	1799.23
Erebia_claudina	Nymphalidae	Satyrinae	Erebia_claudina	Oligotroph	Alpine_grasslands	Alpine_grassland	Very_sedentary	Specialist	Near_Threatened	Erebia_claudina	E_claudina_93	Nymphalidae	Satyrinae	Erebia_claudina	2009	Tamsweg	13.3832	47.1506	1899.09
Erebia_claudina	Nymphalidae	Satyrinae	Erebia_claudina	Oligotroph	Alpine_grasslands	Alpine_grassland	Very_sedentary	Specialist	Near_Threatened	Erebia_claudina	E_claudina_94	Nymphalidae	Satyrinae	Erebia_claudina	2009	Tamsweg	13.4067	47.1187	1984.97
Erebia_claudina	Nymphalidae	Satyrinae	Erebia_claudina	Oligotroph	Alpine_grasslands	Alpine_grassland	Very_sedentary	Specialist	Near_Threatened	Erebia_claudina	E_claudina_95	Nymphalidae	Satyrinae	Erebia_claudina	2009	Tamsweg	13.4119	47.1133	2058.59
Erebia_claudina	Nymphalidae	Satyrinae	Erebia_claudina	Oligotroph	Alpine_grasslands	Alpine_grassland	Very_sedentary	Specialist	Near_Threatened	Erebia_claudina	E_claudina_88	Nymphalidae	Satyrinae	Erebia_claudina	2007	Tamsweg	13.5764	47.2374	1659.4
Erebia_claudina	Nymphalidae	Satyrinae	Erebia_claudina	Oligotroph	Alpine_grasslands	Alpine_grassland	Very_sedentary	Specialist	Near_Threatened	Erebia_claudina	E_claudina_89	Nymphalidae	Satyrinae	Erebia_claudina	2007	Tamsweg	13.7848	46.9857	1988.74
Erebia_claudina	Nymphalidae	Satyrinae	Erebia_claudina	Oligotroph	Alpine_grasslands	Alpine_grassland	Very_sedentary	Specialist	Near_Threatened	Erebia_claudina	E_claudina_85	Nymphalidae	Satyrinae	Erebia_claudina	1998	Tamsweg	13.5764	47.2374	1659.4
Erebia_claudina	Nymphalidae	Satyrinae	Erebia_claudina	Oligotroph	Alpine_grasslands	Alpine_grassland	Very_sedentary	Specialist	Near_Threatened	Erebia_claudina	E_claudina_83	Nymphalidae	Satyrinae	Erebia_claudina	1997	Tamsweg	13.5764	47.2374	1659.4
Erebia_claudina	Nymphalidae	Satyrinae	Erebia_claudina	Oligotroph	Alpine_grasslands	Alpine_grassland	Very_sedentary	Specialist	Near_Threatened	Erebia_claudina	E_claudina_84	Nymphalidae	Satyrinae	Erebia_claudina	1997	Tamsweg	13.5764	47.2374	1659.4
Erebia_claudina	Nymphalidae	Satyrinae	Erebia_claudina	Oligotroph	Alpine_grasslands	Alpine_grassland	Very_sedentary	Specialist	Near_Threatened	Erebia_claudina	E_claudina_79	Nymphalidae	Satyrinae	Erebia_claudina	1996	Tamsweg	13.5764	47.2374	1659.4
Erebia_claudina	Nymphalidae	Satyrinae	Erebia_claudina	Oligotroph	Alpine_grasslands	Alpine_grassland	Very_sedentary	Specialist	Near_Threatened	Erebia_claudina	E_claudina_80	Nymphalidae	Satyrinae	Erebia_claudina	1996	Tamsweg	13.5764	47.2374	1659.4
Erebia_claudina	Nymphalidae	Satyrinae	Erebia_claudina	Oligotroph	Alpine_grasslands	Alpine_grassland	Very_sedentary	Specialist	Near_Threatened	Erebia_claudina	E_claudina_81	Nymphalidae	Satyrinae	Erebia_claudina	1996	Tamsweg	13.5764	47.2374	1659.4
Erebia_claudina	Nymphalidae	Satyrinae	Erebia_claudina	Oligotroph	Alpine_grasslands	Alpine_grassland	Very_sedentary	Specialist	Near_Threatened	Erebia_claudina	E_claudina_82	Nymphalidae	Satyrinae	Erebia_claudina	1996	Tamsweg	13.5764	47.2374	1659.4
Erebia_claudina	Nymphalidae	Satyrinae	Erebia_claudina	Oligotroph	Alpine_grasslands	Alpine_grassland	Very_sedentary	Specialist	Near_Threatened	Erebia_claudina	E_claudina_78	Nymphalidae	Satyrinae	Erebia_claudina	1987	Tamsweg	13.4096	47.0989	1750.98
Erebia_claudina	Nymphalidae	Satyrinae	Erebia_claudina	Oligotroph	Alpine_grasslands	Alpine_grassland	Very_sedentary	Specialist	Near_Threatened	Erebia_claudina	E_claudina_77	Nymphalidae	Satyrinae	Erebia_claudina	1985	Tamsweg	13.4096	47.0989	1750.98
Erebia_claudina	Nymphalidae	Satyrinae	Erebia_claudina	Oligotroph	Alpine_grasslands	Alpine_grassland	Very_sedentary	Specialist	Near_Threatened	Erebia_claudina	E_claudina_75	Nymphalidae	Satyrinae	Erebia_claudina	1984	Tamsweg	13.5764	47.2374	1659.4
Erebia_claudina	Nymphalidae	Satyrinae	Erebia_claudina	Oligotroph	Alpine_grasslands	Alpine_grassland	Very_sedentary	Specialist	Near_Threatened	Erebia_claudina	E_claudina_76	Nymphalidae	Satyrinae	Erebia_claudina	1984	Tamsweg	13.5764	47.2374	1659.4
Erebia_claudina	Nymphalidae	Satyrinae	Erebia_claudina	Oligotroph	Alpine_grasslands	Alpine_grassland	Very_sedentary	Specialist	Near_Threatened	Erebia_claudina	E_claudina_74	Nymphalidae	Satyrinae	Erebia_claudina	1983	Tamsweg	13.775	46.9793	1732.51
Erebia_claudina	Nymphalidae	Satyrinae	Erebia_claudina	Oligotroph	Alpine_grasslands	Alpine_grassland	Very_sedentary	Specialist	Near_Threatened	Erebia_claudina	E_claudina_65	Nymphalidae	Satyrinae	Erebia_claudina	1983	Tamsweg	13.3784	47.1482	1751.54
Erebia_claudina	Nymphalidae	Satyrinae	Erebia_claudina	Oligotroph	Alpine_grasslands	Alpine_grassland	Very_sedentary	Specialist	Near_Threatened	Erebia_claudina	E_claudina_72	Nymphalidae	Satyrinae	Erebia_claudina	1983	Tamsweg	13.4021	47.0897	1890.42
Erebia_claudina	Nymphalidae	Satyrinae	Erebia_claudina	Oligotroph	Alpine_grasslands	Alpine_grassland	Very_sedentary	Specialist	Near_Threatened	Erebia_claudina	E_claudina_64	Nymphalidae	Satyrinae	Erebia_claudina	1981	Tamsweg	13.5764	47.2374	1659.4
Erebia_claudina	Nymphalidae	Satyrinae	Erebia_claudina	Oligotroph	Alpine_grasslands	Alpine_grassland	Very_sedentary	Specialist	Near_Threatened	Erebia_claudina	E_claudina_46	Nymphalidae	Satyrinae	Erebia_claudina	1981	Tamsweg	13.3784	47.1482	1751.54
Erebia_claudina	Nymphalidae	Satyrinae	Erebia_claudina	Oligotroph	Alpine_grasslands	Alpine_grassland	Very_sedentary	Specialist	Near_Threatened	Erebia_claudina	E_claudina_47	Nymphalidae	Satyrinae	Erebia_claudina	1981	Tamsweg	13.4021	47.0897	1890.42
Erebia_claudina	Nymphalidae	Satyrinae	Erebia_claudina	Oligotroph	Alpine_grasslands	Alpine_grassland	Very_sedentary	Specialist	Near_Threatened	Erebia_claudina	E_claudina_48	Nymphalidae	Satyrinae	Erebia_claudina	1981	Tamsweg	13.4021	47.0897	1890.42
Erebia_claudina	Nymphalidae	Satyrinae	Erebia_claudina	Oligotroph	Alpine_grasslands	Alpine_grassland	Very_sedentary	Specialist	Near_Threatened	Erebia_claudina	E_claudina_49	Nymphalidae	Satyrinae	Erebia_claudina	1981	Tamsweg	13.4021	47.0897	1890.42
Erebia_claudina	Nymphalidae	Satyrinae	Erebia_claudina	Oligotroph	Alpine_grasslands	Alpine_grassland	Very_sedentary	Specialist	Near_Threatened	Erebia_claudina	E_claudina_62	Nymphalidae	Satyrinae	Erebia_claudina	1981	Tamsweg	13.4021	47.0897	1890.42
Erebia_claudina	Nymphalidae	Satyrinae	Erebia_claudina	Oligotroph	Alpine_grasslands	Alpine_grassland	Very_sedentary	Specialist	Near_Threatened	Erebia_claudina	E_claudina_45	Nymphalidae	Satyrinae	Erebia_claudina	1979	Tamsweg	13.5764	47.2374	1659.4
Erebia_claudina	Nymphalidae	Satyrinae	Erebia_claudina	Oligotroph	Alpine_grasslands	Alpine_grassland	Very_sedentary	Specialist	Near_Threatened	Erebia_claudina	E_claudina_44	Nymphalidae	Satyrinae	Erebia_claudina	1978	Tamsweg	13.5764	47.2374	1659.4
Erebia_claudina	Nymphalidae	Satyrinae	Erebia_claudina	Oligotroph	Alpine_grasslands	Alpine_grassland	Very_sedentary	Specialist	Near_Threatened	Erebia_claudina	E_claudina_43	Nymphalidae	Satyrinae	Erebia_claudina	1977	Tamsweg	13.5764	47.2374	1659.4
Erebia_claudina	Nymphalidae	Satyrinae	Erebia_claudina	Oligotroph	Alpine_grasslands	Alpine_grassland	Very_sedentary	Specialist	Near_Threatened	Erebia_claudina	E_claudina_38	Nymphalidae	Satyrinae	Erebia_claudina	1975	Tamsweg	13.5764	47.2374	1659.4
Erebia_claudina	Nymphalidae	Satyrinae	Erebia_claudina	Oligotroph	Alpine_grasslands	Alpine_grassland	Very_sedentary	Specialist	Near_Threatened	Erebia_claudina	E_claudina_39	Nymphalidae	Satyrinae	Erebia_claudina	1975	Tamsweg	13.5764	47.2374	1659.4
Erebia_claudina	Nymphalidae	Satyrinae	Erebia_claudina	Oligotroph	Alpine_grasslands	Alpine_grassland	Very_sedentary	Specialist	Near_Threatened	Erebia_claudina	E_claudina_40	Nymphalidae	Satyrinae	Erebia_claudina	1975	Tamsweg	13.5764	47.2374	1659.4
Erebia_claudina	Nymphalidae	Satyrinae	Erebia_claudina	Oligotroph	Alpine_grasslands	Alpine_grassland	Very_sedentary	Specialist	Near_Threatened	Erebia_claudina	E_claudina_41	Nymphalidae	Satyrinae	Erebia_claudina	1975	Tamsweg	13.5764	47.2374	1659.4
Erebia_claudina	Nymphalidae	Satyrinae	Erebia_claudina	Oligotroph	Alpine_grasslands	Alpine_grassland	Very_sedentary	Specialist	Near_Threatened	Erebia_claudina	E_claudina_37	Nymphalidae	Satyrinae	Erebia_claudina	1974	Tamsweg	13.6155	47.0596	1643.46
Erebia_claudina	Nymphalidae	Satyrinae	Erebia_claudina	Oligotroph	Alpine_grasslands	Alpine_grassland	Very_sedentary	Specialist	Near_Threatened	Erebia_claudina	E_claudina_24	Nymphalidae	Satyrinae	Erebia_claudina	1973	Tamsweg	13.5764	47.2374	1659.4
Erebia_claudina	Nymphalidae	Satyrinae	Erebia_claudina	Oligotroph	Alpine_grasslands	Alpine_grassland	Very_sedentary	Specialist	Near_Threatened	Erebia_claudina	E_claudina_27	Nymphalidae	Satyrinae	Erebia_claudina	1973	Tamsweg	13.5764	47.2374	1659.4
Erebia_claudina	Nymphalidae	Satyrinae	Erebia_claudina	Oligotroph	Alpine_grasslands	Alpine_grassland	Very_sedentary	Specialist	Near_Threatened	Erebia_claudina	E_claudina_29	Nymphalidae	Satyrinae	Erebia_claudina	1973	Tamsweg	13.5764	47.2374	1659.4
Erebia_claudina	Nymphalidae	Satyrinae	Erebia_claudina	Oligotroph	Alpine_grasslands	Alpine_grassland	Very_sedentary	Specialist	Near_Threatened	Erebia_claudina	E_claudina_30	Nymphalidae	Satyrinae	Erebia_claudina	1973	Tamsweg	13.5764	47.2374	1659.4
Erebia_claudina	Nymphalidae	Satyrinae	Erebia_claudina	Oligotroph	Alpine_grasslands	Alpine_grassland	Very_sedentary	Specialist	Near_Threatened	Erebia_claudina	E_claudina_36	Nymphalidae	Satyrinae	Erebia_claudina	1973	Tamsweg	13.5764	47.2374	1659.4
Erebia_claudina	Nymphalidae	Satyrinae	Erebia_claudina	Oligotroph	Alpine_grasslands	Alpine_grassland	Very_sedentary	Specialist	Near_Threatened	Erebia_claudina	E_claudina_22	Nymphalidae	Satyrinae	Erebia_claudina	1972	Tamsweg	13.5764	47.2374	1659.4
Erebia_claudina	Nymphalidae	Satyrinae	Erebia_claudina	Oligotroph	Alpine_grasslands	Alpine_grassland	Very_sedentary	Specialist	Near_Threatened	Erebia_claudina	E_claudina_23	Nymphalidae	Satyrinae	Erebia_claudina	1972	Tamsweg	13.5764	47.2374	1659.4
Erebia_epiphron	Nymphalidae	Satyrinae	Erebia_epiphron	Oligotroph	Alpine_grasslands	Alpine_grassland	Medium_sedentary	Generalist	Near_Threatened	Erebia_epiphron	E_epiphron_207	Nymphalidae	Satyrinae	Erebia_epiphron	2016	Hallein	13.5043	47.4888	1966.59
Erebia_epiphron	Nymphalidae	Satyrinae	Erebia_epiphron	Oligotroph	Alpine_grasslands	Alpine_grassland	Medium_sedentary	Generalist	Near_Threatened	Erebia_epiphron	E_epiphron_150	Nymphalidae	Satyrinae	Erebia_epiphron	1990	Hallein	13.0427	47.5748	1732.09
Erebia_epiphron	Nymphalidae	Satyrinae	Erebia_epiphron	Oligotroph	Alpine_grasslands	Alpine_grassland	Medium_sedentary	Generalist	Near_Threatened	Erebia_epiphron	E_epiphron_205	Nymphalidae	Satyrinae	Erebia_epiphron	2014	Sankt_Johann_im_Pongau	13.5237	47.4921	1826.36
Erebia_epiphron	Nymphalidae	Satyrinae	Erebia_epiphron	Oligotroph	Alpine_grasslands	Alpine_grassland	Medium_sedentary	Generalist	Near_Threatened	Erebia_epiphron	E_epiphron_203	Nymphalidae	Satyrinae	Erebia_epiphron	2013	Sankt_Johann_im_Pongau	13.5643	47.4658	1745.3
Erebia_epiphron	Nymphalidae	Satyrinae	Erebia_epiphron	Oligotroph	Alpine_grasslands	Alpine_grassland	Medium_sedentary	Generalist	Near_Threatened	Erebia_epiphron	E_epiphron_198	Nymphalidae	Satyrinae	Erebia_epiphron	2009	Sankt_Johann_im_Pongau	13.5663	47.2594	1789.85
Erebia_epiphron	Nymphalidae	Satyrinae	Erebia_epiphron	Oligotroph	Alpine_grasslands	Alpine_grassland	Medium_sedentary	Generalist	Near_Threatened	Erebia_epiphron	E_epiphron_187	Nymphalidae	Satyrinae	Erebia_epiphron	2004	Sankt_Johann_im_Pongau	13.0484	47.4815	1301.19
Erebia_epiphron	Nymphalidae	Satyrinae	Erebia_epiphron	Oligotroph	Alpine_grasslands	Alpine_grassland	Medium_sedentary	Generalist	Near_Threatened	Erebia_epiphron	E_epiphron_181	Nymphalidae	Satyrinae	Erebia_epiphron	1999	Sankt_Johann_im_Pongau	13.5566	47.2486	1736.97
Erebia_epiphron	Nymphalidae	Satyrinae	Erebia_epiphron	Oligotroph	Alpine_grasslands	Alpine_grassland	Medium_sedentary	Generalist	Near_Threatened	Erebia_epiphron	E_epiphron_179	Nymphalidae	Satyrinae	Erebia_epiphron	1999	Sankt_Johann_im_Pongau	13.294	47.4948	2105.31
Erebia_epiphron	Nymphalidae	Satyrinae	Erebia_epiphron	Oligotroph	Alpine_grasslands	Alpine_grassland	Medium_sedentary	Generalist	Near_Threatened	Erebia_epiphron	E_epiphron_180	Nymphalidae	Satyrinae	Erebia_epiphron	1999	Sankt_Johann_im_Pongau	13.294	47.4948	2105.31
Erebia_epiphron	Nymphalidae	Satyrinae	Erebia_epiphron	Oligotroph	Alpine_grasslands	Alpine_grassland	Medium_sedentary	Generalist	Near_Threatened	Erebia_epiphron	E_epiphron_163	Nymphalidae	Satyrinae	Erebia_epiphron	1996	Sankt_Johann_im_Pongau	13.565	47.2551	1808.21
Erebia_epiphron	Nymphalidae	Satyrinae	Erebia_epiphron	Oligotroph	Alpine_grasslands	Alpine_grassland	Medium_sedentary	Generalist	Near_Threatened	Erebia_epiphron	E_epiphron_162	Nymphalidae	Satyrinae	Erebia_epiphron	1996	Sankt_Johann_im_Pongau	13.0622	47.4196	2820.98
Erebia_epiphron	Nymphalidae	Satyrinae	Erebia_epiphron	Oligotroph	Alpine_grasslands	Alpine_grassland	Medium_sedentary	Generalist	Near_Threatened	Erebia_epiphron	E_epiphron_157	Nymphalidae	Satyrinae	Erebia_epiphron	1994	Sankt_Johann_im_Pongau	13.32	47.1929	1762.45
Erebia_epiphron	Nymphalidae	Satyrinae	Erebia_epiphron	Oligotroph	Alpine_grasslands	Alpine_grassland	Medium_sedentary	Generalist	Near_Threatened	Erebia_epiphron	E_epiphron_155	Nymphalidae	Satyrinae	Erebia_epiphron	1994	Sankt_Johann_im_Pongau	13.1185	47.4299	2000.08
Erebia_epiphron	Nymphalidae	Satyrinae	Erebia_epiphron	Oligotroph	Alpine_grasslands	Alpine_grassland	Medium_sedentary	Generalist	Near_Threatened	Erebia_epiphron	E_epiphron_138	Nymphalidae	Satyrinae	Erebia_epiphron	1976	Sankt_Johann_im_Pongau	13.32	47.1929	1762.45
Erebia_epiphron	Nymphalidae	Satyrinae	Erebia_epiphron	Oligotroph	Alpine_grasslands	Alpine_grassland	Medium_sedentary	Generalist	Near_Threatened	Erebia_epiphron	E_epiphron_127	Nymphalidae	Satyrinae	Erebia_epiphron	1971	Sankt_Johann_im_Pongau	13.0554	47.1453	2075.82
Erebia_epiphron	Nymphalidae	Satyrinae	Erebia_epiphron	Oligotroph	Alpine_grasslands	Alpine_grassland	Medium_sedentary	Generalist	Near_Threatened	Erebia_epiphron	E_epiphron_124	Nymphalidae	Satyrinae	Erebia_epiphron	1970	Sankt_Johann_im_Pongau	13.0554	47.1453	2075.82
Erebia_epiphron	Nymphalidae	Satyrinae	Erebia_epiphron	Oligotroph	Alpine_grasslands	Alpine_grassland	Medium_sedentary	Generalist	Near_Threatened	Erebia_epiphron	E_epiphron_109	Nymphalidae	Satyrinae	Erebia_epiphron	1961	Sankt_Johann_im_Pongau	13.0554	47.1453	2075.82
Erebia_epiphron	Nymphalidae	Satyrinae	Erebia_epiphron	Oligotroph	Alpine_grasslands	Alpine_grassland	Medium_sedentary	Generalist	Near_Threatened	Erebia_epiphron	E_epiphron_110	Nymphalidae	Satyrinae	Erebia_epiphron	1961	Sankt_Johann_im_Pongau	13.0554	47.1453	2075.82
Erebia_epiphron	Nymphalidae	Satyrinae	Erebia_epiphron	Oligotroph	Alpine_grasslands	Alpine_grassland	Medium_sedentary	Generalist	Near_Threatened	Erebia_epiphron	E_epiphron_108	Nymphalidae	Satyrinae	Erebia_epiphron	1960	Sankt_Johann_im_Pongau	13.0554	47.1453	2075.82
Erebia_epiphron	Nymphalidae	Satyrinae	Erebia_epiphron	Oligotroph	Alpine_grasslands	Alpine_grassland	Medium_sedentary	Generalist	Near_Threatened	Erebia_epiphron	E_epiphron_208	Nymphalidae	Satyrinae	Erebia_epiphron	2017	Tamsweg	13.6455	47.1304	2069.27
Erebia_epiphron	Nymphalidae	Satyrinae	Erebia_epiphron	Oligotroph	Alpine_grasslands	Alpine_grassland	Medium_sedentary	Generalist	Near_Threatened	Erebia_epiphron	E_epiphron_209	Nymphalidae	Satyrinae	Erebia_epiphron	2017	Tamsweg	13.6455	47.1304	2069.27
Erebia_epiphron	Nymphalidae	Satyrinae	Erebia_epiphron	Oligotroph	Alpine_grasslands	Alpine_grassland	Medium_sedentary	Generalist	Near_Threatened	Erebia_epiphron	E_epiphron_204	Nymphalidae	Satyrinae	Erebia_epiphron	2013	Tamsweg	13.775	46.9793	1732.51
Erebia_epiphron	Nymphalidae	Satyrinae	Erebia_epiphron	Oligotroph	Alpine_grasslands	Alpine_grassland	Medium_sedentary	Generalist	Near_Threatened	Erebia_epiphron	E_epiphron_200	Nymphalidae	Satyrinae	Erebia_epiphron	2012	Tamsweg	13.6455	47.1304	2069.27
Erebia_epiphron	Nymphalidae	Satyrinae	Erebia_epiphron	Oligotroph	Alpine_grasslands	Alpine_grassland	Medium_sedentary	Generalist	Near_Threatened	Erebia_epiphron	E_epiphron_201	Nymphalidae	Satyrinae	Erebia_epiphron	2012	Tamsweg	13.6455	47.1304	2069.27
Erebia_epiphron	Nymphalidae	Satyrinae	Erebia_epiphron	Oligotroph	Alpine_grasslands	Alpine_grassland	Medium_sedentary	Generalist	Near_Threatened	Erebia_epiphron	E_epiphron_197	Nymphalidae	Satyrinae	Erebia_epiphron	2009	Tamsweg	13.3786	47.1496	1799.23
Erebia_epiphron	Nymphalidae	Satyrinae	Erebia_epiphron	Oligotroph	Alpine_grasslands	Alpine_grassland	Medium_sedentary	Generalist	Near_Threatened	Erebia_epiphron	E_epiphron_191	Nymphalidae	Satyrinae	Erebia_epiphron	2007	Tamsweg	13.5764	47.2374	1659.4
Erebia_epiphron	Nymphalidae	Satyrinae	Erebia_epiphron	Oligotroph	Alpine_grasslands	Alpine_grassland	Medium_sedentary	Generalist	Near_Threatened	Erebia_epiphron	E_epiphron_192	Nymphalidae	Satyrinae	Erebia_epiphron	2007	Tamsweg	13.7848	46.9857	1988.74
Erebia_epiphron	Nymphalidae	Satyrinae	Erebia_epiphron	Oligotroph	Alpine_grasslands	Alpine_grassland	Medium_sedentary	Generalist	Near_Threatened	Erebia_epiphron	E_epiphron_188	Nymphalidae	Satyrinae	Erebia_epiphron	2005	Tamsweg	13.5764	47.2374	1659.4
Erebia_epiphron	Nymphalidae	Satyrinae	Erebia_epiphron	Oligotroph	Alpine_grasslands	Alpine_grassland	Medium_sedentary	Generalist	Near_Threatened	Erebia_epiphron	E_epiphron_185	Nymphalidae	Satyrinae	Erebia_epiphron	2003	Tamsweg	13.5754	47.2532	1968.7
Erebia_epiphron	Nymphalidae	Satyrinae	Erebia_epiphron	Oligotroph	Alpine_grasslands	Alpine_grassland	Medium_sedentary	Generalist	Near_Threatened	Erebia_epiphron	E_epiphron_186	Nymphalidae	Satyrinae	Erebia_epiphron	2003	Tamsweg	13.5754	47.2532	1968.7
Erebia_epiphron	Nymphalidae	Satyrinae	Erebia_epiphron	Oligotroph	Alpine_grasslands	Alpine_grassland	Medium_sedentary	Generalist	Near_Threatened	Erebia_epiphron	E_epiphron_168	Nymphalidae	Satyrinae	Erebia_epiphron	1997	Tamsweg	13.5764	47.2374	1659.4
Erebia_epiphron	Nymphalidae	Satyrinae	Erebia_epiphron	Oligotroph	Alpine_grasslands	Alpine_grassland	Medium_sedentary	Generalist	Near_Threatened	Erebia_epiphron	E_epiphron_174	Nymphalidae	Satyrinae	Erebia_epiphron	1997	Tamsweg	13.5764	47.2374	1659.4
Erebia_epiphron	Nymphalidae	Satyrinae	Erebia_epiphron	Oligotroph	Alpine_grasslands	Alpine_grassland	Medium_sedentary	Generalist	Near_Threatened	Erebia_epiphron	E_epiphron_164	Nymphalidae	Satyrinae	Erebia_epiphron	1996	Tamsweg	13.5764	47.2374	1659.4
Erebia_epiphron	Nymphalidae	Satyrinae	Erebia_epiphron	Oligotroph	Alpine_grasslands	Alpine_grassland	Medium_sedentary	Generalist	Near_Threatened	Erebia_epiphron	E_epiphron_165	Nymphalidae	Satyrinae	Erebia_epiphron	1996	Tamsweg	13.5764	47.2374	1659.4
Erebia_epiphron	Nymphalidae	Satyrinae	Erebia_epiphron	Oligotroph	Alpine_grasslands	Alpine_grassland	Medium_sedentary	Generalist	Near_Threatened	Erebia_epiphron	E_epiphron_166	Nymphalidae	Satyrinae	Erebia_epiphron	1996	Tamsweg	13.5764	47.2374	1659.4
Erebia_epiphron	Nymphalidae	Satyrinae	Erebia_epiphron	Oligotroph	Alpine_grasslands	Alpine_grassland	Medium_sedentary	Generalist	Near_Threatened	Erebia_epiphron	E_epiphron_167	Nymphalidae	Satyrinae	Erebia_epiphron	1996	Tamsweg	13.5764	47.2374	1659.4
Erebia_epiphron	Nymphalidae	Satyrinae	Erebia_epiphron	Oligotroph	Alpine_grasslands	Alpine_grassland	Medium_sedentary	Generalist	Near_Threatened	Erebia_epiphron	E_epiphron_158	Nymphalidae	Satyrinae	Erebia_epiphron	1995	Tamsweg	13.7911	47.0101	1891.98
Erebia_epiphron	Nymphalidae	Satyrinae	Erebia_epiphron	Oligotroph	Alpine_grasslands	Alpine_grassland	Medium_sedentary	Generalist	Near_Threatened	Erebia_epiphron	E_epiphron_154	Nymphalidae	Satyrinae	Erebia_epiphron	1994	Tamsweg	13.6239	47.0582	1800.33
Erebia_epiphron	Nymphalidae	Satyrinae	Erebia_epiphron	Oligotroph	Alpine_grasslands	Alpine_grassland	Medium_sedentary	Generalist	Near_Threatened	Erebia_epiphron	E_epiphron_142	Nymphalidae	Satyrinae	Erebia_epiphron	1982	Tamsweg	13.3784	47.1482	1751.54
Erebia_epiphron	Nymphalidae	Satyrinae	Erebia_epiphron	Oligotroph	Alpine_grasslands	Alpine_grassland	Medium_sedentary	Generalist	Near_Threatened	Erebia_epiphron	E_epiphron_141	Nymphalidae	Satyrinae	Erebia_epiphron	1981	Tamsweg	13.6155	47.0597	1640.82
Erebia_epiphron	Nymphalidae	Satyrinae	Erebia_epiphron	Oligotroph	Alpine_grasslands	Alpine_grassland	Medium_sedentary	Generalist	Near_Threatened	Erebia_epiphron	E_epiphron_139	Nymphalidae	Satyrinae	Erebia_epiphron	1977	Tamsweg	13.5764	47.2374	1659.4
Erebia_epiphron	Nymphalidae	Satyrinae	Erebia_epiphron	Oligotroph	Alpine_grasslands	Alpine_grassland	Medium_sedentary	Generalist	Near_Threatened	Erebia_epiphron	E_epiphron_136	Nymphalidae	Satyrinae	Erebia_epiphron	1975	Tamsweg	13.493	47.1031	1233.5
Erebia_epiphron	Nymphalidae	Satyrinae	Erebia_epiphron	Oligotroph	Alpine_grasslands	Alpine_grassland	Medium_sedentary	Generalist	Near_Threatened	Erebia_epiphron	E_epiphron_134	Nymphalidae	Satyrinae	Erebia_epiphron	1975	Tamsweg	13.5764	47.2374	1659.4
Erebia_epiphron	Nymphalidae	Satyrinae	Erebia_epiphron	Oligotroph	Alpine_grasslands	Alpine_grassland	Medium_sedentary	Generalist	Near_Threatened	Erebia_epiphron	E_epiphron_137	Nymphalidae	Satyrinae	Erebia_epiphron	1975	Tamsweg	13.3493	47.1332	1859.48
Erebia_epiphron	Nymphalidae	Satyrinae	Erebia_epiphron	Oligotroph	Alpine_grasslands	Alpine_grassland	Medium_sedentary	Generalist	Near_Threatened	Erebia_epiphron	E_epiphron_131	Nymphalidae	Satyrinae	Erebia_epiphron	1972	Tamsweg	13.493	47.1031	1233.5
Erebia_epiphron	Nymphalidae	Satyrinae	Erebia_epiphron	Oligotroph	Alpine_grasslands	Alpine_grassland	Medium_sedentary	Generalist	Near_Threatened	Erebia_epiphron	E_epiphron_132	Nymphalidae	Satyrinae	Erebia_epiphron	1972	Tamsweg	13.3784	47.1482	1751.54
Erebia_epiphron	Nymphalidae	Satyrinae	Erebia_epiphron	Oligotroph	Alpine_grasslands	Alpine_grassland	Medium_sedentary	Generalist	Near_Threatened	Erebia_epiphron	E_epiphron_122	Nymphalidae	Satyrinae	Erebia_epiphron	1969	Tamsweg	13.3808	47.1874	1517.58
Erebia_epiphron	Nymphalidae	Satyrinae	Erebia_epiphron	Oligotroph	Alpine_grasslands	Alpine_grassland	Medium_sedentary	Generalist	Near_Threatened	Erebia_epiphron	E_epiphron_206	Nymphalidae	Satyrinae	Erebia_epiphron	2015	Zell_am_See	12.297	47.1923	1364.48
Erebia_epiphron	Nymphalidae	Satyrinae	Erebia_epiphron	Oligotroph	Alpine_grasslands	Alpine_grassland	Medium_sedentary	Generalist	Near_Threatened	Erebia_epiphron	E_epiphron_202	Nymphalidae	Satyrinae	Erebia_epiphron	2013	Zell_am_See	12.8367	47.0984	2273.36
Erebia_epiphron	Nymphalidae	Satyrinae	Erebia_epiphron	Oligotroph	Alpine_grasslands	Alpine_grassland	Medium_sedentary	Generalist	Near_Threatened	Erebia_epiphron	E_epiphron_199	Nymphalidae	Satyrinae	Erebia_epiphron	2011	Zell_am_See	12.822	47.1235	2259.06
Erebia_epiphron	Nymphalidae	Satyrinae	Erebia_epiphron	Oligotroph	Alpine_grasslands	Alpine_grassland	Medium_sedentary	Generalist	Near_Threatened	Erebia_epiphron	E_epiphron_193	Nymphalidae	Satyrinae	Erebia_epiphron	2007	Zell_am_See	13.0454	47.3964	1441.62
Erebia_epiphron	Nymphalidae	Satyrinae	Erebia_epiphron	Oligotroph	Alpine_grasslands	Alpine_grassland	Medium_sedentary	Generalist	Near_Threatened	Erebia_epiphron	E_epiphron_195	Nymphalidae	Satyrinae	Erebia_epiphron	2007	Zell_am_See	12.2482	47.1849	1895.28
Erebia_epiphron	Nymphalidae	Satyrinae	Erebia_epiphron	Oligotroph	Alpine_grasslands	Alpine_grassland	Medium_sedentary	Generalist	Near_Threatened	Erebia_epiphron	E_epiphron_194	Nymphalidae	Satyrinae	Erebia_epiphron	2007	Zell_am_See	12.2781	47.1361	1923.83
Erebia_epiphron	Nymphalidae	Satyrinae	Erebia_epiphron	Oligotroph	Alpine_grasslands	Alpine_grassland	Medium_sedentary	Generalist	Near_Threatened	Erebia_epiphron	E_epiphron_196	Nymphalidae	Satyrinae	Erebia_epiphron	2007	Zell_am_See	12.2384	47.1845	2030.59
Erebia_epiphron	Nymphalidae	Satyrinae	Erebia_epiphron	Oligotroph	Alpine_grasslands	Alpine_grassland	Medium_sedentary	Generalist	Near_Threatened	Erebia_epiphron	E_epiphron_189	Nymphalidae	Satyrinae	Erebia_epiphron	2006	Zell_am_See	13.0454	47.3964	1441.62
Erebia_epiphron	Nymphalidae	Satyrinae	Erebia_epiphron	Oligotroph	Alpine_grasslands	Alpine_grassland	Medium_sedentary	Generalist	Near_Threatened	Erebia_epiphron	E_epiphron_190	Nymphalidae	Satyrinae	Erebia_epiphron	2006	Zell_am_See	12.822	47.1235	2259.06
Erebia_epiphron	Nymphalidae	Satyrinae	Erebia_epiphron	Oligotroph	Alpine_grasslands	Alpine_grassland	Medium_sedentary	Generalist	Near_Threatened	Erebia_epiphron	E_epiphron_184	Nymphalidae	Satyrinae	Erebia_epiphron	2000	Zell_am_See	12.822	47.1235	2259.06
Erebia_epiphron	Nymphalidae	Satyrinae	Erebia_epiphron	Oligotroph	Alpine_grasslands	Alpine_grassland	Medium_sedentary	Generalist	Near_Threatened	Erebia_epiphron	E_epiphron_178	Nymphalidae	Satyrinae	Erebia_epiphron	1999	Zell_am_See	12.8688	47.5157	1843.56
Erebia_epiphron	Nymphalidae	Satyrinae	Erebia_epiphron	Oligotroph	Alpine_grasslands	Alpine_grassland	Medium_sedentary	Generalist	Near_Threatened	Erebia_epiphron	E_epiphron_183	Nymphalidae	Satyrinae	Erebia_epiphron	1999	Zell_am_See	12.8688	47.5157	1843.56
Erebia_epiphron	Nymphalidae	Satyrinae	Erebia_epiphron	Oligotroph	Alpine_grasslands	Alpine_grassland	Medium_sedentary	Generalist	Near_Threatened	Erebia_epiphron	E_epiphron_177	Nymphalidae	Satyrinae	Erebia_epiphron	1999	Zell_am_See	12.8826	47.5079	2222.28
Erebia_epiphron	Nymphalidae	Satyrinae	Erebia_epiphron	Oligotroph	Alpine_grasslands	Alpine_grassland	Medium_sedentary	Generalist	Near_Threatened	Erebia_epiphron	E_epiphron_182	Nymphalidae	Satyrinae	Erebia_epiphron	1999	Zell_am_See	12.8826	47.5079	2222.28
Erebia_epiphron	Nymphalidae	Satyrinae	Erebia_epiphron	Oligotroph	Alpine_grasslands	Alpine_grassland	Medium_sedentary	Generalist	Near_Threatened	Erebia_epiphron	E_epiphron_176	Nymphalidae	Satyrinae	Erebia_epiphron	1998	Zell_am_See	12.822	47.1235	2259.06
Erebia_epiphron	Nymphalidae	Satyrinae	Erebia_epiphron	Oligotroph	Alpine_grasslands	Alpine_grassland	Medium_sedentary	Generalist	Near_Threatened	Erebia_epiphron	E_epiphron_175	Nymphalidae	Satyrinae	Erebia_epiphron	1998	Zell_am_See	12.8367	47.0984	2273.36
Erebia_epiphron	Nymphalidae	Satyrinae	Erebia_epiphron	Oligotroph	Alpine_grasslands	Alpine_grassland	Medium_sedentary	Generalist	Near_Threatened	Erebia_epiphron	E_epiphron_169	Nymphalidae	Satyrinae	Erebia_epiphron	1997	Zell_am_See	12.822	47.1235	2259.06
Erebia_epiphron	Nymphalidae	Satyrinae	Erebia_epiphron	Oligotroph	Alpine_grasslands	Alpine_grassland	Medium_sedentary	Generalist	Near_Threatened	Erebia_epiphron	E_epiphron_170	Nymphalidae	Satyrinae	Erebia_epiphron	1997	Zell_am_See	12.822	47.1235	2259.06
Erebia_epiphron	Nymphalidae	Satyrinae	Erebia_epiphron	Oligotroph	Alpine_grasslands	Alpine_grassland	Medium_sedentary	Generalist	Near_Threatened	Erebia_epiphron	E_epiphron_171	Nymphalidae	Satyrinae	Erebia_epiphron	1997	Zell_am_See	12.822	47.1235	2259.06
Erebia_epiphron	Nymphalidae	Satyrinae	Erebia_epiphron	Oligotroph	Alpine_grasslands	Alpine_grassland	Medium_sedentary	Generalist	Near_Threatened	Erebia_epiphron	E_epiphron_172	Nymphalidae	Satyrinae	Erebia_epiphron	1997	Zell_am_See	12.822	47.1235	2259.06
Erebia_epiphron	Nymphalidae	Satyrinae	Erebia_epiphron	Oligotroph	Alpine_grasslands	Alpine_grassland	Medium_sedentary	Generalist	Near_Threatened	Erebia_epiphron	E_epiphron_173	Nymphalidae	Satyrinae	Erebia_epiphron	1997	Zell_am_See	12.8367	47.0984	2273.36
Erebia_epiphron	Nymphalidae	Satyrinae	Erebia_epiphron	Oligotroph	Alpine_grasslands	Alpine_grassland	Medium_sedentary	Generalist	Near_Threatened	Erebia_epiphron	E_epiphron_160	Nymphalidae	Satyrinae	Erebia_epiphron	1996	Zell_am_See	12.822	47.1235	2259.06
Erebia_epiphron	Nymphalidae	Satyrinae	Erebia_epiphron	Oligotroph	Alpine_grasslands	Alpine_grassland	Medium_sedentary	Generalist	Near_Threatened	Erebia_epiphron	E_epiphron_161	Nymphalidae	Satyrinae	Erebia_epiphron	1996	Zell_am_See	12.8367	47.0984	2273.36
Erebia_epiphron	Nymphalidae	Satyrinae	Erebia_epiphron	Oligotroph	Alpine_grasslands	Alpine_grassland	Medium_sedentary	Generalist	Near_Threatened	Erebia_epiphron	E_epiphron_159	Nymphalidae	Satyrinae	Erebia_epiphron	1995	Zell_am_See	12.822	47.1235	2259.06
Erebia_epiphron	Nymphalidae	Satyrinae	Erebia_epiphron	Oligotroph	Alpine_grasslands	Alpine_grassland	Medium_sedentary	Generalist	Near_Threatened	Erebia_epiphron	E_epiphron_156	Nymphalidae	Satyrinae	Erebia_epiphron	1994	Zell_am_See	12.7155	47.1571	2046.34
Erebia_epiphron	Nymphalidae	Satyrinae	Erebia_epiphron	Oligotroph	Alpine_grasslands	Alpine_grassland	Medium_sedentary	Generalist	Near_Threatened	Erebia_epiphron	E_epiphron_153	Nymphalidae	Satyrinae	Erebia_epiphron	1993	Zell_am_See	12.822	47.1235	2259.06
Erebia_epiphron	Nymphalidae	Satyrinae	Erebia_epiphron	Oligotroph	Alpine_grasslands	Alpine_grassland	Medium_sedentary	Generalist	Near_Threatened	Erebia_epiphron	E_epiphron_151	Nymphalidae	Satyrinae	Erebia_epiphron	1991	Zell_am_See	12.822	47.1235	2259.06
Erebia_epiphron	Nymphalidae	Satyrinae	Erebia_epiphron	Oligotroph	Alpine_grasslands	Alpine_grassland	Medium_sedentary	Generalist	Near_Threatened	Erebia_epiphron	E_epiphron_152	Nymphalidae	Satyrinae	Erebia_epiphron	1991	Zell_am_See	12.822	47.1235	2259.06
Erebia_epiphron	Nymphalidae	Satyrinae	Erebia_epiphron	Oligotroph	Alpine_grasslands	Alpine_grassland	Medium_sedentary	Generalist	Near_Threatened	Erebia_epiphron	E_epiphron_149	Nymphalidae	Satyrinae	Erebia_epiphron	1990	Zell_am_See	12.822	47.1235	2259.06
Erebia_epiphron	Nymphalidae	Satyrinae	Erebia_epiphron	Oligotroph	Alpine_grasslands	Alpine_grassland	Medium_sedentary	Generalist	Near_Threatened	Erebia_epiphron	E_epiphron_147	Nymphalidae	Satyrinae	Erebia_epiphron	1988	Zell_am_See	12.822	47.1235	2259.06
Erebia_epiphron	Nymphalidae	Satyrinae	Erebia_epiphron	Oligotroph	Alpine_grasslands	Alpine_grassland	Medium_sedentary	Generalist	Near_Threatened	Erebia_epiphron	E_epiphron_148	Nymphalidae	Satyrinae	Erebia_epiphron	1988	Zell_am_See	12.831	47.1238	2570.68
Erebia_epiphron	Nymphalidae	Satyrinae	Erebia_epiphron	Oligotroph	Alpine_grasslands	Alpine_grassland	Medium_sedentary	Generalist	Near_Threatened	Erebia_epiphron	E_epiphron_146	Nymphalidae	Satyrinae	Erebia_epiphron	1987	Zell_am_See	12.8367	47.0984	2273.36
Erebia_epiphron	Nymphalidae	Satyrinae	Erebia_epiphron	Oligotroph	Alpine_grasslands	Alpine_grassland	Medium_sedentary	Generalist	Near_Threatened	Erebia_epiphron	E_epiphron_144	Nymphalidae	Satyrinae	Erebia_epiphron	1985	Zell_am_See	12.654	47.1692	2192.54
Erebia_epiphron	Nymphalidae	Satyrinae	Erebia_epiphron	Oligotroph	Alpine_grasslands	Alpine_grassland	Medium_sedentary	Generalist	Near_Threatened	Erebia_epiphron	E_epiphron_145	Nymphalidae	Satyrinae	Erebia_epiphron	1985	Zell_am_See	12.654	47.1692	2192.54
Erebia_epiphron	Nymphalidae	Satyrinae	Erebia_epiphron	Oligotroph	Alpine_grasslands	Alpine_grassland	Medium_sedentary	Generalist	Near_Threatened	Erebia_epiphron	E_epiphron_143	Nymphalidae	Satyrinae	Erebia_epiphron	1984	Zell_am_See	12.8194	47.1248	2225.26
Erebia_epiphron	Nymphalidae	Satyrinae	Erebia_epiphron	Oligotroph	Alpine_grasslands	Alpine_grassland	Medium_sedentary	Generalist	Near_Threatened	Erebia_epiphron	E_epiphron_140	Nymphalidae	Satyrinae	Erebia_epiphron	1978	Zell_am_See	12.654	47.1692	2192.54
Erebia_epiphron	Nymphalidae	Satyrinae	Erebia_epiphron	Oligotroph	Alpine_grasslands	Alpine_grassland	Medium_sedentary	Generalist	Near_Threatened	Erebia_epiphron	E_epiphron_135	Nymphalidae	Satyrinae	Erebia_epiphron	1975	Zell_am_See	12.8935	47.1563	1290.74
Erebia_epiphron	Nymphalidae	Satyrinae	Erebia_epiphron	Oligotroph	Alpine_grasslands	Alpine_grassland	Medium_sedentary	Generalist	Near_Threatened	Erebia_epiphron	E_epiphron_133	Nymphalidae	Satyrinae	Erebia_epiphron	1975	Zell_am_See	12.654	47.1692	2192.54
Erebia_epiphron	Nymphalidae	Satyrinae	Erebia_epiphron	Oligotroph	Alpine_grasslands	Alpine_grassland	Medium_sedentary	Generalist	Near_Threatened	Erebia_epiphron	E_epiphron_128	Nymphalidae	Satyrinae	Erebia_epiphron	1972	Zell_am_See	12.2623	47.1892	1436.82
Erebia_epiphron	Nymphalidae	Satyrinae	Erebia_epiphron	Oligotroph	Alpine_grasslands	Alpine_grassland	Medium_sedentary	Generalist	Near_Threatened	Erebia_epiphron	E_epiphron_129	Nymphalidae	Satyrinae	Erebia_epiphron	1972	Zell_am_See	12.654	47.1692	2192.54
Erebia_epiphron	Nymphalidae	Satyrinae	Erebia_epiphron	Oligotroph	Alpine_grasslands	Alpine_grassland	Medium_sedentary	Generalist	Near_Threatened	Erebia_epiphron	E_epiphron_130	Nymphalidae	Satyrinae	Erebia_epiphron	1972	Zell_am_See	12.654	47.1692	2192.54
Erebia_epiphron	Nymphalidae	Satyrinae	Erebia_epiphron	Oligotroph	Alpine_grasslands	Alpine_grassland	Medium_sedentary	Generalist	Near_Threatened	Erebia_epiphron	E_epiphron_126	Nymphalidae	Satyrinae	Erebia_epiphron	1971	Zell_am_See	13.0397	47.4005	1545.16
Erebia_epiphron	Nymphalidae	Satyrinae	Erebia_epiphron	Oligotroph	Alpine_grasslands	Alpine_grassland	Medium_sedentary	Generalist	Near_Threatened	Erebia_epiphron	E_epiphron_125	Nymphalidae	Satyrinae	Erebia_epiphron	1971	Zell_am_See	12.6503	47.1821	1876.55
Erebia_epiphron	Nymphalidae	Satyrinae	Erebia_epiphron	Oligotroph	Alpine_grasslands	Alpine_grassland	Medium_sedentary	Generalist	Near_Threatened	Erebia_epiphron	E_epiphron_123	Nymphalidae	Satyrinae	Erebia_epiphron	1969	Zell_am_See	12.5043	47.3636	1305.44
Erebia_epiphron	Nymphalidae	Satyrinae	Erebia_epiphron	Oligotroph	Alpine_grasslands	Alpine_grassland	Medium_sedentary	Generalist	Near_Threatened	Erebia_epiphron	E_epiphron_121	Nymphalidae	Satyrinae	Erebia_epiphron	1969	Zell_am_See	12.6328	47.432	2032.06
Erebia_epiphron	Nymphalidae	Satyrinae	Erebia_epiphron	Oligotroph	Alpine_grasslands	Alpine_grassland	Medium_sedentary	Generalist	Near_Threatened	Erebia_epiphron	E_epiphron_117	Nymphalidae	Satyrinae	Erebia_epiphron	1968	Zell_am_See	12.654	47.1692	2192.54
Erebia_epiphron	Nymphalidae	Satyrinae	Erebia_epiphron	Oligotroph	Alpine_grasslands	Alpine_grassland	Medium_sedentary	Generalist	Near_Threatened	Erebia_epiphron	E_epiphron_118	Nymphalidae	Satyrinae	Erebia_epiphron	1968	Zell_am_See	12.654	47.1692	2192.54
Erebia_epiphron	Nymphalidae	Satyrinae	Erebia_epiphron	Oligotroph	Alpine_grasslands	Alpine_grassland	Medium_sedentary	Generalist	Near_Threatened	Erebia_epiphron	E_epiphron_119	Nymphalidae	Satyrinae	Erebia_epiphron	1968	Zell_am_See	12.654	47.1692	2192.54
Erebia_epiphron	Nymphalidae	Satyrinae	Erebia_epiphron	Oligotroph	Alpine_grasslands	Alpine_grassland	Medium_sedentary	Generalist	Near_Threatened	Erebia_epiphron	E_epiphron_120	Nymphalidae	Satyrinae	Erebia_epiphron	1968	Zell_am_See	12.654	47.1692	2192.54
Erebia_epiphron	Nymphalidae	Satyrinae	Erebia_epiphron	Oligotroph	Alpine_grasslands	Alpine_grassland	Medium_sedentary	Generalist	Near_Threatened	Erebia_epiphron	E_epiphron_116	Nymphalidae	Satyrinae	Erebia_epiphron	1967	Zell_am_See	12.6253	47.1346	2303.6
Erebia_epiphron	Nymphalidae	Satyrinae	Erebia_epiphron	Oligotroph	Alpine_grasslands	Alpine_grassland	Medium_sedentary	Generalist	Near_Threatened	Erebia_epiphron	E_epiphron_112	Nymphalidae	Satyrinae	Erebia_epiphron	1966	Zell_am_See	12.6369	47.1586	2039.88
Erebia_epiphron	Nymphalidae	Satyrinae	Erebia_epiphron	Oligotroph	Alpine_grasslands	Alpine_grassland	Medium_sedentary	Generalist	Near_Threatened	Erebia_epiphron	E_epiphron_113	Nymphalidae	Satyrinae	Erebia_epiphron	1966	Zell_am_See	12.6369	47.1586	2039.88
Erebia_epiphron	Nymphalidae	Satyrinae	Erebia_epiphron	Oligotroph	Alpine_grasslands	Alpine_grassland	Medium_sedentary	Generalist	Near_Threatened	Erebia_epiphron	E_epiphron_114	Nymphalidae	Satyrinae	Erebia_epiphron	1966	Zell_am_See	12.6369	47.1586	2039.88
Erebia_epiphron	Nymphalidae	Satyrinae	Erebia_epiphron	Oligotroph	Alpine_grasslands	Alpine_grassland	Medium_sedentary	Generalist	Near_Threatened	Erebia_epiphron	E_epiphron_115	Nymphalidae	Satyrinae	Erebia_epiphron	1966	Zell_am_See	12.6369	47.1586	2039.88
Erebia_epiphron	Nymphalidae	Satyrinae	Erebia_epiphron	Oligotroph	Alpine_grasslands	Alpine_grassland	Medium_sedentary	Generalist	Near_Threatened	Erebia_epiphron	E_epiphron_111	Nymphalidae	Satyrinae	Erebia_epiphron	1962	Zell_am_See	12.6713	47.1567	3021.5
Erebia_eriphyle	Nymphalidae	Satyrinae	Erebia_eriphyle	Mesotroph	A_Alpine_Species	Alpine_grassland	Sedentary	Specialist	Near_Threatened	Erebia_eriphyle	E_eriphyle_122	Nymphalidae	Satyrinae	Erebia_eriphyle	1974	Hallein	13.0427	47.5748	1732.09
Erebia_eriphyle	Nymphalidae	Satyrinae	Erebia_eriphyle	Mesotroph	A_Alpine_Species	Alpine_grassland	Sedentary	Specialist	Near_Threatened	Erebia_eriphyle	E_eriphyle_223	Nymphalidae	Satyrinae	Erebia_eriphyle	2006	Sankt_Johann_im_Pongau	13.2169	47.1034	1406.85
Erebia_eriphyle	Nymphalidae	Satyrinae	Erebia_eriphyle	Mesotroph	A_Alpine_Species	Alpine_grassland	Sedentary	Specialist	Near_Threatened	Erebia_eriphyle	E_eriphyle_219	Nymphalidae	Satyrinae	Erebia_eriphyle	2005	Sankt_Johann_im_Pongau	13.2404	47.1037	1842.65
Erebia_eriphyle	Nymphalidae	Satyrinae	Erebia_eriphyle	Mesotroph	A_Alpine_Species	Alpine_grassland	Sedentary	Specialist	Near_Threatened	Erebia_eriphyle	E_eriphyle_208	Nymphalidae	Satyrinae	Erebia_eriphyle	2002	Sankt_Johann_im_Pongau	13.316	47.1957	1872.98
Erebia_eriphyle	Nymphalidae	Satyrinae	Erebia_eriphyle	Mesotroph	A_Alpine_Species	Alpine_grassland	Sedentary	Specialist	Near_Threatened	Erebia_eriphyle	E_eriphyle_205	Nymphalidae	Satyrinae	Erebia_eriphyle	1999	Sankt_Johann_im_Pongau	13.5566	47.2486	1736.97
Erebia_eriphyle	Nymphalidae	Satyrinae	Erebia_eriphyle	Mesotroph	A_Alpine_Species	Alpine_grassland	Sedentary	Specialist	Near_Threatened	Erebia_eriphyle	E_eriphyle_195	Nymphalidae	Satyrinae	Erebia_eriphyle	1995	Sankt_Johann_im_Pongau	13.5566	47.2486	1736.97
Erebia_eriphyle	Nymphalidae	Satyrinae	Erebia_eriphyle	Mesotroph	A_Alpine_Species	Alpine_grassland	Sedentary	Specialist	Near_Threatened	Erebia_eriphyle	E_eriphyle_189	Nymphalidae	Satyrinae	Erebia_eriphyle	1994	Sankt_Johann_im_Pongau	13.068	47.3989	1442.8
Erebia_eriphyle	Nymphalidae	Satyrinae	Erebia_eriphyle	Mesotroph	A_Alpine_Species	Alpine_grassland	Sedentary	Specialist	Near_Threatened	Erebia_eriphyle	E_eriphyle_192	Nymphalidae	Satyrinae	Erebia_eriphyle	1994	Sankt_Johann_im_Pongau	13.1353	47.4151	1602.96
Erebia_eriphyle	Nymphalidae	Satyrinae	Erebia_eriphyle	Mesotroph	A_Alpine_Species	Alpine_grassland	Sedentary	Specialist	Near_Threatened	Erebia_eriphyle	E_eriphyle_190	Nymphalidae	Satyrinae	Erebia_eriphyle	1994	Sankt_Johann_im_Pongau	13.32	47.1929	1762.45
Erebia_eriphyle	Nymphalidae	Satyrinae	Erebia_eriphyle	Mesotroph	A_Alpine_Species	Alpine_grassland	Sedentary	Specialist	Near_Threatened	Erebia_eriphyle	E_eriphyle_193	Nymphalidae	Satyrinae	Erebia_eriphyle	1994	Sankt_Johann_im_Pongau	13.1185	47.4299	2000.08
Erebia_eriphyle	Nymphalidae	Satyrinae	Erebia_eriphyle	Mesotroph	A_Alpine_Species	Alpine_grassland	Sedentary	Specialist	Near_Threatened	Erebia_eriphyle	E_eriphyle_181	Nymphalidae	Satyrinae	Erebia_eriphyle	1990	Sankt_Johann_im_Pongau	13.07	47.1599	1771.62
Erebia_eriphyle	Nymphalidae	Satyrinae	Erebia_eriphyle	Mesotroph	A_Alpine_Species	Alpine_grassland	Sedentary	Specialist	Near_Threatened	Erebia_eriphyle	E_eriphyle_182	Nymphalidae	Satyrinae	Erebia_eriphyle	1990	Sankt_Johann_im_Pongau	13.07	47.1599	1771.62
Erebia_eriphyle	Nymphalidae	Satyrinae	Erebia_eriphyle	Mesotroph	A_Alpine_Species	Alpine_grassland	Sedentary	Specialist	Near_Threatened	Erebia_eriphyle	E_eriphyle_183	Nymphalidae	Satyrinae	Erebia_eriphyle	1990	Sankt_Johann_im_Pongau	13.07	47.1599	1771.62
Erebia_eriphyle	Nymphalidae	Satyrinae	Erebia_eriphyle	Mesotroph	A_Alpine_Species	Alpine_grassland	Sedentary	Specialist	Near_Threatened	Erebia_eriphyle	E_eriphyle_184	Nymphalidae	Satyrinae	Erebia_eriphyle	1990	Sankt_Johann_im_Pongau	13.07	47.1599	1771.62
Erebia_eriphyle	Nymphalidae	Satyrinae	Erebia_eriphyle	Mesotroph	A_Alpine_Species	Alpine_grassland	Sedentary	Specialist	Near_Threatened	Erebia_eriphyle	E_eriphyle_185	Nymphalidae	Satyrinae	Erebia_eriphyle	1990	Sankt_Johann_im_Pongau	13.07	47.1599	1771.62
Erebia_eriphyle	Nymphalidae	Satyrinae	Erebia_eriphyle	Mesotroph	A_Alpine_Species	Alpine_grassland	Sedentary	Specialist	Near_Threatened	Erebia_eriphyle	E_eriphyle_179	Nymphalidae	Satyrinae	Erebia_eriphyle	1989	Sankt_Johann_im_Pongau	13.5566	47.2486	1736.97
Erebia_eriphyle	Nymphalidae	Satyrinae	Erebia_eriphyle	Mesotroph	A_Alpine_Species	Alpine_grassland	Sedentary	Specialist	Near_Threatened	Erebia_eriphyle	E_eriphyle_168	Nymphalidae	Satyrinae	Erebia_eriphyle	1983	Sankt_Johann_im_Pongau	13.5566	47.2486	1736.97
Erebia_eriphyle	Nymphalidae	Satyrinae	Erebia_eriphyle	Mesotroph	A_Alpine_Species	Alpine_grassland	Sedentary	Specialist	Near_Threatened	Erebia_eriphyle	E_eriphyle_169	Nymphalidae	Satyrinae	Erebia_eriphyle	1983	Sankt_Johann_im_Pongau	13.5566	47.2486	1736.97
Erebia_eriphyle	Nymphalidae	Satyrinae	Erebia_eriphyle	Mesotroph	A_Alpine_Species	Alpine_grassland	Sedentary	Specialist	Near_Threatened	Erebia_eriphyle	E_eriphyle_170	Nymphalidae	Satyrinae	Erebia_eriphyle	1983	Sankt_Johann_im_Pongau	13.5566	47.2486	1736.97
Erebia_eriphyle	Nymphalidae	Satyrinae	Erebia_eriphyle	Mesotroph	A_Alpine_Species	Alpine_grassland	Sedentary	Specialist	Near_Threatened	Erebia_eriphyle	E_eriphyle_172	Nymphalidae	Satyrinae	Erebia_eriphyle	1983	Sankt_Johann_im_Pongau	13.32	47.1929	1762.45
Erebia_eriphyle	Nymphalidae	Satyrinae	Erebia_eriphyle	Mesotroph	A_Alpine_Species	Alpine_grassland	Sedentary	Specialist	Near_Threatened	Erebia_eriphyle	E_eriphyle_163	Nymphalidae	Satyrinae	Erebia_eriphyle	1983	Sankt_Johann_im_Pongau	13.0554	47.1453	2075.82
Erebia_eriphyle	Nymphalidae	Satyrinae	Erebia_eriphyle	Mesotroph	A_Alpine_Species	Alpine_grassland	Sedentary	Specialist	Near_Threatened	Erebia_eriphyle	E_eriphyle_167	Nymphalidae	Satyrinae	Erebia_eriphyle	1983	Sankt_Johann_im_Pongau	13.0554	47.1453	2075.82
Erebia_eriphyle	Nymphalidae	Satyrinae	Erebia_eriphyle	Mesotroph	A_Alpine_Species	Alpine_grassland	Sedentary	Specialist	Near_Threatened	Erebia_eriphyle	E_eriphyle_162	Nymphalidae	Satyrinae	Erebia_eriphyle	1982	Sankt_Johann_im_Pongau	13.32	47.1929	1762.45
Erebia_eriphyle	Nymphalidae	Satyrinae	Erebia_eriphyle	Mesotroph	A_Alpine_Species	Alpine_grassland	Sedentary	Specialist	Near_Threatened	Erebia_eriphyle	E_eriphyle_149	Nymphalidae	Satyrinae	Erebia_eriphyle	1981	Sankt_Johann_im_Pongau	13.5566	47.2486	1736.97
Erebia_eriphyle	Nymphalidae	Satyrinae	Erebia_eriphyle	Mesotroph	A_Alpine_Species	Alpine_grassland	Sedentary	Specialist	Near_Threatened	Erebia_eriphyle	E_eriphyle_150	Nymphalidae	Satyrinae	Erebia_eriphyle	1981	Sankt_Johann_im_Pongau	13.5566	47.2486	1736.97
Erebia_eriphyle	Nymphalidae	Satyrinae	Erebia_eriphyle	Mesotroph	A_Alpine_Species	Alpine_grassland	Sedentary	Specialist	Near_Threatened	Erebia_eriphyle	E_eriphyle_151	Nymphalidae	Satyrinae	Erebia_eriphyle	1981	Sankt_Johann_im_Pongau	13.5566	47.2486	1736.97
Erebia_eriphyle	Nymphalidae	Satyrinae	Erebia_eriphyle	Mesotroph	A_Alpine_Species	Alpine_grassland	Sedentary	Specialist	Near_Threatened	Erebia_eriphyle	E_eriphyle_152	Nymphalidae	Satyrinae	Erebia_eriphyle	1981	Sankt_Johann_im_Pongau	13.5566	47.2486	1736.97
Erebia_eriphyle	Nymphalidae	Satyrinae	Erebia_eriphyle	Mesotroph	A_Alpine_Species	Alpine_grassland	Sedentary	Specialist	Near_Threatened	Erebia_eriphyle	E_eriphyle_153	Nymphalidae	Satyrinae	Erebia_eriphyle	1981	Sankt_Johann_im_Pongau	13.5566	47.2486	1736.97
Erebia_eriphyle	Nymphalidae	Satyrinae	Erebia_eriphyle	Mesotroph	A_Alpine_Species	Alpine_grassland	Sedentary	Specialist	Near_Threatened	Erebia_eriphyle	E_eriphyle_154	Nymphalidae	Satyrinae	Erebia_eriphyle	1981	Sankt_Johann_im_Pongau	13.5566	47.2486	1736.97
Erebia_eriphyle	Nymphalidae	Satyrinae	Erebia_eriphyle	Mesotroph	A_Alpine_Species	Alpine_grassland	Sedentary	Specialist	Near_Threatened	Erebia_eriphyle	E_eriphyle_159	Nymphalidae	Satyrinae	Erebia_eriphyle	1981	Sankt_Johann_im_Pongau	13.5566	47.2486	1736.97
Erebia_eriphyle	Nymphalidae	Satyrinae	Erebia_eriphyle	Mesotroph	A_Alpine_Species	Alpine_grassland	Sedentary	Specialist	Near_Threatened	Erebia_eriphyle	E_eriphyle_145	Nymphalidae	Satyrinae	Erebia_eriphyle	1979	Sankt_Johann_im_Pongau	13.5566	47.2486	1736.97
Erebia_eriphyle	Nymphalidae	Satyrinae	Erebia_eriphyle	Mesotroph	A_Alpine_Species	Alpine_grassland	Sedentary	Specialist	Near_Threatened	Erebia_eriphyle	E_eriphyle_144	Nymphalidae	Satyrinae	Erebia_eriphyle	1978	Sankt_Johann_im_Pongau	13.5566	47.2486	1736.97
Erebia_eriphyle	Nymphalidae	Satyrinae	Erebia_eriphyle	Mesotroph	A_Alpine_Species	Alpine_grassland	Sedentary	Specialist	Near_Threatened	Erebia_eriphyle	E_eriphyle_141	Nymphalidae	Satyrinae	Erebia_eriphyle	1978	Sankt_Johann_im_Pongau	13.0554	47.1453	2075.82
Erebia_eriphyle	Nymphalidae	Satyrinae	Erebia_eriphyle	Mesotroph	A_Alpine_Species	Alpine_grassland	Sedentary	Specialist	Near_Threatened	Erebia_eriphyle	E_eriphyle_132	Nymphalidae	Satyrinae	Erebia_eriphyle	1977	Sankt_Johann_im_Pongau	13.0554	47.1453	2075.82
Erebia_eriphyle	Nymphalidae	Satyrinae	Erebia_eriphyle	Mesotroph	A_Alpine_Species	Alpine_grassland	Sedentary	Specialist	Near_Threatened	Erebia_eriphyle	E_eriphyle_133	Nymphalidae	Satyrinae	Erebia_eriphyle	1977	Sankt_Johann_im_Pongau	13.0554	47.1453	2075.82
Erebia_eriphyle	Nymphalidae	Satyrinae	Erebia_eriphyle	Mesotroph	A_Alpine_Species	Alpine_grassland	Sedentary	Specialist	Near_Threatened	Erebia_eriphyle	E_eriphyle_134	Nymphalidae	Satyrinae	Erebia_eriphyle	1977	Sankt_Johann_im_Pongau	13.0554	47.1453	2075.82
Erebia_eriphyle	Nymphalidae	Satyrinae	Erebia_eriphyle	Mesotroph	A_Alpine_Species	Alpine_grassland	Sedentary	Specialist	Near_Threatened	Erebia_eriphyle	E_eriphyle_135	Nymphalidae	Satyrinae	Erebia_eriphyle	1977	Sankt_Johann_im_Pongau	13.0554	47.1453	2075.82
Erebia_eriphyle	Nymphalidae	Satyrinae	Erebia_eriphyle	Mesotroph	A_Alpine_Species	Alpine_grassland	Sedentary	Specialist	Near_Threatened	Erebia_eriphyle	E_eriphyle_138	Nymphalidae	Satyrinae	Erebia_eriphyle	1977	Sankt_Johann_im_Pongau	13.0554	47.1453	2075.82
Erebia_eriphyle	Nymphalidae	Satyrinae	Erebia_eriphyle	Mesotroph	A_Alpine_Species	Alpine_grassland	Sedentary	Specialist	Near_Threatened	Erebia_eriphyle	E_eriphyle_127	Nymphalidae	Satyrinae	Erebia_eriphyle	1976	Sankt_Johann_im_Pongau	13.32	47.1929	1762.45
Erebia_eriphyle	Nymphalidae	Satyrinae	Erebia_eriphyle	Mesotroph	A_Alpine_Species	Alpine_grassland	Sedentary	Specialist	Near_Threatened	Erebia_eriphyle	E_eriphyle_128	Nymphalidae	Satyrinae	Erebia_eriphyle	1976	Sankt_Johann_im_Pongau	13.32	47.1929	1762.45
Erebia_eriphyle	Nymphalidae	Satyrinae	Erebia_eriphyle	Mesotroph	A_Alpine_Species	Alpine_grassland	Sedentary	Specialist	Near_Threatened	Erebia_eriphyle	E_eriphyle_125	Nymphalidae	Satyrinae	Erebia_eriphyle	1975	Sankt_Johann_im_Pongau	13.0554	47.1453	2075.82
Erebia_eriphyle	Nymphalidae	Satyrinae	Erebia_eriphyle	Mesotroph	A_Alpine_Species	Alpine_grassland	Sedentary	Specialist	Near_Threatened	Erebia_eriphyle	E_eriphyle_120	Nymphalidae	Satyrinae	Erebia_eriphyle	1974	Sankt_Johann_im_Pongau	13.5556	47.2491	1730.54
Erebia_eriphyle	Nymphalidae	Satyrinae	Erebia_eriphyle	Mesotroph	A_Alpine_Species	Alpine_grassland	Sedentary	Specialist	Near_Threatened	Erebia_eriphyle	E_eriphyle_115	Nymphalidae	Satyrinae	Erebia_eriphyle	1971	Sankt_Johann_im_Pongau	13.0554	47.1453	2075.82
Erebia_eriphyle	Nymphalidae	Satyrinae	Erebia_eriphyle	Mesotroph	A_Alpine_Species	Alpine_grassland	Sedentary	Specialist	Near_Threatened	Erebia_eriphyle	E_eriphyle_113	Nymphalidae	Satyrinae	Erebia_eriphyle	1970	Sankt_Johann_im_Pongau	13.0554	47.1453	2075.82
Erebia_eriphyle	Nymphalidae	Satyrinae	Erebia_eriphyle	Mesotroph	A_Alpine_Species	Alpine_grassland	Sedentary	Specialist	Near_Threatened	Erebia_eriphyle	E_eriphyle_106	Nymphalidae	Satyrinae	Erebia_eriphyle	1967	Sankt_Johann_im_Pongau	13.0995	47.1119	2225.32
Erebia_eriphyle	Nymphalidae	Satyrinae	Erebia_eriphyle	Mesotroph	A_Alpine_Species	Alpine_grassland	Sedentary	Specialist	Near_Threatened	Erebia_eriphyle	E_eriphyle_107	Nymphalidae	Satyrinae	Erebia_eriphyle	1967	Sankt_Johann_im_Pongau	13.0995	47.1119	2225.32
Erebia_eriphyle	Nymphalidae	Satyrinae	Erebia_eriphyle	Mesotroph	A_Alpine_Species	Alpine_grassland	Sedentary	Specialist	Near_Threatened	Erebia_eriphyle	E_eriphyle_105	Nymphalidae	Satyrinae	Erebia_eriphyle	1961	Sankt_Johann_im_Pongau	13.0554	47.1453	2075.82
Erebia_eriphyle	Nymphalidae	Satyrinae	Erebia_eriphyle	Mesotroph	A_Alpine_Species	Alpine_grassland	Sedentary	Specialist	Near_Threatened	Erebia_eriphyle	E_eriphyle_103	Nymphalidae	Satyrinae	Erebia_eriphyle	1960	Sankt_Johann_im_Pongau	13.0554	47.1453	2075.82
Erebia_eriphyle	Nymphalidae	Satyrinae	Erebia_eriphyle	Mesotroph	A_Alpine_Species	Alpine_grassland	Sedentary	Specialist	Near_Threatened	Erebia_eriphyle	E_eriphyle_104	Nymphalidae	Satyrinae	Erebia_eriphyle	1960	Sankt_Johann_im_Pongau	13.0554	47.1453	2075.82
Erebia_eriphyle	Nymphalidae	Satyrinae	Erebia_eriphyle	Mesotroph	A_Alpine_Species	Alpine_grassland	Sedentary	Specialist	Near_Threatened	Erebia_eriphyle	E_eriphyle_249	Nymphalidae	Satyrinae	Erebia_eriphyle	2017	Tamsweg	13.6455	47.1304	2069.27
Erebia_eriphyle	Nymphalidae	Satyrinae	Erebia_eriphyle	Mesotroph	A_Alpine_Species	Alpine_grassland	Sedentary	Specialist	Near_Threatened	Erebia_eriphyle	E_eriphyle_237	Nymphalidae	Satyrinae	Erebia_eriphyle	2009	Tamsweg	13.39	47.1401	1650.06
Erebia_eriphyle	Nymphalidae	Satyrinae	Erebia_eriphyle	Mesotroph	A_Alpine_Species	Alpine_grassland	Sedentary	Specialist	Near_Threatened	Erebia_eriphyle	E_eriphyle_238	Nymphalidae	Satyrinae	Erebia_eriphyle	2009	Tamsweg	13.3901	47.128	1651.99
Erebia_eriphyle	Nymphalidae	Satyrinae	Erebia_eriphyle	Mesotroph	A_Alpine_Species	Alpine_grassland	Sedentary	Specialist	Near_Threatened	Erebia_eriphyle	E_eriphyle_243	Nymphalidae	Satyrinae	Erebia_eriphyle	2009	Tamsweg	13.4032	47.1285	1717.37
Erebia_eriphyle	Nymphalidae	Satyrinae	Erebia_eriphyle	Mesotroph	A_Alpine_Species	Alpine_grassland	Sedentary	Specialist	Near_Threatened	Erebia_eriphyle	E_eriphyle_240	Nymphalidae	Satyrinae	Erebia_eriphyle	2009	Tamsweg	13.3664	47.1453	1775.89
Erebia_eriphyle	Nymphalidae	Satyrinae	Erebia_eriphyle	Mesotroph	A_Alpine_Species	Alpine_grassland	Sedentary	Specialist	Near_Threatened	Erebia_eriphyle	E_eriphyle_242	Nymphalidae	Satyrinae	Erebia_eriphyle	2009	Tamsweg	13.3496	47.1338	1859.05
Erebia_eriphyle	Nymphalidae	Satyrinae	Erebia_eriphyle	Mesotroph	A_Alpine_Species	Alpine_grassland	Sedentary	Specialist	Near_Threatened	Erebia_eriphyle	E_eriphyle_239	Nymphalidae	Satyrinae	Erebia_eriphyle	2009	Tamsweg	13.3741	47.1105	1896.18
Erebia_eriphyle	Nymphalidae	Satyrinae	Erebia_eriphyle	Mesotroph	A_Alpine_Species	Alpine_grassland	Sedentary	Specialist	Near_Threatened	Erebia_eriphyle	E_eriphyle_244	Nymphalidae	Satyrinae	Erebia_eriphyle	2009	Tamsweg	13.4067	47.1187	1984.97
Erebia_eriphyle	Nymphalidae	Satyrinae	Erebia_eriphyle	Mesotroph	A_Alpine_Species	Alpine_grassland	Sedentary	Specialist	Near_Threatened	Erebia_eriphyle	E_eriphyle_241	Nymphalidae	Satyrinae	Erebia_eriphyle	2009	Tamsweg	13.3432	47.1371	2144.23
Erebia_eriphyle	Nymphalidae	Satyrinae	Erebia_eriphyle	Mesotroph	A_Alpine_Species	Alpine_grassland	Sedentary	Specialist	Near_Threatened	Erebia_eriphyle	E_eriphyle_226	Nymphalidae	Satyrinae	Erebia_eriphyle	2007	Tamsweg	13.7708	46.9863	1729.27
Erebia_eriphyle	Nymphalidae	Satyrinae	Erebia_eriphyle	Mesotroph	A_Alpine_Species	Alpine_grassland	Sedentary	Specialist	Near_Threatened	Erebia_eriphyle	E_eriphyle_225	Nymphalidae	Satyrinae	Erebia_eriphyle	2007	Tamsweg	13.5754	47.2532	1968.7
Erebia_eriphyle	Nymphalidae	Satyrinae	Erebia_eriphyle	Mesotroph	A_Alpine_Species	Alpine_grassland	Sedentary	Specialist	Near_Threatened	Erebia_eriphyle	E_eriphyle_228	Nymphalidae	Satyrinae	Erebia_eriphyle	2007	Tamsweg	13.7848	46.9857	1988.74
Erebia_eriphyle	Nymphalidae	Satyrinae	Erebia_eriphyle	Mesotroph	A_Alpine_Species	Alpine_grassland	Sedentary	Specialist	Near_Threatened	Erebia_eriphyle	E_eriphyle_220	Nymphalidae	Satyrinae	Erebia_eriphyle	2005	Tamsweg	13.5764	47.2374	1659.4
Erebia_eriphyle	Nymphalidae	Satyrinae	Erebia_eriphyle	Mesotroph	A_Alpine_Species	Alpine_grassland	Sedentary	Specialist	Near_Threatened	Erebia_eriphyle	E_eriphyle_214	Nymphalidae	Satyrinae	Erebia_eriphyle	2004	Tamsweg	13.5754	47.2532	1968.7
Erebia_eriphyle	Nymphalidae	Satyrinae	Erebia_eriphyle	Mesotroph	A_Alpine_Species	Alpine_grassland	Sedentary	Specialist	Near_Threatened	Erebia_eriphyle	E_eriphyle_209	Nymphalidae	Satyrinae	Erebia_eriphyle	2003	Tamsweg	13.5754	47.2532	1968.7
Erebia_eriphyle	Nymphalidae	Satyrinae	Erebia_eriphyle	Mesotroph	A_Alpine_Species	Alpine_grassland	Sedentary	Specialist	Near_Threatened	Erebia_eriphyle	E_eriphyle_210	Nymphalidae	Satyrinae	Erebia_eriphyle	2003	Tamsweg	13.5754	47.2532	1968.7
Erebia_eriphyle	Nymphalidae	Satyrinae	Erebia_eriphyle	Mesotroph	A_Alpine_Species	Alpine_grassland	Sedentary	Specialist	Near_Threatened	Erebia_eriphyle	E_eriphyle_211	Nymphalidae	Satyrinae	Erebia_eriphyle	2003	Tamsweg	13.5754	47.2532	1968.7
Erebia_eriphyle	Nymphalidae	Satyrinae	Erebia_eriphyle	Mesotroph	A_Alpine_Species	Alpine_grassland	Sedentary	Specialist	Near_Threatened	Erebia_eriphyle	E_eriphyle_212	Nymphalidae	Satyrinae	Erebia_eriphyle	2003	Tamsweg	13.5754	47.2532	1968.7
Erebia_eriphyle	Nymphalidae	Satyrinae	Erebia_eriphyle	Mesotroph	A_Alpine_Species	Alpine_grassland	Sedentary	Specialist	Near_Threatened	Erebia_eriphyle	E_eriphyle_207	Nymphalidae	Satyrinae	Erebia_eriphyle	2002	Tamsweg	13.4096	47.0989	1750.98
Erebia_eriphyle	Nymphalidae	Satyrinae	Erebia_eriphyle	Mesotroph	A_Alpine_Species	Alpine_grassland	Sedentary	Specialist	Near_Threatened	Erebia_eriphyle	E_eriphyle_200	Nymphalidae	Satyrinae	Erebia_eriphyle	1997	Tamsweg	13.5764	47.2374	1659.4
Erebia_eriphyle	Nymphalidae	Satyrinae	Erebia_eriphyle	Mesotroph	A_Alpine_Species	Alpine_grassland	Sedentary	Specialist	Near_Threatened	Erebia_eriphyle	E_eriphyle_196	Nymphalidae	Satyrinae	Erebia_eriphyle	1995	Tamsweg	13.7911	47.0101	1891.98
Erebia_eriphyle	Nymphalidae	Satyrinae	Erebia_eriphyle	Mesotroph	A_Alpine_Species	Alpine_grassland	Sedentary	Specialist	Near_Threatened	Erebia_eriphyle	E_eriphyle_194	Nymphalidae	Satyrinae	Erebia_eriphyle	1994	Tamsweg	13.6239	47.0582	1800.33
Erebia_eriphyle	Nymphalidae	Satyrinae	Erebia_eriphyle	Mesotroph	A_Alpine_Species	Alpine_grassland	Sedentary	Specialist	Near_Threatened	Erebia_eriphyle	E_eriphyle_174	Nymphalidae	Satyrinae	Erebia_eriphyle	1985	Tamsweg	13.493	47.1031	1233.5
Erebia_eriphyle	Nymphalidae	Satyrinae	Erebia_eriphyle	Mesotroph	A_Alpine_Species	Alpine_grassland	Sedentary	Specialist	Near_Threatened	Erebia_eriphyle	E_eriphyle_171	Nymphalidae	Satyrinae	Erebia_eriphyle	1983	Tamsweg	13.775	46.9793	1732.51
Erebia_eriphyle	Nymphalidae	Satyrinae	Erebia_eriphyle	Mesotroph	A_Alpine_Species	Alpine_grassland	Sedentary	Specialist	Near_Threatened	Erebia_eriphyle	E_eriphyle_173	Nymphalidae	Satyrinae	Erebia_eriphyle	1983	Tamsweg	13.4096	47.0989	1750.98
Erebia_eriphyle	Nymphalidae	Satyrinae	Erebia_eriphyle	Mesotroph	A_Alpine_Species	Alpine_grassland	Sedentary	Specialist	Near_Threatened	Erebia_eriphyle	E_eriphyle_157	Nymphalidae	Satyrinae	Erebia_eriphyle	1981	Tamsweg	13.493	47.1031	1233.5
Erebia_eriphyle	Nymphalidae	Satyrinae	Erebia_eriphyle	Mesotroph	A_Alpine_Species	Alpine_grassland	Sedentary	Specialist	Near_Threatened	Erebia_eriphyle	E_eriphyle_158	Nymphalidae	Satyrinae	Erebia_eriphyle	1981	Tamsweg	13.493	47.1031	1233.5
Erebia_eriphyle	Nymphalidae	Satyrinae	Erebia_eriphyle	Mesotroph	A_Alpine_Species	Alpine_grassland	Sedentary	Specialist	Near_Threatened	Erebia_eriphyle	E_eriphyle_161	Nymphalidae	Satyrinae	Erebia_eriphyle	1981	Tamsweg	13.493	47.1031	1233.5
Erebia_eriphyle	Nymphalidae	Satyrinae	Erebia_eriphyle	Mesotroph	A_Alpine_Species	Alpine_grassland	Sedentary	Specialist	Near_Threatened	Erebia_eriphyle	E_eriphyle_160	Nymphalidae	Satyrinae	Erebia_eriphyle	1981	Tamsweg	13.3784	47.1482	1751.54
Erebia_eriphyle	Nymphalidae	Satyrinae	Erebia_eriphyle	Mesotroph	A_Alpine_Species	Alpine_grassland	Sedentary	Specialist	Near_Threatened	Erebia_eriphyle	E_eriphyle_155	Nymphalidae	Satyrinae	Erebia_eriphyle	1981	Tamsweg	13.4021	47.0897	1890.42
[truncated: 4,285 more rows]
